# Supplementary material for: Profiling the composition of resistome and bacteriome in the upper respiratory tract of domestic cats with respiratory signs in China
Source: Microbiome Res Rep. 2025 Jul 28;4(3):27. doi: 10.20517/mrr.2025.04 (PMC12540054; doi:10.20517/mrr.2025.04)
Supplement: Supplementary file 1 [file mrr-4-3-27-SupplementaryMaterials.zip]

Archive with 8 entries (7 files):
- mrr4004-Supplementary Figures.pdf
- mrr4004-Supplementary Tables/
- mrr4004-Supplementary Tables/mrr4004-Supplementary Table 1.xlsx
- mrr4004-Supplementary Tables/mrr4004-Supplementary Table 2.xlsx
- mrr4004-Supplementary Tables/mrr4004-Supplementary Table 3.xlsx
- mrr4004-Supplementary Tables/mrr4004-Supplementary Table 4.xlsx
- mrr4004-Supplementary Tables/mrr4004-Supplementary Table 5.xlsx
- mrr4004-Supplementary Tables/mrr4004-Supplementary Table 6.xlsx
