# Supplementary material for: Profiling the composition of resistome and bacteriome in the upper respiratory tract of domestic cats with respiratory signs in China
Source: Microbiome Res Rep. 2025 Jul 28;4(3):27. doi: 10.20517/mrr.2025.04 (PMC12540054; doi:10.20517/mrr.2025.04)
Supplement: Supplementary file 1 [file mrr-4-3-27-SupplementaryMaterials.zip › mrr4004-Supplementary Tables/mrr4004-Supplementary Table 1.xlsx]

## Sheet: sheet 1
Supplementary Table 1. Distribution of samples collected from cats for next-generation sequencing
Regions	Provinces	Numbers of samples			Sample types
		Cats in stray bases	Cats in animal hospitals	Cats in catteries
Northeast China	Liaoning	57	11	14	Oral-nasal swabs
	Jilin	0	28	25
Northwest China	Shaanxi	35	26	67
	Xinjiang	0	10	0
Northern China	Hebei	0	23	20
	Beijing	0	52	0
	Shanxi	52	0	76
Southwest China	Chongqing	57	14	35
	Yunnan	0	29	0
	Sichuan	0	76	29
Central China	Hubei	77	64	30
	Hunan	0	13	66
	Henan	23	0	0
Eastern China	Jiangxi	31	9	107
	Shanghai	0	22	0
	Fujian	0	9	0
	Zhejiang	85	2	0
	Anhui	0	0	4
	Jiangsu	0	3	0
	Shandong	0	13	0
Southern China	Guangdong	70	28	36
	Guangxi	9	17	0
Sub-total	/	496	449	509
Total	/	1454
