# Supplementary material for: Profiling the composition of resistome and bacteriome in the upper respiratory tract of domestic cats with respiratory signs in China
Source: Microbiome Res Rep. 2025 Jul 28;4(3):27. doi: 10.20517/mrr.2025.04 (PMC12540054; doi:10.20517/mrr.2025.04)
Supplement: Supplementary file 1 [file mrr-4-3-27-SupplementaryMaterials.zip › mrr4004-Supplementary Tables/mrr4004-Supplementary Table 2.xlsx]

## Sheet: data_quality
Supplementary Table 2. Raw data and clean data obtained from different samples generated by genome sequencing
Samples	Total_Reads	Raw bases(GB)	Removed_low_quality_Reads	Removed Low Qualitybases(GB)	Removed_host_Reads	Clean_bases(GB)	GC_Content	Q20	Q30
NWCL2	69222472	9.9024	68,220,600(98.55)	9.7439	11,065,488(15.99)	1.5362	0.4691	0.9565	0.8905
NWCL3	71915390	10.2876	71,048,726(98.79)	10.0685	11,469,614(15.95)	1.5884	0.43	0.9662	0.9097
NWCL1	69386692	9.9258	68,524,982(98.76)	9.7857	21,810,036(31.43)	3.0346	0.4524	0.9605	0.8985
NECL2	68909784	9.8576	67,861,344(98.48)	9.6853	21,899,976(31.78)	3.046	0.4655	0.9626	0.9036
NECL3	126884560	18.151	125,151,578(98.63)	17.8659	20,547,310(16.19)	2.8521	0.4758	0.9591	0.8963
ECD2	68240420	9.7619	67,243,582(98.54)	9.5981	53,400,692(78.25)	7.4391	0.4953	0.9608	0.8983
NECL1	69671740	9.9666	68,675,948(98.57)	9.8066	10,504,160(15.08)	1.4579	0.4684	0.9597	0.8972
SWCM1	70613000	10.1013	70,017,386(99.16)	10.0071	59,872,170(84.79)	8.3497	0.5892	0.9586	0.896
CCM1	71026444	10.1604	70,534,416(99.31)	10.0702	61,414,778(86.47)	8.5614	0.4355	0.9671	0.9094
CCM3	72042200	10.3057	71,117,146(98.72)	10.1188	67,863,398(94.2)	9.4225	0.4758	0.9605	0.8972
CCM2	71373914	10.2101	70,532,764(98.82)	10.0666	9,512,326(13.33)	1.3219	0.4342	0.9636	0.9035
SWCL1	72210888	10.3299	71,328,142(98.78)	10.1838	19,026,552(26.35)	2.6468	0.4631	0.9693	0.9173
SCL2	68451460	9.7921	68,080,084(99.46)	9.7323	66,460,250(97.09)	9.2691	0.4812	0.9636	0.9034
SCL3	71057140	10.1648	70,507,912(99.23)	10.0804	70,503,510(99.22)	9.8339	0.5813	0.9611	0.9004
ECD1	70302104	10.0568	60,308,368(85.78)	8.4313	59,814,834(85.08)	8.1573	0.4471	0.9625	0.9036
SWCM2	70766792	10.1233	70,014,506(98.94)	9.9987	15,966,466(22.56)	2.2216	0.5134	0.9667	0.9102
SCD2	124206960	17.7679	123,275,948(99.25)	17.5885	101,181,536(81.46)	14.0865	0.5873	0.9694	0.9174
SCD3	68339096	9.776	67,937,196(99.41)	9.7144	67,878,332(99.33)	9.4692	0.5644	0.9575	0.8928
SCD1	106150332	15.1849	105,488,370(99.38)	15.0735	95,768,634(90.22)	13.3519	0.5862	0.9702	0.9186
NCD2	70502768	10.0855	69,992,536(99.28)	10.006	69,946,920(99.21)	9.7556	0.6091	0.9542	0.8864
NCD3	72537796	10.3766	71,717,622(98.87)	10.2482	49,546,184(68.3)	6.9081	0.5769	0.9533	0.8846
SWCM3	67269238	9.6229	66,840,250(99.36)	9.5487	65,189,880(96.91)	9.0863	0.5064	0.9673	0.9105
NCD1	70968390	10.1521	70,422,990(99.23)	10.0643	67,071,262(94.51)	9.352	0.5702	0.9563	0.8891
NCL2	70235594	10.0473	69,151,108(98.46)	9.873	11,256,476(16.03)	1.5606	0.4867	0.9588	0.8945
NCL3	69790532	9.9836	68,611,210(98.31)	9.781	11,490,796(16.46)	1.5926	0.4728	0.9584	0.8943
NCL1	69046470	9.8772	68,071,662(98.59)	9.6938	10,756,496(15.58)	1.4914	0.462	0.9597	0.8973
ECD3	68119384	9.7446	67,408,972(98.96)	9.6092	56,161,086(82.45)	7.8117	0.4285	0.9632	0.9036
SCL1	70872106	10.1383	70,324,880(99.23)	10.0514	70,311,102(99.21)	9.8043	0.5802	0.964	0.905
ECM3	69740282	9.9764	69,336,696(99.42)	9.9129	69,183,730(99.2)	9.6498	0.4541	0.9655	0.9053
ECM2	72435484	10.362	72,110,476(99.55)	10.3106	71,955,966(99.34)	10.0376	0.4287	0.972	0.919
ECM1	68244206	9.7624	67,391,432(98.75)	9.6252	8,261,164(12.11)	1.1459	0.4711	0.9641	0.9052
SWCD3	73126166	10.4608	72,712,830(99.43)	10.3928	72,707,772(99.43)	10.1386	0.4727	0.9648	0.9061
NECM1	81844606	11.708	80,889,928(98.83)	11.5433	40,713,622(49.75)	5.6717	0.5545	0.9615	0.9014
NECM3	68104286	9.7424	66,908,474(98.24)	9.5291	12,871,334(18.9)	1.7828	0.4788	0.9554	0.8901
NECM2	92027942	13.1647	90,851,868(98.72)	12.9685	51,524,882(55.99)	7.175	0.4805	0.9616	0.9015
SWCD1	73690736	10.5415	73,363,778(99.56)	10.4887	73,355,810(99.55)	10.2317	0.4314	0.968	0.9111
NWCM1	129519818	18.528	127,739,176(98.63)	18.2295	32,618,328(25.18)	4.5327	0.4789	0.9598	0.8978
NWCM3	84395000	12.0728	83,191,512(98.57)	11.8741	15,397,898(18.25)	2.1376	0.4743	0.965	0.9084
NWCM2	93488784	13.3737	92,557,566(99.0)	13.221	47,218,168(50.51)	6.5771	0.48	0.9694	0.9168
ECL3	71655672	10.2504	70,813,696(98.82)	10.1109	17,875,144(24.95)	2.4888	0.4517	0.9617	0.8995
SCM1	84663236	12.1112	83,557,184(98.69)	11.9308	23,069,448(27.25)	3.2091	0.4768	0.9631	0.9038
SCM3	73382828	10.4975	72,548,132(98.86)	10.3619	59,478,800(81.05)	8.2885	0.4564	0.9643	0.905
SCM2	99208360	14.1919	97,989,620(98.77)	13.9809	28,455,788(28.68)	3.9574	0.4904	0.9656	0.9091
NWCD1	70687202	10.1119	70,260,202(99.4)	10.0338	68,125,166(96.38)	9.4934	0.5246	0.9632	0.9034
CCL2	71903714	10.2859	71,081,960(98.86)	10.1311	22,259,692(30.96)	3.0967	0.4482	0.9633	0.9031
NECD2	70335340	10.0616	69,379,116(98.64)	9.9015	11,105,170(15.79)	1.54	0.4872	0.9604	0.8985
CCL1	71225904	10.1889	70,419,542(98.87)	9.9665	30,303,182(42.55)	4.2088	0.4441	0.9656	0.9086
SWCL2	71679192	10.2538	70,753,460(98.71)	10.1045	16,279,300(22.71)	2.2637	0.4566	0.9627	0.9017
SWCL3	66804752	9.5565	66,218,932(99.12)	9.4605	32,723,084(48.98)	4.5604	0.4283	0.9693	0.9154
NECD3	73518968	10.517	72,337,112(98.39)	10.3237	10,632,186(14.46)	1.4731	0.49	0.9639	0.9067
CCD2	71597250	10.2421	70,574,796(98.57)	10.0765	10,999,468(15.36)	1.5262	0.4728	0.9575	0.8929
CCD3	72659086	10.394	71,382,934(98.24)	10.1848	13,584,446(18.7)	1.8836	0.5007	0.9597	0.8977
CCD1	80237570	11.4781	79,125,580(98.61)	11.2981	77,627,692(96.75)	10.8141	0.5108	0.9585	0.8933
SWCD2	71789634	10.2696	71,405,236(99.46)	10.2002	71,308,532(99.33)	9.938	0.4728	0.9639	0.9035
ECL2	71038108	10.1621	70,218,946(98.85)	10.0183	17,533,720(24.68)	2.4401	0.463	0.9651	0.9071
CCL3	66509690	9.5143	65,983,010(99.21)	9.4106	36,679,420(55.15)	5.1094	0.4364	0.9775	0.9341
NWCD2	68750144	9.8348	67,717,812(98.5)	9.6691	12,076,462(17.57)	1.676	0.4793	0.9588	0.8959
NWCD3	65901652	9.4273	65,589,006(99.53)	9.3721	60,464,078(91.75)	8.4302	0.4249	0.9819	0.9435
NECD1	72107262	10.315	70,794,804(98.18)	10.0991	12,012,556(16.66)	1.6615	0.4869	0.9625	0.9038
NCM1	77122428	11.0325	76,525,452(99.23)	10.9189	74,774,482(96.96)	10.4094	0.4527	0.9649	0.9068
ECL1	80960050	11.5814	80,382,696(99.29)	11.4893	62,594,918(77.32)	8.7298	0.4488	0.9666	0.9089
NCM3	68932050	9.8608	68,115,410(98.82)	9.729	11,770,468(17.08)	1.6363	0.4519	0.9625	0.9007
NCM2	66048500	9.4483	64,845,342(98.18)	9.2181	24,258,034(36.73)	3.3676	0.4753	0.9637	0.9036
