# Supplementary material for: Profiling the composition of resistome and bacteriome in the upper respiratory tract of domestic cats with respiratory signs in China
Source: Microbiome Res Rep. 2025 Jul 28;4(3):27. doi: 10.20517/mrr.2025.04 (PMC12540054; doi:10.20517/mrr.2025.04)
Supplement: Supplementary file 1 [file mrr-4-3-27-SupplementaryMaterials.zip › mrr4004-Supplementary Tables/mrr4004-Supplementary Table 3.xlsx]

## Sheet: SARG.blast _3_
Supplementary Table 3. Identities and coverages of ARG-like ORFs identified in this study
gene_id	length	target_ID	Resistant phenotypes	Resistance associated genes or proteins	target_Evalue	target_identities	target_coverage
CCD1.118029_1	69	AB563173.1.gene1.p01	beta-lactam	IND-15	2.2e-34	1	1
NWCD3.29993_1	394	ABA02367	macrolide-lincosamide-streptogramin	msrA	5e-179	1	1
SCL2.228075_1	194	BAH17153	bacitracin	bacA	8.1e-106	1	1
NCD3.37869_1	246	gi|1033026459|ref|WP_064342401.1|	macrolide-lincosamide-streptogramin	macA	2.4e-110	1	1
SCL2.98119_1	220	gi|379992994|gb|EIA14443.1|	multidrug	norA	8.5e-120	1	1
NCD1.32984_3	90	gi|445996714|ref|WP_000074569.1|	bacitracin	bcrA	5.7e-46	1	1
CCM1.175107_1	209	gi|446164903|ref|WP_000242758.1|	unclassified	cAMP-regulatory protein	9.9e-118	1	1
NWCD3.48349_1	108	gi|486458841|gb|EOE03251.1|	aminoglycoside	aadE	7e-59	1	1
SCD3.88771_1	231	gi|488439534|ref|WP_002508919.1|	multidrug	norA	2.9e-126	1	1
NCD3.66792_1	232	gi|490225630|ref|WP_004123983.1|	multidrug	emrA	6.2e-121	1	1
SCL1.17653_1	183	gi|504109716|ref|WP_014343702.1|	tetracycline	tetE	4.1e-99	1	1
NCD3.112144_1	234	gi|636831956|ref|WP_024357964.1|	multidrug	mdtK	1.9e-109	1	1
NCD3.123851_1	166	gi|812045371|emb|CRH28493.1|	multidrug	acrB	1.8e-90	1	1
NWCM2.52609_1	196	gi|852275723|ref|WP_048329135.1|	multidrug	mexF	3.8e-111	1	1
NCD3.45262_1	112	gi|896068789|ref|WP_049113405.1|	multidrug	TolC	2.1e-58	1	1
SWCD2.26422_2	73	NP_266279	multidrug	multidrug transporter	1.2e-33	1	1
ECM2.42284_1	179	U58210.1.gene4.p01	beta-lactam	penA	2.7e-95	1	1
NCD1.40099_1	169	ZP_04310898	bacitracin	bacA	4.4e-92	1	1
NWCM2.15675_6	844	gi|447132838|ref|WP_001210094.1|	multidrug	mdtC	0	0.9964	1
NCM1.295508_1	228	gi|694114713|ref|WP_032456630.1|	multidrug	TolC	2.8e-105	0.9956	1
NWCM2.156834_1	212	gi|447124495|ref|WP_001201751.1|	macrolide-lincosamide-streptogramin	macA	2.3e-106	0.9953	1
SCL2.167640_1	205	YP_536864	multidrug	qacA	2.2e-109	0.9951	1
SCL2.10746_1	343	ABA02367	macrolide-lincosamide-streptogramin	msrA	2.2e-146	0.9942	1
NCD1.19062_1	128	A4VLM0	bacitracin	bacA	2.3e-64	0.9922	1
NCD3.32427_1	127	gi|490213764|ref|WP_004112151.1|	multidrug	mdtH	2.6e-68	0.9921	1
SCD3.68818_1	120	gi|500194536|ref|WP_011867743.1|	bacitracin	bcrA	1.2e-62	0.9917	1
NCD3.77117_1	86	gi|556290479|ref|WP_023291164.1|	multidrug	multidrug transporter	6.9e-41	0.9884	1
NCD1.85312_1	389	gi|445983931|ref|WP_000061786.1|	macrolide-lincosamide-streptogramin	lsa	1.7e-216	0.9871	1
SWCD2.54276_1	227	EF420108.1.gene1.p01	beta-lactam	VEB-5	2.8e-126	0.9868	1
ECM3.9194_1	317	ABG81258	tetracycline	tetW	2e-178	0.9842	1
SCD3.92319_1	188	gi|872690718|emb|CRQ22488.1|	beta-lactam	metallo-beta-lactamase	3.5e-106	0.984	1
SCD3.9759_1	185	gi|2791908|emb|CAA73538.1|	beta-lactam	mecA	2.2e-97	0.9838	1
NCD3.58856_1	216	gi|764528042|ref|WP_044407471.1|	multidrug	mexF	3.1e-114	0.9815	1
NECM1.4306_1	211	YP_001668745	multidrug	mexF	2.1e-115	0.981	1
NCD3.31086_1	103	gi|550213341|gb|ERP03693.1|	multidrug	mdtA	7.9e-52	0.9806	1
SCL2.96279_1	153	gi|770791620|ref|WP_045134670.1|	macrolide-lincosamide-streptogramin	macA	1.7e-74	0.9804	1
NCD3.83822_1	204	gi|852275723|ref|WP_048329135.1|	multidrug	mexF	3.8e-114	0.9804	1
NCD3.119556_20	174	GQ152602.1.gene1.p01	beta-lactam	MOX-7	1.7e-94	0.977	1
SCL2.207435_1	171	CP001918.1.gene3439.p01	multidrug	mdtA	6.3e-86	0.9766	1
SCD2.50507_1	389	CAJ77843	multidrug	adeC	1.6e-214	0.9743	1
SCD3.93051_1	116	AAL14441	multidrug	adeC	2.1e-56	0.9741	1
NCD3.136109_2	77	gi|493431891|ref|WP_006387476.1|	multidrug	multidrug transporter	1e-35	0.974	1
SCL2.85774_1	226	gi|555139174|gb|ESM81938.1|	multidrug	mdtK	1.2e-105	0.9735	1
NWCM2.127837_3	71	AAZ98839	vancomycin	vanD	3.4e-38	0.9718	1
SCD3.59733_1	174	ABA02367	macrolide-lincosamide-streptogramin	msrA	3.2e-93	0.9655	1
SCM2.84244_3	228	NC_011595.7059912.p01	multidrug	mexT	3.8e-123	0.9649	1
NCD3.138243_2	136	gi|1033064422|ref|WP_064375412.1|	macrolide-lincosamide-streptogramin	macB	8.5e-70	0.9632	1
SCL2.110135_1	235	gi|299882142|gb|EFI90353.1|	multidrug	mdtM	2e-122	0.9617	1
NCD3.36276_1	142	YP_002236533	bacitracin	bacA	8.6e-73	0.9577	1
NCD3.138544_1	322	CAC41009	multidrug	acrB	2.4e-171	0.9565	1
SCL3.23429_1	211	gi|504419324|ref|WP_014606426.1|	multidrug	acrB	1e-106	0.9526	1
NCD3.41124_4	273	YP_001178170	bacitracin	bacA	9.8e-142	0.9487	1
SWCD2.24127_2	74	gi|665898917|ref|WP_031266123.1|	fosfomycin	fosB	4.9e-35	0.9459	1
NCD3.64818_2	407	YP_001266290	multidrug	mexW	8.5e-206	0.9459	1
NCD1.4337_1	453	gi|555107106|gb|ESM50626.1|	multidrug	mdtK	2.1e-234	0.9426	1
NCD3.134811_1	182	YP_001670703	multidrug	mexW	6.9e-91	0.9396	1
NCD3.35263_3	353	YP_001334540	multidrug	mdfA	1.6e-184	0.9377	1
NCD3.132344_1	223	YP_606823	multidrug	mexW	4.4e-116	0.9372	1
SWCD2.47123_1	331	gi|447120586|ref|WP_001197842.1|	multidrug	mdtB	6.3e-167	0.9366	1
CCM3.219346_1	77	ABV82118	tetracycline	tet32	1.7e-35	0.9351	1
NCM2.68010_1	207	YP_001896735	bacitracin	bacA	1.1e-105	0.9324	1
SWCM3.94182_2	185	AF090141.1.gene1.p1	beta-lactam	GOB-1	1.7e-100	0.9297	1
NCD3.132882_4	255	BAH64410	multidrug	bicyclomycin-multidrug efflux protein bcr	3.4e-128	0.9294	1
SCL3.35481_1	174	gi|812045371|emb|CRH28493.1|	multidrug	acrB	1.9e-90	0.9253	1
SCD3.43210_2	92	gi|518299227|ref|WP_019469435.1|	fosfomycin	fosB	5.8e-46	0.9239	1
NCD3.132419_1	271	gi|496667122|ref|WP_009309612.1|	multidrug	multidrug transporter	1e-143	0.9225	1
SCD3.57298_1	191	YP_302125	bacitracin	bacA	5.9e-93	0.9215	1
NCD3.37415_1	260	gi|493431891|ref|WP_006387476.1|	multidrug	multidrug transporter	4.7e-133	0.9192	1
SWCM3.78527_1	235	CP001918.1.gene3440.p01	multidrug	mdtB	2.4e-112	0.9191	1
SWCD2.32625_1	259	gi|447120629|ref|WP_001197885.1|	multidrug	mdtB	5.9e-128	0.9189	1
SCL3.40118_1	194	ZP_03049119	polymyxin	arnA	4.3e-107	0.9175	1
NCD3.140474_1	156	gi|446910333|ref|WP_000987589.1|	multidrug	adeB	1.1e-68	0.9167	1
NCD3.140831_1	189	gi|493431891|ref|WP_006387476.1|	multidrug	multidrug transporter	5.3e-94	0.9153	1
SWCM3.36059_1	230	gi|447120629|ref|WP_001197885.1|	multidrug	mdtB	3e-107	0.913	1
NWCM2.88971_8	138	gi|447201637|ref|WP_001278893.1|	unclassified	cob(I)alamin adenolsyltransferase	4.3e-69	0.9058	1
SCD2.65159_1	451	NC_011586.7045444.p01	multidrug	adeJ	1.3e-223	0.9024	1
SCD3.33078_1	225	gi|691078841|ref|WP_032016505.1|	multidrug	adeJ	2.4e-117	0.9022	1
CCM1.149077_1	481	gi|494615341|ref|WP_007373585.1|	multidrug	multidrug transporter	3.9e-234	0.9002	1
SWCD1.9114_1	176	CP004022.1.gene1673.p01	multidrug	mdtB	6.5e-78	0.8977	1
NCD3.120503_1	270	gi|446368539|ref|WP_000446394.1|	multidrug	mdtN	3e-127	0.8963	1
NCD3.26195_2	335	NC_010410.6003262.p01	multidrug	emrB	9.2e-166	0.8925	1
SWCM3.89719_1	139	NC_002695.1.916586.p01	multidrug	mdtC	7.2e-64	0.8921	1
NCD3.137151_1	258	gi|751932569|ref|WP_041147277.1|	multidrug	TolC	1.7e-122	0.8915	1
NCD3.55567_2	282	gi|486283176|ref|WP_001571349.1|	multidrug	multidrug transporter	7.3e-132	0.8901	1
NCM2.52343_2	290	AAB58161	multidrug	ceoB	5.4e-146	0.8897	1
NCD3.72556_1	169	gi|740796309|ref|WP_038581593.1|	multidrug	multidrug transporter	3.2e-82	0.8876	1
NECM2.132531_1	168	ZP_04528247	bacitracin	bacA	6.6e-80	0.881	1
NCD2.3751_1	344	gi|447196024|ref|WP_001273280.1|	multidrug	multidrug transporter	3.4e-163	0.8808	1
CCM1.140577_1	173	gi|545171992|ref|WP_021526277.1|	multidrug	mdtH	4.5e-84	0.8786	1
SWCM3.96029_1	310	gi|555232032|ref|WP_023219175.1|	multidrug	mdtG	3.5e-151	0.8774	1
SWCD2.46685_1	195	CP001138.1.gene2235.p01	multidrug	mdtB	1.5e-88	0.8769	1
ECD2.133132_1	168	YP_776582	multidrug	multidrug transporter	3e-80	0.875	1
NCM2.53975_1	207	CAR56416	multidrug	ceoB	2.4e-92	0.8744	1
CCL3.174617_1	135	NC_011595.7059912.p01	multidrug	mexT	1e-62	0.8741	1
SCD3.30489_1	157	CAB96926	macrolide-lincosamide-streptogramin	mphC	1.7e-77	0.8726	1
SWCM3.27598_1	418	CP001918.1.gene3441.p01	multidrug	mdtC	2.7e-199	0.8708	1
SCD3.85757_1	323	ZP_02371789	multidrug	multidrug transporter	2.7e-154	0.87	1
NCM2.9359_1	176	gi|780342622|ref|WP_045564043.1|	multidrug	mexE	5.9e-79	0.8693	1
SWCM3.106768_1	558	gi|447120586|ref|WP_001197842.1|	multidrug	mdtB	1e-265	0.8674	1
SCL3.7975_1	741	gi|751602345|ref|WP_041070495.1|	multidrug	multidrug transporter	0	0.865	1
NCD3.24230_1	249	gi|852273548|ref|WP_048328542.1|	multidrug	mexD	3.7e-111	0.8635	1
SWCM3.77097_5	182	ZP_03941859	bacitracin	bacA	2.3e-86	0.8626	1
NCD3.126814_1	196	YP_348488	multidrug	mexD	8.8e-92	0.8622	1
NWCM2.25888_1	152	AY082011.1.gene8.p01	vancomycin	vanX	3.3e-78	0.8618	1
SWCD2.14477_8	1036	gi|446910353|ref|WP_000987609.1|	multidrug	adeB	0	0.8591	1
NECL2.51896_2	126	AAB58161	multidrug	ceoB	8.5e-56	0.8571	1
SCL2.123464_1	245	gi|447196024|ref|WP_001273280.1|	multidrug	multidrug transporter	4.6e-122	0.8571	1
CCM2.14744_1	196	CP001138.1.gene2236.p01	multidrug	mdtC	4.5e-88	0.852	1
NWCM2.57626_1	188	FN594949.1.gene24.p01	tetracycline	tet44	1.2e-90	0.8511	1
NCM1.299751_2	260	gi|852305442|ref|WP_048335898.1|	multidrug	mdtK	1.8e-124	0.85	1
NCD3.93384_1	343	gi|852273548|ref|WP_048328542.1|	multidrug	mexD	1.4e-156	0.8484	1
SCL2.66871_2	110	YP_581244	bacitracin	bacA	1.8e-49	0.8455	1
SCM2.9313_1	754	NC_011586.7045444.p01	multidrug	adeJ	0	0.8448	1
SWCD2.18622_1	192	CAG34266	multidrug	smeF	5.6e-83	0.8438	1
NCD3.28498_1	201	gi|446533199|ref|WP_000610545.1|	multidrug	mdtP	2.2e-90	0.8408	1
NCD3.67999_1	206	gi|748200507|ref|WP_039771443.1|	multidrug	multidrug transporter	1.1e-95	0.8398	1
SCD3.90058_1	466	gi|691078841|ref|WP_032016505.1|	multidrug	adeJ	1.2e-216	0.8369	1
CCM1.228390_4	994	CP001918.1.gene3440.p01	multidrug	mdtB	0	0.831	1
NCD3.29480_1	112	gi|446533235|ref|WP_000610581.1|	multidrug	mdtP	6.6e-44	0.8304	1
SWCM3.18456_1	234	gi|446053005|ref|WP_000130860.1|	multidrug	mdtD	1.2e-108	0.8291	1
CCM1.59749_4	268	gi|446414951|ref|WP_000492806.1|	multidrug	multidrug transporter	1.5e-121	0.8284	1
ECD1.205406_1	69	NC_010400.5984909.p01	multidrug	multidrug ABC transporter	1.2e-24	0.8261	1
SCL2.149531_1	181	gi|691078841|ref|WP_032016505.1|	multidrug	adeJ	8.4e-81	0.8232	1
ECL1.77727_1	124	NC_011595.7059912.p01	multidrug	mexT	1.7e-53	0.8226	1
SWCM3.64923_1	112	gi|915954384|ref|WP_050939464.1|	unclassified	cob(I)alamin adenolsyltransferase	4.3e-51	0.8214	1
SCD1.6025_1	207	JQ861959.1.gene5.p01	aminoglycoside	aadE	3.7e-101	0.8213	1
SWCM3.19455_9	395	gi|489927712|ref|WP_003831044.1|	multidrug	mexE	9.4e-178	0.8203	1
SWCD2.20748_2	194	NC_002516.2.880346.p01	multidrug	mexI	5.1e-84	0.8196	1
NECM2.131503_311	563	gi|1001786599|ref|WP_061324791.1|	fosmidomycin	rosB	3.1e-251	0.8188	1
SWCL1.13404_1	326	YP_001290033	beta-lactam	PBP-1A	1.4e-150	0.816	1
NCD3.30270_1	184	gi|553760372|ref|WP_023092945.1|	multidrug	mexD	3.8e-81	0.8152	1
ECD1.324029_1	200	YP_371056	multidrug	multidrug transporter	2.4e-92	0.815	1
NCM1.73317_1	172	JQ861959.1.gene7.p01	aminoglycoside	ant(9)-I	5.2e-80	0.814	1
ECL1.51047_1	74	YP_581244	bacitracin	bacA	3.3e-31	0.8108	1
SCL2.86807_1	169	NC_011595.7060378.p01	multidrug	mdtK	2.8e-70	0.8107	1
SWCM3.69174_3	563	gi|896190680|ref|WP_049199932.1|	fosmidomycin	rosB	2e-245	0.8099	1
SWCM2.1799_3	1025	NC_002695.1.916586.p01	multidrug	mdtC	0	0.8059	1
NECM2.184310_1	733	NC_011586.7045444.p01	multidrug	adeJ	0	0.8035	1
SCL2.40734_1	234	gi|1001786599|ref|WP_061324791.1|	fosmidomycin	rosB	2.1e-100	0.8034	1
NCD1.55515_1	376	NP_834207.1	tetracycline	tetK	1.1e-156	0.8032	1
ECD1.188592_1	260	YP_371056	multidrug	multidrug transporter	1.2e-117	0.8	1
SCD1.4075_202	1063	NC_002516.2.882884.p01	multidrug	mexF	0	1	0.9991
NCD3.79828_90	1059	gi|499229009|ref|WP_010926549.1|	multidrug	multidrug transporter	0	0.9991	0.9991
SCD1.106089_32	1060	YP_001668745	multidrug	mexF	0	0.9906	0.9991
NECM1.25715_71	1060	gi|1016360943|ref|WP_063030419.1|	multidrug	mexF	0	0.9858	0.9991
SCD2.14343_8	1059	NC_011586.7045444.p01	multidrug	adeJ	0	0.9773	0.9991
SWCD2.9288_96	1060	NC_010400.5984909.p01	multidrug	multidrug ABC transporter	0	0.9717	0.9991
NECM1.45612_103	1060	YP_001668745	multidrug	mexF	0	0.9443	0.9991
SCL1.467_9	1060	YP_260346	multidrug	mexF	0	0.9386	0.9991
SWCD1.11620_7	1060	YP_260346	multidrug	mexF	0	0.9377	0.9991
SCL1.5580_35	1060	YP_260346	multidrug	mexF	0	0.9245	0.9991
SWCD2.1982_2	1060	NC_011586.7045444.p01	multidrug	adeJ	0	0.8499	0.9991
CCD1.126198_25	1058	NC_011586.7045444.p01	multidrug	adeJ	0	0.8496	0.9991
CCD1.7335_61	1060	NC_011586.7045444.p01	multidrug	adeJ	0	0.8263	0.9991
SCL2.48618_15	1049	CP000647.1.gene443.p01	multidrug	acrB	0	1	0.999
SCD2.94532_187	1049	CP001918.1.gene1257.p01	multidrug	acrB	0	1	0.999
SCL2.9778_352	1037	gi|446910348|ref|WP_000987604.1|	multidrug	adeB	0	1	0.999
SCD2.32405_136	1047	NC_002516.2.877852.p01	multidrug	mexB	0	1	0.999
NWCM2.165748_3	1050	NP_459470	multidrug	acrB	0	1	0.999
NWCM2.146379_4	1038	gi|447196024|ref|WP_001273280.1|	multidrug	multidrug transporter	0	0.999	0.999
SCD3.42482_5	1050	YP_001726104	multidrug	acrB	0	0.999	0.999
SCD2.16126_71	1041	CP001918.1.gene3440.p01	multidrug	mdtB	0	0.9981	0.999
SCD2.44948_294	1044	gi|489185415|ref|WP_003094838.1|	multidrug	mexD	0	0.9981	0.999
SCD3.11089_5	1037	gi|694076105|ref|WP_032421853.1|	multidrug	multidrug transporter	0	0.9981	0.999
SCD2.44835_21	1046	gi|730234157|ref|WP_033939474.1|	multidrug	multidrug transporter	0	0.9981	0.999
SCD2.16126_72	1026	CP001918.1.gene3441.p01	multidrug	mdtC	0	0.998	0.999
SCD3.2221_2	1041	gi|447120590|ref|WP_001197846.1|	multidrug	mdtB	0	0.9971	0.999
NWCM2.15675_5	1041	gi|554957720|ref|WP_023202781.1|	multidrug	mdtB	0	0.9971	0.999
SCD1.66184_5	1038	YP_002409908	multidrug	mdtF	0	0.9971	0.999
SWCM3.51191_7	1050	YP_002848372	multidrug	acrB	0	0.9971	0.999
SCM2.15287_1	979	gi|820799228|ref|WP_046760544.1|	multidrug	adeB	0	0.9959	0.999
SCD1.69279_71	1030	NC_002516.2.880346.p01	multidrug	mexI	0	0.9942	0.999
SWCD2.43173_12	1039	gi|489922738|ref|WP_003826085.1|	multidrug	mdtF	0	0.9894	0.999
NCD3.97616_2	1026	gi|446590225|ref|WP_000667571.1|	multidrug	mdtC	0	0.9883	0.999
SCM2.21510_2	1041	CP001918.1.gene3440.p01	multidrug	mdtB	0	0.9712	0.999
SWCD2.19815_44	1032	NC_011595.7057907.p01	multidrug	mexB	0	0.9573	0.999
SWCD2.38148_6	1038	gi|447196024|ref|WP_001273280.1|	multidrug	multidrug transporter	0	0.9489	0.999
SCD1.135877_14	1015	YP_001670703	multidrug	mexW	0	0.9448	0.999
SWCD2.5131_2	1041	gi|447120590|ref|WP_001197846.1|	multidrug	mdtB	0	0.9269	0.999
SCD3.25781_12	1026	NC_002695.1.916586.p01	multidrug	mdtC	0	0.9151	0.999
NCD3.100325_4	1026	gi|545263888|ref|WP_021556954.1|	multidrug	mdtC	0	0.9083	0.999
NECL2.59770_105	1051	gi|657862827|ref|WP_029568496.1|	multidrug	acrB	0	0.9076	0.999
NCD3.122994_88	1050	gi|754968546|ref|WP_042324453.1|	multidrug	acrB	0	0.9075	0.999
NECM2.107360_53	1041	gi|723117350|ref|WP_033560986.1|	multidrug	mdtB	0	0.9048	0.999
SCD3.25781_11	1041	gi|754987988|ref|WP_042343210.1|	multidrug	mdtB	0	0.901	0.999
SWCM3.44706_278	1052	gi|657862827|ref|WP_029568496.1|	multidrug	acrB	0	0.8991	0.999
SWCM3.19455_8	1050	gi|754968546|ref|WP_042324453.1|	multidrug	acrB	0	0.8951	0.999
SWCM3.30081_34	1052	gi|657862827|ref|WP_029568496.1|	multidrug	acrB	0	0.8858	0.999
SCM2.107590_18	1038	gi|447196024|ref|WP_001273280.1|	multidrug	multidrug transporter	0	0.8804	0.999
SCD2.77538_6	1038	gi|447196024|ref|WP_001273280.1|	multidrug	multidrug transporter	0	0.8795	0.999
CCM3.234704_150	1036	gi|446414956|ref|WP_000492811.1|	multidrug	multidrug transporter	0	0.8725	0.999
SCD1.38970_7	1038	gi|447196041|ref|WP_001273297.1|	multidrug	acrB	0	0.8717	0.999
NCD1.7610_3	1037	gi|490800509|ref|WP_004662646.1|	multidrug	adeB	0	0.8697	0.999
NECL2.6016_202	1041	CP001918.1.gene3440.p01	multidrug	mdtB	0	0.8221	0.999
SCL2.3576_32	841	NC_003923.1003359.p01	beta-lactam	fmtC	0	1	0.9988
NCD1.54724_36	699	gi|657686198|ref|WP_029487032.1|	vancomycin	vanT	0	0.9986	0.9986
NCD3.31114_1	725	gi|695815610|ref|WP_032729455.1|	multidrug	acrB	0	0.9793	0.9986
NCD3.95295_1	717	gi|655279967|ref|WP_028689378.1|	multidrug	mexF	0	0.9637	0.9986
SCD1.82690_16	647	BAH62608	macrolide-lincosamide-streptogramin	macB	0	1	0.9985
SWCM3.94059_13	649	gi|489127020|ref|WP_003036815.1|	macrolide-lincosamide-streptogramin	macB	0	1	0.9985
SCD2.26276_97	647	gi|522181382|ref|WP_020689930.1|	macrolide-lincosamide-streptogramin	macB	0	1	0.9985
NWCM2.69458_2	649	YP_002225954	macrolide-lincosamide-streptogramin	macB	0	1	0.9985
ECM2.68260_6	653	ZP_02632674	tetracycline	tetP	0	1	0.9985
SCM2.88607_17	647	gi|556463948|ref|WP_023315739.1|	macrolide-lincosamide-streptogramin	macB	0	0.9985	0.9985
SCD1.60953_2	661	gi|486230724|ref|WP_001559497.1|	polymyxin	arnA	0	0.9955	0.9985
SWCM3.65058_10	661	gi|765458296|ref|WP_044714032.1|	polymyxin	arnA	0	0.9955	0.9985
SCL2.158789_4	684	YP_001460869	multidrug	mdtO	0	0.9927	0.9985
SWCM3.788_5	647	gi|1031833294|ref|WP_064159420.1|	macrolide-lincosamide-streptogramin	macB	7.9e-307	0.856	0.9985
NCM2.23718_8	640	AJ222769.gene.p01	tetracycline	tetW	0	1	0.9984
NWCM2.135694_16	624	YP_002243220	beta-lactam	penA	0	1	0.9984
NECL2.62937_3	640	ZP_03923764	tetracycline	tetO	0	1	0.9984
SWCL3.3148_1	640	ABV82118	tetracycline	tet32	0	0.9984	0.9984
NWCM2.9681_16	644	NC_002951.3237948.p01	multidrug	EmrB-QacA family major facilitator transporter	0	0.9984	0.9984
ECD3.157610_10	645	gi|658130997|emb|CDO19407.1|	tetracycline	tetM	0	0.9953	0.9984
SCD3.5728_1	622	gi|2791908|emb|CAA73538.1|	beta-lactam	mecA	0	0.9936	0.9984
NWCL1.65812_1	641	FN594949.1.gene24.p01	tetracycline	tet44	0	0.9781	0.9984
SWCL3.27606_2	640	ABV82120	tetracycline	tet32	0	0.8826	0.9984
NWCM2.23734_1	597	gi|446571418|ref|WP_000648764.1|	polymyxin	arnA	0	1	0.9983
SCL2.31656_6	579	gi|446519889|ref|WP_000597235.1|	multidrug	multidrug ABC transporter	1.4e-299	0.9983	0.9983
NWCD3.22950_6	579	gi|758886413|ref|WP_043044256.1|	multidrug	multidrug ABC transporter	6.3e-263	0.8789	0.9983
SWCD2.28891_17	579	gi|928802998|ref|WP_053873428.1|	multidrug	multidrug ABC transporter	1.3e-247	0.8391	0.9983
NCD1.13522_105	579	gi|829615579|ref|WP_047339381.1|	multidrug	multidrug ABC transporter	1.1e-246	0.8339	0.9983
SCD2.31020_7	573	gi|691078841|ref|WP_032016505.1|	multidrug	adeJ	3.6e-271	0.8217	0.9983
CCM3.208580_15	555	gi|641638394|emb|CDQ55087.1|	multidrug	TolC	5.8e-282	0.9711	0.9982
NWCD2.848_2	525	AAG08983	macrolide-lincosamide-streptogramin	vgaA	2.5e-266	0.9981	0.9981
SWCM3.29589_8	513	gi|839761818|gb|KMI34767.1|	multidrug	emrB	8e-286	0.998	0.9981
SCD2.26276_6	524	CP001918.1.gene2931.p01	multidrug	major facilitator superfamily transporter	4.4e-300	0.9962	0.9981
SWCD2.68269_11	513	gi|489127514|ref|WP_003037306.1|	multidrug	emrB	2.9e-288	0.9961	0.9981
NWCM2.73542_13	513	gi|447110049|ref|WP_001187305.1|	multidrug	emrB	1.5e-287	0.9922	0.9981
SCD2.46011_2	513	gi|692998250|ref|WP_032184969.1|	multidrug	emrB	3.2e-287	0.9883	0.9981
SCM2.106214_3	524	CP001918.1.gene2931.p01	multidrug	major facilitator superfamily transporter	8.7e-296	0.9751	0.9981
SCL1.4913_17	1060	gi|504907940|ref|WP_015095042.1|	multidrug	mexF	0	0.9584	0.9981
SCM2.21510_3	1026	CP001918.1.gene3441.p01	multidrug	mdtC	0	0.9463	0.9981
SWCM3.94059_4	1027	NC_002695.1.916586.p01	multidrug	mdtC	0	0.9346	0.9981
SWCM3.3902_10	513	gi|908735593|ref|WP_049858177.1|	multidrug	emrB	4.5e-273	0.9336	0.9981
NCD2.1951_16	1062	ZP_02371789	multidrug	multidrug transporter	0	0.8	0.9981
NWCM2.65150_4	490	gi|446657963|ref|WP_000735309.1|	multidrug	TolC	7.4e-257	1	0.998
SWCD2.51137_10	495	gi|696362228|ref|WP_032937374.1|	multidrug	TolC	6.1e-259	1	0.998
SCD2.49906_6	494	YP_854844	multidrug	TolC	6.8e-258	1	0.998
NWCD3.1341_17	506	AE016830.1.gene424.p01	multidrug	EmrB-QacA family major facilitator transporter	1.3e-277	0.998	0.998
NCD3.120409_1	493	gi|556416107|ref|WP_023306968.1|	multidrug	TolC	2.9e-253	0.998	0.998
SCD1.3996_228	489	gi|798897947|ref|WP_045902679.1|	multidrug	TolC	1.4e-252	0.998	0.998
SCD2.29285_2	508	NC_010410.6003262.p01	multidrug	emrB	6.5e-280	0.998	0.998
ECM3.8181_2	489	AE016830.1.gene768.p01	multidrug	EmrB-QacA family major facilitator transporter	2.9e-253	0.9959	0.998
NCD1.20900_59	499	gi|514882014|ref|WP_016613945.1|	macrolide-lincosamide-streptogramin	lsa	1.5e-281	0.994	0.998
SCD1.69279_72	488	YP_788911	multidrug	opmD	9e-271	0.9938	0.998
SCL2.158789_5	489	gi|692999023|ref|WP_032185696.1|	multidrug	mdtP	3.8e-269	0.9918	0.998
SWCD1.14356_75	493	gi|488216250|ref|WP_002287458.1|	macrolide-lincosamide-streptogramin	msrC	2.7e-238	0.9837	0.998
SCD2.32405_137	486	NC_002516.2.877851.p01	multidrug	oprM	2e-233	1	0.9979
SCD2.44948_293	480	YP_002090521	multidrug	oprJ	1.6e-259	1	0.9979
NWCM2.113390_2	480	NC_009487.5169637.p01	multidrug	major facilitator superfamily transporter	1.7e-261	0.9979	0.9979
SCL2.37283_35	482	NC_009487.5169896.p01	multidrug	EmrB-QacA family major facilitator transporter	6.8e-255	0.9979	0.9979
SCD2.19248_3	486	NC_010400.5984384.p01	multidrug	adeC	3.8e-269	0.9979	0.9979
CCM1.123000_2	480	CAD60196	aminoglycoside	bifunctional aminoglycoside N-acetyltransferase and aminoglycoside phosphotransferase	7.5e-286	0.9958	0.9979
SWCD2.37078_25	472	AAD51346	multidrug	smeC	1e-226	0.913	0.9979
SCD2.18576_1	469	NC_011595.7058890.p01	multidrug	oprM	3.7e-221	0.8953	0.9979
NWCM2.22350_2	487	ZP_03624201	tetracycline	tetO	1.4e-244	0.8786	0.9979
SCD2.31020_6	485	NC_011586.7045445.p01	multidrug	adeK	3.6e-227	0.8326	0.9979
NCD1.9336_2	459	AAL92527	tetracycline	tetL	4.2e-246	1	0.9978
SCD2.48566_4	458	B1LEM1	multidrug	mdtK	5.1e-252	1	0.9978
NWCM2.150183_3	458	ZP_02685717	multidrug	mdtK	7.2e-254	1	0.9978
ECM2.42722_14	458	CP003583.1.gene510.p01	multidrug	EmrB-QacA family major facilitator transporter	5.3e-249	0.9978	0.9978
SCD2.18576_3	447	gi|1016518362|ref|WP_063098100.1|	macrolide-lincosamide-streptogramin	macA	7.2e-182	0.9978	0.9978
NWCD3.3206_16	463	gi|327535375|gb|AEA94209.1|	multidrug	EmrB-QacA family major facilitator transporter	2.9e-255	0.9978	0.9978
SCL2.148693_21	452	gi|446573707|ref|WP_000651053.1|	multidrug	mepA	2.9e-239	0.9978	0.9978
NWCM2.15675_4	446	gi|514616705|gb|EPI76355.1|	multidrug	mdtA	2e-229	0.9978	0.9978
SWCM3.35221_31	458	gi|851915138|ref|WP_048216502.1|	multidrug	mdtK	3.9e-252	0.9978	0.9978
SCL2.142457_25	458	gi|694089948|ref|WP_032434648.1|	multidrug	mdtK	1.2e-237	0.9956	0.9978
SCD2.19981_3	454	gi|555211913|gb|ESN54240.1|	multidrug	mdtK	6.1e-237	0.9845	0.9978
SWCD2.26312_13	464	NC_010410.6002639.p01	multidrug	major facilitator superfamily transporter	2.3e-255	0.9654	0.9978
SCD1.51250_20	454	gi|555211913|gb|ESN54240.1|	multidrug	mdtK	1.5e-232	0.9647	0.9978
NCD3.34495_18	458	gi|754964131|ref|WP_042320052.1|	multidrug	mdtK	5.3e-233	0.9168	0.9978
SWCM3.101746_3	458	gi|491269060|ref|WP_005127195.1|	multidrug	mdtK	4.8e-226	0.884	0.9978
SCD2.107800_10	464	NC_010410.6002639.p01	multidrug	major facilitator superfamily transporter	1.1e-214	0.8035	0.9978
SCD2.32405_135	443	gi|310884242|gb|EFQ42836.1|	multidrug	mexA	1.5e-243	1	0.9977
SCD2.59202_1	435	WP_000345069.1	quinolone	abaQ	6.2e-247	0.9977	0.9977
SCD2.28155_5	432	gi|342226351|gb|EGT91324.1|	multidrug	mdtK	2.5e-232	0.9791	0.9977
SCD3.45978_62	429	EU523697.1.gene2.p01	tetracycline	tetracycline resistance protein	8.6e-217	0.9509	0.9977
CCM1.52929_1	443	ZP_02901868	polymyxin	arnA	3.3e-219	0.8122	0.9977
SCD2.74920_28	419	CP001918.1.gene2608.p01	multidrug	mdtG	1e-230	1	0.9976
SCD2.13900_10	410	gi|260409568|gb|EEX02869.1|	multidrug	mdfA	3.2e-221	1	0.9976
SCL2.189192_2	409	gi|291469891|gb|EFF12375.1|	multidrug	mdtG	3.7e-225	1	0.9976
SCL2.44536_238	417	NC_011586.7045443.p01	multidrug	multidrug transporter	1.6e-220	1	0.9976
SCD3.21510_58	411	YP_001334540	multidrug	mdfA	2.1e-228	1	0.9976
SWCM3.28338_9	413	YP_002239313	multidrug	mdtG	1.1e-224	1	0.9976
SCD3.14150_7	411	ZP_02775049	multidrug	mdfA	9.4e-229	1	0.9976
SCD1.23097_78	411	CP001918.1.gene2898.p01	multidrug	mdfA	1.8e-227	0.9976	0.9976
NECL3.2922_2	425	gi|1021236590|gb|ANA09320.1|	tetracycline	tetA	8.7e-238	0.9976	0.9976
SCD1.4075_203	415	gi|489200327|ref|WP_003109551.1|	multidrug	mexE	6.1e-228	0.9976	0.9976
NCD3.58428_1	417	gi|490238955|ref|WP_004137235.1|	multidrug	mdtG	1.5e-226	0.9976	0.9976
SCD3.77195_7	419	gi|518122290|ref|WP_019292498.1|	multidrug	multidrug transporter	2.4e-232	0.9976	0.9976
NWCM2.152652_14	414	Q7CP73	multidrug	mdtM	1.3e-225	0.9976	0.9976
NWCM2.172553_4	411	YP_002225919	multidrug	mdfA	3.6e-228	0.9976	0.9976
NCD3.33667_2	412	gi|1016088209|ref|WP_062932045.1|	multidrug	mdtG	4.4e-226	0.9951	0.9976
SCM2.14374_9	411	gi|388607857|gb|EIM37061.1|	multidrug	mdfA	1.1e-226	0.9951	0.9976
SCD1.24314_15	411	YP_002405849	multidrug	mdtM	1.7e-225	0.9951	0.9976
SWCD2.8108_3	411	YP_002848751	multidrug	mdfA	6.3e-225	0.9854	0.9976
SWCD2.282_21	414	gi|851982891|ref|WP_048241697.1|	multidrug	mdtM	1.2e-223	0.9831	0.9976
CCL3.225683_12	421	BAB71966	tetracycline	tetP	5.1e-222	0.9619	0.9976
SWCD2.8762_13	410	gi|489749743|ref|WP_003653752.1|	multidrug	mdfA	3.9e-211	0.9535	0.9976
SWCM3.13452_22	410	YP_002239509	multidrug	mdfA	2.5e-197	0.8557	0.9976
SWCD2.5131_3	416	gi|765470878|ref|WP_044720440.1|	multidrug	mdtA	1.7e-190	0.8506	0.9976
NECM2.107360_54	418	gi|431338942|gb|ELG26004.1|	multidrug	mdtA	1.5e-181	0.8153	0.9976
SCL2.4415_8	403	BAH62779	multidrug	mdtH	1.7e-227	1	0.9975
SCD3.52769_28	395	BAH65866	multidrug	emrD	8.4e-219	1	0.9975
SWCD2.18344_5	399	gi|255962512|gb|EET94988.1|	multidrug	multidrug transporter	1.3e-219	1	0.9975
NWCM2.51991_10	403	gi|446014370|ref|WP_000092225.1|	multidrug	mdtH	7e-229	1	0.9975
SCM2.22366_20	403	gi|556464014|ref|WP_023315805.1|	multidrug	mdtH	2.7e-228	1	0.9975
SCL2.48618_16	398	gi|573042590|emb|CDI16885.1|	multidrug	acrA	1.2e-217	1	0.9975
SCD2.102827_7	403	gi|772582671|ref|WP_045261652.1|	multidrug	mdtH	3.9e-227	1	0.9975
SCD3.20390_26	403	gi|798898713|ref|WP_045902818.1|	multidrug	mdtH	1.6e-225	1	0.9975
SCM1.125276_1	397	NC_009838.1.5616789.p01	tetracycline	tetA	3.2e-218	1	0.9975
SCL2.63411_2	397	NP_288765	multidrug	bicyclomycin-multidrug efflux protein bcr	2.7e-217	1	0.9975
ECL3.94404_2	401	Y15510.gene.p01	tetracycline	tetH	3.1e-221	1	0.9975
NWCM2.154704_14	397	YP_001587036	multidrug	bicyclomycin-multidrug efflux protein bcr	4.7e-209	1	0.9975
SCD1.17093_4	395	YP_002331449	multidrug	emrD	1e-219	1	0.9975
SCD2.47063_14	398	ACB17731	multidrug	acrA	2.3e-216	0.9975	0.9975
NECL3.24395_3	405	ACJ64205	chloramphenicol	chloramphenicol exporter	5.6e-218	0.9975	0.9975
SCL2.50816_2	396	AY743590.gene.p01	tetracycline	tet39	5.7e-215	0.9975	0.9975
SCD2.94532_186	398	CP001918.1.gene1258.p01	multidrug	mexE	8.8e-216	0.9975	0.9975
SCD2.16126_70	401	CP001918.1.gene3439.p01	multidrug	mdtA	9.5e-218	0.9975	0.9975
ECM3.6267_40	399	gi|488257854|ref|WP_002329062.1|	multidrug	multidrug transporter	2.2e-219	0.9975	0.9975
SWCM3.51191_8	398	gi|489927712|ref|WP_003831044.1|	multidrug	mexE	1.4e-216	0.9975	0.9975
SWCM3.6795_12	399	gi|498432376|ref|WP_010738119.1|	multidrug	multidrug transporter	1.5e-218	0.9975	0.9975
NWCM2.149106_11	395	YP_002245675	multidrug	emrD	1.4e-218	0.9975	0.9975
NCD2.1521_5	408	YP_002394587	tetracycline	tetB	1.1e-224	0.9975	0.9975
NCD3.77449_2	398	ABR13270	multidrug	acrA	6.3e-214	0.995	0.9975
SCD1.19056_25	398	gi|550049059|ref|WP_022580963.1|	beta-lactam	class C beta-lactamase	1e-232	0.995	0.9975
NWCM2.165748_4	398	NP_459471	multidrug	acrA	3.3e-215	0.995	0.9975
NWCM2.148293_5	405	YP_002243989	multidrug	mdtG	1.4e-221	0.995	0.9975
NWCM2.11131_4	396	gi|555285275|ref|WP_023260141.1|	multidrug	mdtL	3.2e-210	0.9949	0.9975
SCL2.69173_266	407	gi|490877461|ref|WP_004739459.1|	multidrug	mexE	7.4e-210	0.9926	0.9975
SWCD2.64651_9	407	gi|851915473|ref|WP_048216630.1|	multidrug	mdtG	2.9e-222	0.9926	0.9975
NCD3.81170_2	402	gi|555070833|gb|ESM14988.1|	multidrug	mdtA	2.2e-198	0.9925	0.9975
SCD3.21097_134	401	gi|446988854|ref|WP_001066110.1|	multidrug	mdtL	1.6e-204	0.99	0.9975
SCL2.9778_353	397	AAL14439	multidrug	adeA	5.7e-215	0.9874	0.9975
SCD3.93103_2	395	gi|951242754|ref|WP_057691494.1|	tetracycline	tetA	3.7e-214	0.9848	0.9975
SWCD2.43117_3	397	YP_002850162	multidrug	bicyclomycin-multidrug efflux protein bcr	9.1e-213	0.9798	0.9975
SCD2.54926_2	407	gi|748187801|ref|WP_039758925.1|	multidrug	mexE	4.5e-207	0.9729	0.9975
SWCM3.63709_4	394	gi|391322939|gb|EIQ79610.1|	multidrug	mdtL	4.3e-199	0.9364	0.9975
SCD2.1748_24	395	YP_001174764	multidrug	emrD	1.8e-205	0.934	0.9975
SCD2.29229_5	401	gi|446988854|ref|WP_001066110.1|	multidrug	mdtL	3.6e-193	0.9325	0.9975
NWCM1.18428_1	405	gi|955473245|ref|WP_058100717.1|	chloramphenicol	floR	1.8e-200	0.9233	0.9975
SCD2.84092_3	399	YP_001177494	multidrug	bicyclomycin-multidrug efflux protein bcr	2.9e-203	0.9221	0.9975
SCD2.44835_20	397	AAC64521	multidrug	mexG	1.3e-190	0.9217	0.9975
SCD3.74991_158	399	YP_001177494	multidrug	bicyclomycin-multidrug efflux protein bcr	7.3e-202	0.9171	0.9975
NCD3.39218_21	395	YP_001174764	multidrug	emrD	3.2e-202	0.9162	0.9975
SCD2.94162_5	401	CP001918.1.gene3439.p01	multidrug	mdtA	2.4e-192	0.9	0.9975
SWCM3.58771_11	395	BAH65866	multidrug	emrD	2.7e-193	0.8731	0.9975
NCD3.25283_145	403	gi|503835766|ref|WP_014069760.1|	multidrug	mdtH	1.9e-202	0.8682	0.9975
NCD3.122994_87	402	gi|573042590|emb|CDI16885.1|	multidrug	acrA	4.3e-186	0.8529	0.9975
NCD1.7610_4	396	NC_010410.6002906.p01	multidrug	adeA	4.9e-182	0.8304	0.9975
SCD2.9417_16	396	gi|489749743|ref|WP_003653752.1|	multidrug	mdfA	1.2e-172	0.8076	0.9975
CCM3.62275_6	392	AF024666.2.gene33.p01	chloramphenicol	chloramphenicol exporter	2.1e-198	1	0.9974
ECD2.67668_4	392	AF133140.gene.p01	tetracycline	tetG	7.6e-212	1	0.9974
SCD1.118123_5	391	gi|485748393|ref|WP_001374608.1|	multidrug	emrA	1.6e-201	1	0.9974
SCD3.13216_2	386	gi|515938735|ref|WP_017369318.1|	multidrug	multidrug transporter	1e-205	1	0.9974
NCD1.61738_164	387	gi|516331902|ref|WP_017722561.1|	multidrug	norA	2.2e-211	1	0.9974
NWCM2.74792_4	389	NC_002745.1123457.p01	multidrug	norA	1.5e-212	1	0.9974
NECM2.93303_14	380	Y16410.1.gene2.p01	beta-lactam	DHA-6	1.2e-217	1	0.9974
SCD3.564_5	392	YP_002295271	multidrug	mdtL	7.1e-210	1	0.9974
SCD1.66184_6	386	YP_002414661	multidrug	mdtE	1.2e-209	1	0.9974
NWCD3.4976_8	388	YP_187949	multidrug	norA	1.2e-212	1	0.9974
SCL2.12787_8	385	ZP_04648601	multidrug	multidrug transporter	2.2e-203	1	0.9974
NWCM2.97329_2	392	AF070999.gene.p01	tetracycline	tetY	8.7e-216	0.9974	0.9974
SWCD2.6074_11	387	gi|488438951|ref|WP_002508336.1|	multidrug	norA	3.4e-212	0.9974	0.9974
NCD3.48801_19	389	ZP_04004609	beta-lactam	class C beta-lactamase	2.6e-212	0.9974	0.9974
NWCM2.73542_12	391	gi|916483923|ref|WP_051124499.1|	multidrug	emrA	4.5e-204	0.9949	0.9974
SCD2.28738_7	382	gi|983406005|ref|WP_060573544.1|	beta-lactam	class C beta-lactamase	1.6e-227	0.9948	0.9974
SCD2.44948_295	388	gi|730318750|ref|WP_033983530.1|	multidrug	mexC	3.3e-191	0.9922	0.9974
SWCD2.30084_7	382	AAK32688	beta-lactam	CMY-78	5.8e-225	0.9921	0.9974
SCL2.63501_2	382	BAA32077	beta-lactam	ampC	9.3e-223	0.979	0.9974
SWCD2.68269_12	391	gi|851936789|ref|WP_048225242.1|	multidrug	emrA	3.5e-201	0.9744	0.9974
SCM2.5673_2	391	gi|498120214|ref|WP_010434370.1|	multidrug	emrA	1.7e-208	0.9667	0.9974
NCD1.79651_4	385	ABK86187	vancomycin	vanS	1.3e-203	0.9635	0.9974
SCD1.22315_62	391	gi|915611986|ref|WP_050861353.1|	multidrug	emrA	1.5e-204	0.9538	0.9974
NCD3.92654_1	384	NC_011586.7046576.p01	multidrug	multidrug transporter	2.3e-160	0.9112	0.9974
SCD3.53146_22	382	gi|556304757|ref|WP_023293464.1|	beta-lactam	class C beta-lactamase	3.7e-203	0.8924	0.9974
NCD3.115322_43	392	gi|915611986|ref|WP_050861353.1|	multidrug	emrA	5.3e-189	0.8824	0.9974
SCD1.82690_17	372	CP000647.1.gene911.p01	macrolide-lincosamide-streptogramin	macA	2.3e-165	1	0.9973
SCD2.26276_96	372	CP001918.1.gene2796.p01	macrolide-lincosamide-streptogramin	macA	2.3e-202	1	0.9973
SCD1.69279_70	371	gi|496670785|ref|WP_009313275.1|	multidrug	mexH	1.6e-198	1	0.9973
SCM2.88607_18	372	gi|515954259|ref|WP_017384842.1|	macrolide-lincosamide-streptogramin	macA	1.7e-200	1	0.9973
SWCM3.94059_14	372	gi|489127023|ref|WP_003036818.1|	macrolide-lincosamide-streptogramin	macA	3.7e-200	0.9973	0.9973
NECM2.143997_2	365	CP001918.1.gene4071.p01	multidrug	EmrB-QacA family major facilitator transporter	2.7e-195	0.9313	0.9973
SCL2.148490_38	362	AF162694.1.gene6.p01	vancomycin	vanS	1.5e-198	0.9972	0.9972
NWCM2.118749_22	358	gi|353074765|gb|EHB40525.1|	multidrug	oprM	4.2e-193	0.9916	0.9972
NECM2.139962_2	361	AAZ98836	vancomycin	vanS	1.1e-183	0.9222	0.9972
NCD1.54724_34	345	gi|355380870|gb|EHG28002.1|	vancomycin	vanC	1.5e-200	1	0.9971
SWCL3.17053_1	349	gi|692128548|ref|WP_032084014.1|	macrolide-lincosamide-streptogramin	ereA	6.1e-197	1	0.9971
SCD1.56409_3	342	V01499.1.gene1.p1	aminoglycoside	aph(4)-I	3.6e-202	1	0.9971
SCL2.158789_3	344	YP_002295654	multidrug	mdtN	6.9e-185	1	0.9971
NCD2.7865_85	1041	CAG34257	multidrug	smeE	0	0.9942	0.9971
SCD1.18001_4	1035	gi|447196024|ref|WP_001273280.1|	multidrug	multidrug transporter	0	0.8934	0.9971
SWCD2.74770_1	328	BAA12916	beta-lactam	class C beta-lactamase	7.1e-195	0.9969	0.997
CCD1.18267_62	330	gi|490841007|ref|WP_004703082.1|	multidrug	mexT	3.8e-188	0.9878	0.997
SCD2.3966_43	330	NC_011595.7059912.p01	multidrug	mexT	1.9e-187	0.9726	0.997
SWCD2.71236_6	330	NC_011595.7059912.p01	multidrug	mexT	2.5e-179	0.9392	0.997
NECM2.165197_1	330	NC_011595.7059912.p01	multidrug	mexT	1.1e-179	0.9392	0.997
NCD1.94171_24	330	NC_011595.7059912.p01	multidrug	mexT	4.5e-181	0.9362	0.997
NCD1.12423_11	330	NC_011595.7059912.p01	multidrug	mexT	4.9e-180	0.9362	0.997
NECM2.112687_2	331	NC_011595.7059912.p01	multidrug	mexT	9.4e-179	0.9333	0.997
SCL2.13111_20	323	gi|583488670|gb|EWD52509.1|	beta-lactam	SHV-1	1.6e-178	0.9938	0.9969
NECM2.141199_2	640	ABV82120	tetracycline	tet32	0	0.8966	0.9969
NWCM2.127837_2	324	gi|552942232|ref|WP_023043160.1|	vancomycin	vanH	5.6e-152	0.805	0.9969
SWCM2.1242_2	309	NC_010558.1.6276115.p01	sulfonamide	sul1	2.6e-175	1	0.9968
SWCD2.75559_1	302	AAR05762	macrolide-lincosamide-streptogramin	mphA	1.5e-170	1	0.9967
SCD1.4075_204	305	gi|489180348|ref|WP_003089829.1|	multidrug	mexT	1.6e-169	1	0.9967
SCL2.151742_1	300	NC_009838.1.5616796.p01	aminoglycoside	aac(3)-VI	1.5e-175	1	0.9967
ECD2.63626_2	307	U51479.gene.p01	aminoglycoside	aph(2'')-III	1.1e-178	1	0.9967
ECD2.158001_1	300	AF207840.gene.p01	aminoglycoside	aph(2'')-II	2.9e-171	0.9967	0.9967
ECD2.6830_11	301	gi|757765849|ref|WP_042986334.1|	beta-lactam	class A beta-lactamase	3.3e-175	0.9967	0.9967
SCM3.174290_2	299	AY178993.1.gene1.p01	beta-lactam	CARB-8	1.1e-167	0.9966	0.9967
NCD1.724_50	305	ZP_02635322	bacitracin	bacA	9.6e-162	0.9836	0.9967
SCD1.28739_86	305	gi|1011730119|ref|WP_062573757.1|	multidrug	mexT	2.4e-165	0.977	0.9967
NWCM3.21050_2	307	P67918	beta-lactam	ROB-1	6.4e-166	0.9739	0.9967
NCD3.79778_57	305	gi|1011730119|ref|WP_062573757.1|	multidrug	mexT	6e-164	0.9671	0.9967
NCD3.111393_2	305	gi|1011730119|ref|WP_062573757.1|	multidrug	mexT	2.7e-164	0.9638	0.9967
NCD3.51891_2	305	gi|1011730119|ref|WP_062573757.1|	multidrug	mexT	1.3e-161	0.9605	0.9967
NECM1.25715_65	305	gi|751314291|ref|WP_041021175.1|	multidrug	mexT	7.6e-159	0.9342	0.9967
NECM1.45612_14	305	gi|1011730119|ref|WP_062573757.1|	multidrug	mexT	1.7e-155	0.9211	0.9967
SCL3.24097_1	305	gi|751314291|ref|WP_041021175.1|	multidrug	mexT	3.2e-157	0.9211	0.9967
SCL1.4539_59	305	gi|751314291|ref|WP_041021175.1|	multidrug	mexT	3.5e-156	0.9178	0.9967
SCL3.14635_1	305	gi|751314291|ref|WP_041021175.1|	multidrug	mexT	1.6e-156	0.9112	0.9967
SCL3.16304_3	305	gi|751314291|ref|WP_041021175.1|	multidrug	mexT	1.6e-156	0.9112	0.9967
CCL3.74373_3	300	AF207840.gene.p01	aminoglycoside	aph(2'')-II	7.5e-143	0.8227	0.9967
SWCD2.76296_1	292	AAF72530	beta-lactam	CTX-M-14	1e-160	1	0.9966
NCD3.59032_3	292	AJ871876.1.gene1.p01	beta-lactam	OXY-1	7.8e-161	1	0.9966
NWCD3.4976_19	291	NP_764009	bacitracin	bacA	1.2e-158	1	0.9966
NECM2.181107_2	292	Y10278.1.gene1.p01	beta-lactam	CTX-M	1.9e-159	1	0.9966
NWCM3.33755_2	292	NP_645462	bacitracin	bacA	2.3e-157	0.9863	0.9966
NECL2.16346_1	290	AF353562.gene.p01	tetracycline	tet35	5.2e-149	0.9446	0.9966
NCD1.61738_152	292	YP_302125	bacitracin	bacA	8e-150	0.9416	0.9966
NCD3.141739_1	295	gi|500615129|gb|EOQ55695.1|	multidrug	acrA	1.1e-149	0.9388	0.9966
SWCD2.22679_1	290	YP_302125	bacitracin	bacA	7.7e-145	0.9031	0.9966
NCD1.67775_1	282	AM087411.1.gene3.p01	aminoglycoside	aadA	1.4e-159	1	0.9965
ECM3.11041_1	286	FN594949.1.gene25.p01	aminoglycoside	aadE	1.2e-169	1	0.9965
SCD3.7789_3	288	gi|408694161|gb|EKL39742.1|	sulfonamide	sul2	2.5e-156	1	0.9965
SWCD2.5973_3	287	HQ451074.1.gene4.p01	beta-lactam	TEM-1	1.3e-163	1	0.9965
SCL2.165664_3	288	JQ861959.1.gene5.p01	aminoglycoside	aadE	2.4e-170	1	0.9965
CCM1.184917_2	282	M60253.gene.p01	beta-lactam	class A beta-lactamase	1e-154	1	0.9965
SCD2.36884_1	287	YP_001966247	aminoglycoside	aac(3)-II	4.9e-168	1	0.9965
NECM2.79536_2	289	ZP_04556181	aminoglycoside	aadE	4.8e-171	1	0.9965
NCD1.104528_2	288	ZP_04096643	beta-lactam	class A beta-lactamase	5.5e-159	0.9756	0.9965
SWCD2.660_1	286	NP_268322	macrolide-lincosamide-streptogramin	lmrP	1.3e-141	0.9404	0.9965
SCL2.204041_7	282	BAH17153	bacitracin	bacA	6e-142	0.9217	0.9965
SCM2.53912_2	289	S46063.1.gene1.p2	beta-lactam	CARB-3	2.6e-140	0.8681	0.9965
ECM2.18209_19	285	ZP_03958019	bacitracin	bacA	3e-133	0.838	0.9965
SCL2.97033_3	282	NC_011595.7059912.p01	multidrug	mexT	9.2e-135	0.8292	0.9965
CCD1.137525_9	284	FR823292.1.gene2.p01	beta-lactam	blaZ	5.3e-130	0.8198	0.9965
ECD2.62804_6	284	ZP_03958019	bacitracin	bacA	3.7e-131	0.8092	0.9965
SCL2.9778_64	275	AY750912.1.gene1.p01	beta-lactam	OXA-70	4.4e-158	1	0.9964
NECM2.99005_55	274	BAH65231	bacitracin	bacA	1.2e-147	1	0.9964
NWCM2.37805_7	274	CAR58198	kasugamycin	kasugamycin resistance protein ksgA	3.5e-155	1	0.9964
NCD1.35404_2	277	KC771279.1.gene1.p01	beta-lactam	OXA-278	7.9e-155	1	0.9964
NWCD3.18176_4	275	KF203107.1.gene1.p01	beta-lactam	OXA-333	1.9e-156	1	0.9964
NWCM2.50612_17	274	NP_462120	bacitracin	bacA	1.9e-148	1	0.9964
SCD1.4165_23	274	YP_001461223	kasugamycin	kasugamycin resistance protein ksgA	7.1e-156	1	0.9964
SCD1.178206_55	278	YP_791281	bacitracin	bacA	2.9e-157	1	0.9964
NCD3.52170_7	274	ZP_03064089	bacitracin	bacA	7.6e-150	1	0.9964
SCD3.31695_224	277	ZP_04433866	bacitracin	bacA	2.1e-152	1	0.9964
SCL1.1083_4	275	AB158573.gene.p01	unclassified	rpsD	2.3e-154	0.9781	0.9964
SWCD2.33788_27	281	YP_264987	bacitracin	bacA	6.8e-146	0.9571	0.9964
SCD2.59914_53	274	ZP_03064089	bacitracin	bacA	1.1e-140	0.956	0.9964
SWCD2.43203_4	281	YP_581244	bacitracin	bacA	1.5e-145	0.9464	0.9964
SWCD2.51870_3	277	KF460531.1.gene1.p01	beta-lactam	OXA-361	5.3e-143	0.9457	0.9964
NCD3.78516_2	274	BAH61691	kasugamycin	kasugamycin resistance protein ksgA	8.3e-149	0.9451	0.9964
SCD2.65436_33	274	YP_001454848	kasugamycin	kasugamycin resistance protein ksgA	1.4e-148	0.9414	0.9964
SCD2.36548_2	275	gi|447113812|ref|WP_001191068.1|	unclassified	DNA-binding transcriptional regulator gadX	3.1e-143	0.938	0.9964
NCD3.90098_50	274	YP_001454848	kasugamycin	kasugamycin resistance protein ksgA	9.2e-148	0.9341	0.9964
SWCM3.115343_3	274	YP_002113107	kasugamycin	kasugamycin resistance protein ksgA	1.7e-146	0.9267	0.9964
SWCD2.25853_24	274	KF297581.1.gene1.p01	beta-lactam	OXA-352	3.3e-145	0.9121	0.9964
SWCD1.9221_228	281	YP_581244	bacitracin	bacA	1.5e-140	0.9107	0.9964
NECM1.9380_66	277	YP_608499	bacitracin	bacA	3.2e-140	0.8949	0.9964
SWCM3.473_2	274	YP_001436495	bacitracin	bacA	2.2e-133	0.8791	0.9964
NCD3.67445_13	275	YP_970399	bacitracin	bacA	2e-134	0.8759	0.9964
SCL3.5869_22	275	AB158573.gene.p01	unclassified	rpsD	4.3e-137	0.8686	0.9964
CCM1.47077_2	274	YP_001439344	kasugamycin	kasugamycin resistance protein ksgA	1.5e-137	0.8645	0.9964
NECL3.10488_1	275	JF268688.1.gene5.p01	beta-lactam	OXA-209	4.3e-137	0.8613	0.9964
SWCL3.62805_30	268	AAL05554	macrolide-lincosamide-streptogramin	lnuB	2.5e-150	1	0.9963
SCD3.25594_1	268	AM932669.1.gene2.p01	beta-lactam	OXA-129	1e-151	1	0.9963
SCD1.19056_16	269	gi|489203925|ref|WP_003113011.1|	aminoglycoside	aph(3')-IIb	1.8e-156	1	0.9963
SCM3.115102_1	267	gi|692128548|ref|WP_032084014.1|	macrolide-lincosamide-streptogramin	ereA	3.8e-146	0.9925	0.9963
SWCM3.90529_21	273	YP_002847905	bacitracin	bacA	3.2e-148	0.989	0.9963
SCD2.67114_1	272	A0KQI1	bacitracin	bacA	3.6e-144	0.9852	0.9963
SCD3.66040_4	269	EEQ96502	bacitracin	bacA	7.4e-142	0.9478	0.9963
NECM2.74920_92	273	B2VGJ3	bacitracin	bacA	2.4e-132	0.8787	0.9963
SCL3.15851_1	273	B2VGJ3	bacitracin	bacA	1.4e-132	0.8787	0.9963
SWCM3.26045_219	273	B2VGJ3	bacitracin	bacA	2.9e-133	0.875	0.9963
SWCM3.40584_1	273	B2VGJ3	bacitracin	bacA	1.1e-132	0.875	0.9963
CCM1.120794_3	261	AAX54909	aminoglycoside	aad(9)	2e-147	1	0.9962
SCD3.24360_3	264	AJ459418.gene.p01	sulfonamide	sul3	2.2e-146	1	0.9962
CCL3.210208_3	265	CAA67773	aminoglycoside	aph(3''')-III	6.2e-157	1	0.9962
SCM2.25410_4	264	gi|1017238629|emb|SAD15775.1|	unclassified	sdiA	1.7e-154	1	0.9962
NECL2.64183_24	266	YP_010878	bacitracin	bacA	9.3e-145	1	0.9962
NCD1.81210_1	266	ZP_04220669	bacitracin	bacA	4.9e-138	0.9887	0.9962
SCD1.24582_36	263	AY306130.1.gene1.p01	beta-lactam	OXA-50	1.8e-153	0.9885	0.9962
SWCM3.21670_82	1041	gi|447120629|ref|WP_001197885.1|	multidrug	mdtB	0	0.8312	0.9962
SWCM3.110871_18	1041	gi|447120629|ref|WP_001197885.1|	multidrug	mdtB	0	0.8197	0.9962
ECD2.63918_2	258	HQ451074.1.gene23.p01	unclassified	16S rRNA methylase	4.3e-147	1	0.9961
NCD1.25669_7	258	ZP_04312848	beta-lactam	class A beta-lactamase	1.6e-146	1	0.9961
SCD2.82572_4	517	CP001918.1.gene4071.p01	multidrug	EmrB-QacA family major facilitator transporter	1.7e-288	0.9981	0.9961
NCD3.90054_1	249	gi|636833551|ref|WP_024359554.1|	multidrug	mdtH	1.9e-139	1	0.996
SWCD2.5973_2	252	NC_010558.1.6275958.p01	aminoglycoside	rmtB	3.7e-143	1	0.996
SCD3.31391_1	247	CAJ77843	multidrug	adeC	7.6e-133	0.9756	0.996
NCD3.80724_1	250	GQ152601.1.gene1.p01	beta-lactam	MOX-6	5.5e-139	0.9679	0.996
NWCM2.4094_5	241	CP001138.1.gene1162.p01	unclassified	sdiA	4e-139	1	0.9959
SCL2.63482_3	241	gi|332101265|gb|EGJ04611.1|	unclassified	sdiA	2.9e-137	1	0.9959
SWCM3.21289_17	241	gi|496079710|ref|WP_008804217.1|	unclassified	sdiA	1.9e-141	1	0.9959
SCD2.83072_6	241	gi|654545969|ref|WP_028013675.1|	unclassified	sdiA	9.6e-141	1	0.9959
ECM3.5966_1	245	gi|700659240|gb|AIU96746.1|	macrolide-lincosamide-streptogramin	ermC	5.9e-138	1	0.9959
SCD3.91646_5	241	gi|798900708|ref|WP_045903201.1|	unclassified	sdiA	2.4e-139	1	0.9959
SCD2.36421_1	241	gi|754493637|ref|WP_041910532.1|	multidrug	mdtG	2.3e-126	0.9958	0.9959
CCM1.120794_2	244	BAC53825	macrolide-lincosamide-streptogramin	ermA	6.6e-113	0.9712	0.9959
NCD3.137038_226	243	EF672680.1.gene1.p01	beta-lactam	CGB-1	1.1e-136	0.9545	0.9959
NWCM2.19474_1	245	AAZ98839	vancomycin	vanD	3.9e-129	0.9344	0.9959
SCM2.11431_1	244	AF002716.gene.p01	macrolide-lincosamide-streptogramin	erm(TR)	1.9e-104	0.9136	0.9959
SCL2.198283_2	237	gi|504697276|ref|WP_014884378.1|	unclassified	sdiA	1.5e-138	1	0.9958
SWCD2.46306_15	471	gi|693109153|ref|WP_032261825.1|	multidrug	mdtD	1.4e-233	0.8955	0.9958
NWCM2.161814_4	471	gi|446053040|ref|WP_000130895.1|	multidrug	mdtD	2.9e-226	0.8614	0.9958
NCD1.84827_43	232	AAK58492	vancomycin	vanR	1.1e-130	1	0.9957
NCD1.54724_37	232	AF162694.1.gene5.p01	vancomycin	vanR	2.3e-131	1	0.9957
SCD1.11291_38	233	CP000647.1.gene4257.p01	unclassified	transcriptional regulatory protein CpxR cpxR	1.9e-130	1	0.9957
NWCM2.9037_7	233	CP001138.1.gene4273.p01	unclassified	transcriptional regulatory protein CpxR cpxR	4.3e-130	1	0.9957
NCD2.8604_5	233	CP000034.1.gene3834.p01	unclassified	transcriptional regulatory protein CpxR cpxR	3.3e-130	0.9957	0.9957
SWCM3.16781_53	233	CP001138.1.gene4273.p01	unclassified	transcriptional regulatory protein CpxR cpxR	1.2e-127	0.9828	0.9957
SCD1.12533_2	232	gi|937078671|ref|WP_054544101.1|	beta-lactam	metallo-beta-lactamase	1.7e-134	0.9784	0.9957
SWCM3.36401_25	233	CP000647.1.gene4257.p01	unclassified	transcriptional regulatory protein CpxR cpxR	2e-127	0.9741	0.9957
NCD3.32372_21	233	CP001138.1.gene4273.p01	unclassified	transcriptional regulatory protein CpxR cpxR	4.5e-127	0.9698	0.9957
NWCM2.52583_2	233	AAZ98835	vancomycin	vanR	2.5e-130	0.9655	0.9957
CCM2.16167_2	233	CP001138.1.gene4273.p01	unclassified	transcriptional regulatory protein CpxR cpxR	2.2e-126	0.9612	0.9957
NECM2.71207_57	233	CP001138.1.gene4273.p01	unclassified	transcriptional regulatory protein CpxR cpxR	1.5e-119	0.9267	0.9957
SWCM3.48522_28	233	CP001138.1.gene4273.p01	unclassified	transcriptional regulatory protein CpxR cpxR	1.5e-119	0.9267	0.9957
SWCM3.70571_69	233	CP001138.1.gene4273.p01	unclassified	transcriptional regulatory protein CpxR cpxR	1.5e-119	0.9267	0.9957
NECM2.168156_51	233	CP001138.1.gene4273.p01	unclassified	transcriptional regulatory protein CpxR cpxR	1.2e-119	0.9181	0.9957
SCL2.156233_2	234	CP001138.1.gene4273.p01	unclassified	transcriptional regulatory protein CpxR cpxR	1.2e-116	0.9099	0.9957
NECL2.36934_120	233	CP000647.1.gene4257.p01	unclassified	transcriptional regulatory protein CpxR cpxR	4.2e-117	0.8966	0.9957
SWCD2.50438_6	229	gi|534476184|gb|EEH93419.2|	unclassified	sdiA	4.3e-130	1	0.9956
SCD3.2221_1	456	gi|921521471|emb|CTU50105.1|	multidrug	mdtA	5.5e-238	0.9934	0.9956
NCD3.120067_3	225	YP_608499	bacitracin	bacA	8.5e-115	0.9107	0.9956
NWCM2.44996_1	220	NC_002951.3238224.p01	unclassified	truncated putative response regulator ArlR	2.8e-123	1	0.9955
SCM3.10636_4	220	NC_010558.1.6276004.p01	chloramphenicol	catA	2.3e-133	1	0.9955
NWCD3.32615_4	220	AE015929.1.gene1106.p01	unclassified	truncated putative response regulator ArlR	2.2e-123	0.9954	0.9955
ECL1.220949_7	220	M55620.gene.p01	chloramphenicol	catQ	2.7e-126	0.9452	0.9955
SCM2.17196_1	224	gi|691078841|ref|WP_032016505.1|	multidrug	adeJ	5.5e-106	0.9103	0.9955
SCD3.95050_69	224	gi|974603856|ref|WP_059193686.1|	vancomycin	vanR	1.4e-109	0.8879	0.9955
SCD3.9412_31	224	gi|944023697|ref|WP_055613131.1|	vancomycin	vanR	1.6e-110	0.8834	0.9955
ECD2.55978_2	221	AF525303.2.gene5.p01	beta-lactam	OXA-60	2.9e-115	0.8773	0.9955
SWCD2.65039_9	216	ABU86807	quinolone	qnrB	5e-48	1	0.9954
CCM3.40033_2	216	X02872.1.gene2.p1	chloramphenicol	cat chloramphenicol acetyltransferase	1.2e-126	1	0.9954
SWCM3.87505_2	217	NC_010426.6155849.p01	chloramphenicol	cat chloramphenicol acetyltransferase	2.2e-128	0.9907	0.9954
SWCD2.66097_2	211	AY259086.1.gene4.p01	chloramphenicol	catB	6.5e-125	1	0.9953
SCM2.4767_6	215	DQ351241.gene.p01	quinolone	qnrB	2.3e-69	1	0.9953
SCD2.1442_13	211	gi|446164900|ref|WP_000242755.1|	unclassified	cAMP-regulatory protein	1.2e-118	1	0.9953
SWCM3.14630_2	211	gi|446164903|ref|WP_000242758.1|	unclassified	cAMP-regulatory protein	1.2e-118	1	0.9953
SWCM3.34450_26	211	gi|446164903|ref|WP_000242758.1|	unclassified	cAMP-regulatory protein	1.2e-118	1	0.9953
SCD1.100120_8	213	NC_002516.2.880183.p01	tetracycline	tetR	4.4e-121	1	0.9953
NCD3.82042_1	211	CP000647.1.gene4257.p01	unclassified	transcriptional regulatory protein CpxR cpxR	3.8e-117	0.9857	0.9953
NECL2.36934_21	211	gi|446164900|ref|WP_000242755.1|	unclassified	cAMP-regulatory protein	7.2e-116	0.9762	0.9953
NECL2.9982_2	211	gi|446164900|ref|WP_000242755.1|	unclassified	cAMP-regulatory protein	5.1e-114	0.9571	0.9953
SCD2.65159_2	425	NC_011586.7045443.p01	multidrug	multidrug transporter	4.4e-181	0.8156	0.9953
SCD3.49900_112	210	CP001918.1.gene4502.p01	unclassified	two-component system response regulator EvgA	7.9e-115	0.9856	0.9952
SCD2.14343_9	416	NC_011586.7045443.p01	multidrug	multidrug transporter	2e-210	0.9565	0.9952
CCM3.160625_1	208	AJ295238.gene.p01	tetracycline	tet32	1.1e-100	0.8551	0.9952
SCD3.97881_2	205	CP000034.1.gene4477.p01	unclassified	bacterial regulatory protein LuxR	2.7e-112	1	0.9951
NCD3.90412_39	397	YP_001177494	multidrug	bicyclomycin-multidrug efflux protein bcr	4.1e-197	0.9038	0.995
SCD2.50741_4	197	gi|447201627|ref|WP_001278883.1|	unclassified	cob(I)alamin adenolsyltransferase	3.8e-111	1	0.9949
NCD2.1521_4	198	gi|828386578|gb|AKK51649.1|	tetracycline	tetC	5e-111	1	0.9949
NCD3.52177_270	197	gi|447201635|ref|WP_001278891.1|	unclassified	cob(I)alamin adenolsyltransferase	2.3e-100	0.9031	0.9949
SWCD2.32640_10	197	gi|447201635|ref|WP_001278891.1|	unclassified	cob(I)alamin adenolsyltransferase	3e-100	0.898	0.9949
SCD2.20641_4	197	gi|447201638|ref|WP_001278894.1|	unclassified	cob(I)alamin adenolsyltransferase	2e-99	0.8776	0.9949
SCD1.119031_85	197	gi|447201638|ref|WP_001278894.1|	unclassified	cob(I)alamin adenolsyltransferase	7.4e-99	0.8724	0.9949
SCD2.25480_87	197	gi|447201635|ref|WP_001278891.1|	unclassified	cob(I)alamin adenolsyltransferase	9.7e-99	0.8622	0.9949
SCM2.96020_54	197	gi|447201638|ref|WP_001278894.1|	unclassified	cob(I)alamin adenolsyltransferase	3.7e-98	0.8622	0.9949
SWCM3.3902_9	391	gi|740422437|ref|WP_038255191.1|	multidrug	emrA	5.1e-176	0.8175	0.9949
NECL2.69831_2	191	BAA31456	multidrug	mdtK	9.1e-86	1	0.9948
SCD3.7541_1	193	gi|970842095|pdb|5BOH|A	beta-lactam	OXA-58	8.3e-111	1	0.9948
SCD3.34453_1	194	gi|755098695|ref|WP_042449655.1|	rifamycin	rifampin monooxygenase	1.7e-108	0.9948	0.9948
NCD1.84827_41	191	AAK53979	vancomycin	vanY	1.4e-110	0.9947	0.9948
NCD1.54724_35	191	AF162694.1.gene3.p01	vancomycin	vanY	2e-112	0.9947	0.9948
NCD1.2786_2	190	gi|445996709|ref|WP_000074564.1|	bacitracin	bcrA	5.7e-104	1	0.9947
SCL2.9778_41	187	gi|445959316|ref|WP_000037171.1|	tetracycline	tetR	5.4e-107	0.9946	0.9947
NWCM2.161814_5	186	gi|447132838|ref|WP_001210094.1|	multidrug	mdtC	4.4e-93	1	0.9946
CCM2.7034_1	186	gi|486197861|ref|WP_001547461.1|	multidrug	mdtC	1.8e-86	0.8757	0.9946
NCD3.77919_22	372	gi|895910528|ref|WP_049009761.1|	macrolide-lincosamide-streptogramin	macA	4.3e-172	0.8432	0.9946
CCM3.100430_23	183	L12710.gene.p01	aminoglycoside	aac(6')-I	2.5e-104	0.9945	0.9945
SWCM3.95280_30	183	AJ584700.2.gene1.p01	aminoglycoside	aac(6')-II	6e-103	0.9835	0.9945
NCD3.139352_1	181	gi|730719907|ref|WP_034080409.1|	multidrug	mexE	1.5e-77	0.8444	0.9945
CCM1.91887_2	181	gi|447201645|ref|WP_001278901.1|	unclassified	cob(I)alamin adenolsyltransferase	4.2e-88	0.8389	0.9945
ECD1.224660_1	182	AF064820.3.gene2.p01	beta-lactam	OXA-22	3.2e-88	0.8343	0.9945
ECL1.189068_2	182	NC_011595.7059912.p01	multidrug	mexT	2.1e-84	0.8287	0.9945
NWCM3.55375_6	179	AF337947.1.gene2.p01	aminoglycoside	aac(6')-I	8.2e-105	1	0.9944
CCM2.7860_1	177	gi|1006151081|ref|WP_061733222.1|	multidrug	norA	2.1e-92	1	0.9944
SWCD2.25511_1	179	NP_266279	multidrug	multidrug transporter	1.1e-88	1	0.9944
SWCM3.61394_13	345	gi|446368539|ref|WP_000446394.1|	multidrug	mdtN	7.2e-166	0.8892	0.9942
NECL2.76461_51	1039	gi|657862827|ref|WP_029568496.1|	multidrug	acrB	0	0.8335	0.9942
NCD1.38004_41	170	CAE53424	trimethoprim	dfrA20	1.7e-96	0.9763	0.9941
CCM1.45429_2	512	gi|896109343|ref|WP_049139088.1|	multidrug	emrB	5.9e-273	0.9253	0.9941
NCD3.65127_1	170	gi|553795209|ref|WP_023125875.1|	multidrug	oprN	2.8e-78	0.8876	0.9941
SWCM2.23139_6	512	gi|754931714|ref|WP_042288532.1|	multidrug	emrB	4.1e-258	0.8841	0.9941
CCD1.64717_6	509	NC_010410.6003262.p01	multidrug	emrB	2.2e-248	0.8715	0.9941
NCD2.3045_145	509	NC_010410.6003262.p01	multidrug	emrB	7e-250	0.8715	0.9941
NCD2.5757_5	509	NC_010410.6003262.p01	multidrug	emrB	3.5e-249	0.8617	0.9941
NECM1.8908_8	512	gi|485663835|ref|WP_001305258.1|	multidrug	emrB	3.7e-251	0.8605	0.9941
SCD2.4386_2	166	AAW21254	trimethoprim	dfrA12	7.4e-92	1	0.994
SCM3.44557_1	168	ZP_02007607	bacitracin	bacA	8.3e-91	0.994	0.994
SCD1.11503_2	163	NC_010410.6003052.p01	rifamycin	ADP-ribosylating transferase arr	2.2e-96	0.9938	0.9939
NWCM2.69458_3	165	gi|1005290618|ref|WP_061584272.1|	macrolide-lincosamide-streptogramin	macA	2.2e-88	0.9878	0.9939
NWCD3.52980_1	162	CAL44990	macrolide-lincosamide-streptogramin	lnuA	6.3e-96	1	0.9938
SCD3.45018_1	161	YP_001966228	trimethoprim	dfrA14	1.9e-92	1	0.9938
SCD3.15947_1	162	YP_302125	bacitracin	bacA	1.2e-78	0.8571	0.9938
SCM2.53912_1	158	ABL62887	trimethoprim	dfrA16	6.2e-88	1	0.9937
SCD2.105927_1	156	U10251.1.gene1.p01	beta-lactam	OXA-12	2.8e-85	0.9484	0.9936
SWCM3.51773_2	156	CP001918.1.gene3440.p01	multidrug	mdtB	4.4e-70	0.9226	0.9936
SCL2.33909_2	472	gi|446053018|ref|WP_000130873.1|	multidrug	mdtD	7.5e-222	0.8465	0.9936
NCD3.100325_3	472	gi|446052970|ref|WP_000130825.1|	multidrug	mdtD	8.8e-215	0.8145	0.9936
SWCM3.28562_2	154	AF140221.1.gene1.p1	aminoglycoside	aac(6')-I	1.2e-83	0.9739	0.9935
SCL3.22608_2	154	HE999704.1.gene1528.p01	unclassified	truncated putative response regulator ArlR	2.5e-70	0.8758	0.9935
SWCM3.92668_7	154	AF140221.1.gene1.p1	aminoglycoside	aac(6')-I	2.2e-74	0.8693	0.9935
NCD3.140775_3	306	gi|489180348|ref|WP_003089829.1|	multidrug	mexT	5.7e-146	0.8454	0.9935
NCD3.111385_1	154	gi|347302801|gb|AEO72915.1|	multidrug	mexB	5.9e-67	0.8431	0.9935
NWCM2.49356_16	453	ZP_03561873	tetracycline	tetB	4.8e-234	0.9956	0.9934
CCD1.84531_1	301	BAD86538	macrolide-lincosamide-streptogramin	mphC	6.3e-166	0.9064	0.9934
NCD3.55567_1	301	NC_002695.1.912781.p01	multidrug	acrA	7.8e-132	0.8094	0.9934
NCD3.129619_12	1047	gi|916992013|ref|WP_051598725.1|	multidrug	multidrug transporter	0	0.9577	0.9933
NECL2.37890_2	147	BAC58936	tetracycline	tet34	6e-85	1	0.9932
NWCM2.62348_3	146	AF144880.1.gene1.p01	aminoglycoside	aac(6')-I	1.4e-81	0.9724	0.9932
ECD2.67090_2	146	U14748.1.gene2.p01	beta-lactam	AER-1	4.3e-75	0.9517	0.9932
SCD2.92612_5	1037	gi|446414955|ref|WP_000492810.1|	multidrug	acrB	0	0.8767	0.9932
SCL3.31228_2	146	AB158573.gene.p01	unclassified	rpsD	3.5e-69	0.869	0.9932
SWCD1.4630_1	286	ABG26481	macrolide-lincosamide-streptogramin	ermX	1.5e-161	0.9754	0.993
CCM1.183183_2	143	gi|486197861|ref|WP_001547461.1|	multidrug	mdtC	2.2e-60	0.8732	0.993
NWCM2.140782_6	140	gi|446842981|ref|WP_000920237.1|	fosfomycin	fosB	6.5e-81	1	0.9929
NECM2.1578_2	281	ZP_04668102	tetracycline	tetO	5.7e-153	0.9104	0.9929
NCD1.69175_1	140	gi|835503090|ref|WP_047529730.1|	fosfomycin	fosB	1.8e-67	0.8273	0.9929
NCD1.45196_3	139	A0RD31	fosfomycin	fosB	5.5e-80	1	0.9928
SCD2.66652_1	139	AF326777.3.gene22.p01	tetracycline	tetD	6.9e-75	1	0.9928
SCD1.24429_2	138	NC_002695.1.913113.p01	unclassified	DNA-binding protein H-NS	4e-59	1	0.9928
NCD3.79778_31	277	NP_745006	bacitracin	bacA	1.3e-144	0.92	0.9928
NCD3.52177_242	138	CP001918.1.gene1661.p01	unclassified	DNA-binding protein H-NS	2.4e-59	0.8759	0.9928
NCD1.15670_236	137	AL939114.1.orf1.gene.p01	rifamycin	ADP-ribosylating transferase arr	3.3e-61	0.8162	0.9927
SCD3.26023_161	137	AL939114.1.orf1.gene.p01	rifamycin	ADP-ribosylating transferase arr	1.9e-61	0.8015	0.9927
CCM3.120595_47	135	AY082011.1.gene2.p1	vancomycin	vanS	1.2e-76	1	0.9926
NCD3.130505_1	136	gi|1033064422|ref|WP_064375412.1|	macrolide-lincosamide-streptogramin	macB	1.5e-66	1	0.9926
SCD2.6580_24	136	CP001918.1.gene1661.p01	unclassified	DNA-binding protein H-NS	3.7e-57	0.9111	0.9926
SCD1.90346_1	136	gi|648450014|ref|WP_026141765.1|	beta-lactam	class C beta-lactamase	3.4e-58	0.8222	0.9926
SWCM3.80880_8	136	CP000308.1.gene1582.p01	unclassified	DNA-binding protein H-NS	6.6e-54	0.8148	0.9926
SWCD2.45009_1	134	M29695.1.gene2.p01	aminoglycoside	aac(6')-II	2.3e-75	1	0.9925
NCM1.417768_3	134	gi|694110012|ref|WP_032452427.1|	multidrug	mdtG	1.5e-66	0.9925	0.9925
SWCM3.49454_3	399	YP_001177494	multidrug	bicyclomycin-multidrug efflux protein bcr	3.7e-190	0.8712	0.9925
SCL2.34754_2	662	gi|851899656|ref|WP_048211088.1|	polymyxin	arnA	0	0.8052	0.9924
NECL2.59990_1	261	X07753.1.gene1.p1	aminoglycoside	aph(3')-I	4.5e-144	0.9846	0.9923
NWCM2.118749_21	129	gi|353074765|gb|EHB40525.1|	multidrug	oprM	2.6e-68	0.9922	0.9922
CCL1.32430_1	251	X04555.1.orf0.gene.p01	aminoglycoside	ant(2'')-I	4.5e-149	1	0.992
NCD1.63870_2	124	gi|1031805993|ref|WP_064139837.1|	beta-lactam	mecI	4e-66	1	0.9919
SWCM3.788_4	372	gi|503132228|ref|WP_013366889.1|	macrolide-lincosamide-streptogramin	macA	4.3e-172	0.8374	0.9919
NCD3.95531_2	122	YP_002552549	bacitracin	bacA	4.2e-60	0.9091	0.9918
NCM2.56205_2	119	ZP_02371789	multidrug	multidrug transporter	9.2e-52	0.8729	0.9916
SCD1.135891_3	118	ZP_04003442	multidrug	emrE	1.4e-63	1	0.9915
NCD3.79368_2	118	ZP_03823621	multidrug	multidrug transporter	1e-55	0.8462	0.9915
NCD3.95026_2	115	YP_001140148	bacitracin	bacA	1.8e-52	0.9474	0.9913
NWCM2.181952_4	113	gi|353577773|gb|EHC39833.1|	multidrug	emrE	4.2e-54	0.9911	0.9912
NWCM2.143939_1	341	AAZ98836	vancomycin	vanS	8.2e-170	0.8846	0.9912
SCD1.84578_240	559	gi|1001786599|ref|WP_061324791.1|	fosmidomycin	rosB	6.7e-246	0.8105	0.9911
NCD3.122994_60	559	gi|1001786599|ref|WP_061324791.1|	fosmidomycin	rosB	6.1e-247	0.8105	0.9911
SCM2.118442_6	559	gi|1001786599|ref|WP_061324791.1|	fosmidomycin	rosB	3.7e-244	0.8087	0.9911
SCD3.35042_70	559	gi|896190680|ref|WP_049199932.1|	fosmidomycin	rosB	2e-245	0.8032	0.9911
SCL2.50866_13	559	gi|896190680|ref|WP_049199932.1|	fosmidomycin	rosB	8.2e-244	0.8014	0.9911
NCD1.39876_222	221	NC_002951.3238224.p01	unclassified	truncated putative response regulator ArlR	1.7e-104	0.8356	0.991
SWCD2.66341_18	221	NC_002951.3238224.p01	unclassified	truncated putative response regulator ArlR	5.6e-103	0.8219	0.991
SCD2.54926_8	110	NC_010410.6003348.p01	multidrug	abeS	2.9e-52	0.9633	0.9909
NCD3.84838_2	110	Q7VXA0	bacitracin	bacA	1.4e-46	0.8349	0.9909
NECM2.181709_1	108	AAB47993	multidrug	multidrug transporter	2.2e-52	1	0.9907
SCL2.159218_1	108	gi|686408520|ref|WP_031913065.1|	multidrug	qacG	4.9e-52	1	0.9907
SWCD1.8583_3	108	gi|1032573476|ref|WP_064206686.1|	multidrug	multidrug transporter	1.9e-48	0.9065	0.9907
SWCM2.6971_2	523	CP001918.1.gene2931.p01	multidrug	major facilitator superfamily transporter	9.7e-247	0.8185	0.9904
NECL2.91951_19	523	CP001918.1.gene2931.p01	multidrug	major facilitator superfamily transporter	9.1e-245	0.8069	0.9904
NCD3.115322_44	516	gi|447110034|ref|WP_001187290.1|	multidrug	emrB	2.3e-272	0.9159	0.9903
SCD3.61057_2	254	KC895984.1.gene2.p01	aminoglycoside	ant(9)-I	2.7e-141	0.9844	0.99
NCD3.77919_23	648	gi|835330218|ref|WP_047457825.1|	macrolide-lincosamide-streptogramin	macB	0	0.8721	0.99
SCL1.8104_23	1053	gi|752851768|ref|WP_041478908.1|	multidrug	multidrug transporter	0	0.8713	0.99
NCD3.69352_25	1051	gi|948198256|ref|WP_056856092.1|	multidrug	multidrug transporter	0	0.8681	0.99
SCL1.9896_6	1052	gi|966778533|ref|WP_058545935.1|	multidrug	multidrug transporter	0	0.8674	0.99
SWCD1.8928_6	1054	gi|752851768|ref|WP_041478908.1|	multidrug	multidrug transporter	0	0.8629	0.99
NECM1.43062_32	1051	gi|950586917|ref|WP_057449687.1|	multidrug	multidrug transporter	0	0.854	0.99
NCD3.52214_1	711	gi|566143131|ref|WP_024011946.1|	multidrug	multidrug transporter	0	0.849	0.99
SCL1.16184_59	1052	gi|966778533|ref|WP_058545935.1|	multidrug	multidrug transporter	0	0.8384	0.99
NECM1.30909_484	1054	gi|921173670|ref|WP_053119224.1|	multidrug	multidrug transporter	0	0.8314	0.99
SWCD2.1982_1	313	NC_011586.7045445.p01	multidrug	adeK	4.9e-137	0.8139	0.99
SCM2.17196_2	409	NC_011586.7045445.p01	multidrug	adeK	3.1e-184	0.8136	0.99
ECL1.203215_1	253	ASK49941.1	polymyxin	mcr-2.1	1.2e-120	0.8086	0.99
SWCD2.13502_1	198	YP_350221	multidrug	mexW	2.1e-85	0.8724	0.9899
SCM2.8303_1	98	NC_011595.7059912.p01	multidrug	mexT	2.1e-46	0.8763	0.9898
SWCD2.2134_7	487	NC_011586.7045445.p01	multidrug	adeK	5.9e-222	0.8257	0.9897
SCD3.1515_2	479	CAG34266	multidrug	smeF	5e-250	0.9641	0.9896
NECL2.6016_201	1026	CP001918.1.gene3441.p01	multidrug	mdtC	0	0.8	0.9893
NCD3.55053_1	186	gi|556290479|ref|WP_023291164.1|	multidrug	multidrug transporter	9.8e-93	0.9565	0.9892
SCL1.10388_11	277	Q4KC13	bacitracin	bacA	3.8e-141	0.8978	0.9892
SCL1.5580_16	277	Q4KC13	bacitracin	bacA	3.2e-140	0.8942	0.9892
SCL3.721_1	277	Q4KC13	bacitracin	bacA	1.2e-139	0.8869	0.9892
SCL3.2832_1	277	Q4KC13	bacitracin	bacA	2.3e-138	0.8759	0.9892
CCD1.8308_60	463	NC_010410.6002639.p01	multidrug	major facilitator superfamily transporter	4e-212	0.8013	0.9892
CCL2.23463_1	92	gi|446164903|ref|WP_000242758.1|	unclassified	cAMP-regulatory protein	2.5e-41	0.9011	0.9891
NECM1.22846_2	92	YP_001749617	bacitracin	bacA	1.2e-43	0.8791	0.9891
CCM1.110802_4	274	YP_001455939	bacitracin	bacA	1.3e-125	0.8524	0.9891
SWCD2.38595_2	272	BAA78801	aminoglycoside	aadA	2e-150	0.9926	0.989
NECL2.71992_2	449	ZP_03561873	tetracycline	tetB	5.8e-208	0.8806	0.9889
CCM1.22811_15	267	YP_002479998	bacitracin	bacA	1.1e-116	0.8333	0.9888
NCD3.33218_3	88	gi|896060469|ref|WP_049107026.1|	multidrug	TolC	1.1e-41	1	0.9886
NCD1.114426_2	88	gi|445983921|ref|WP_000061776.1|	macrolide-lincosamide-streptogramin	lsa	1.6e-45	0.9885	0.9886
SCD1.40866_71	1048	gi|916992013|ref|WP_051598725.1|	multidrug	multidrug transporter	0	0.9054	0.9885
SWCM3.15752_42	523	CP001918.1.gene2931.p01	multidrug	major facilitator superfamily transporter	8.8e-248	0.8298	0.9885
NECM2.126399_66	523	CP001918.1.gene2931.p01	multidrug	major facilitator superfamily transporter	2.2e-246	0.824	0.9885
SWCM3.25687_109	523	CP001918.1.gene2931.p01	multidrug	major facilitator superfamily transporter	2.8e-246	0.8221	0.9885
NCD3.93205_3	82	YP_001669149	bacitracin	bacA	2.9e-41	0.963	0.9878
SWCM3.61394_15	486	gi|487139409|ref|WP_001630683.1|	multidrug	mdtP	3.6e-227	0.8208	0.9877
NCD3.26195_1	80	NC_011586.7046576.p01	multidrug	multidrug transporter	5.3e-35	0.8608	0.9875
SCL2.5092_10	401	gi|961493609|gb|ALS38272.1|	multidrug	multidrug transporter	8.1e-185	0.803	0.9875
SWCL3.51957_1	77	AF371964.1.gene1.p1	beta-lactam	OXA-118	5e-43	1	0.987
NCD1.39876_458	303	YP_001569069	macrolide-lincosamide-streptogramin	mphC	9.8e-167	0.903	0.9868
SCD2.67153_6	449	gi|588248048|gb|EXF19751.1|	multidrug	TolC	7.8e-229	0.9323	0.9866
NCD2.5737_1	73	gi|496339860|ref|WP_009049038.1|	multidrug	oprJ	2.2e-35	1	0.9863
SWCM3.18456_2	357	CP001918.1.gene3441.p01	multidrug	mdtC	2.8e-168	0.875	0.986
NCM1.365793_6	214	gi|446164903|ref|WP_000242758.1|	unclassified	cAMP-regulatory protein	4e-98	0.8152	0.986
SCD3.44663_1	354	AJ249217.gene.p01	unclassified	antibiotic resistance rRNA adenine methyltransferase	4.9e-202	1	0.9859
NCD1.79651_2	213	gi|515720450|ref|WP_017153050.1|	vancomycin	vanZ	6.2e-83	0.819	0.9859
SCM3.155300_126	210	M58472.1.gene1.p01	chloramphenicol	cat chloramphenicol acetyltransferase	4e-119	0.9517	0.9857
NWCM2.128480_2	140	gi|1028100561|ref|WP_063856696.1|	vancomycin	vanG	6.1e-63	0.8188	0.9857
SCD3.72757_2	276	YP_001563294	bacitracin	bacA	6.9e-135	0.8934	0.9855
NCD3.74748_2	207	M58472.1.gene1.p01	chloramphenicol	cat chloramphenicol acetyltransferase	7.1e-100	0.8088	0.9855
ECM3.10962_2	67	HE999704.1.gene1528.p01	unclassified	truncated putative response regulator ArlR	3.7e-26	0.8182	0.9851
NCD1.41059_10	402	gi|961493609|gb|ALS38272.1|	multidrug	multidrug transporter	2.9e-182	0.8005	0.9851
NWCM2.42874_1	197	gi|552942232|ref|WP_023043160.1|	vancomycin	vanH	3.6e-93	0.8351	0.9848
CCM1.172913_1	458	CP000647.1.gene443.p01	multidrug	acrB	3.1e-233	0.8891	0.9847
SCD3.76190_1	193	gi|491211323|ref|WP_005069654.1|	tetracycline	tetR	9.2e-110	1	0.9845
ECD2.67668_7	188	AY339985.2.gene4.p01	sulfonamide	sul1	1.1e-99	0.973	0.984
NWCD3.35136_229	244	AF219135.2.gene1.p2	beta-lactam	IND-4	2.2e-124	0.875	0.9836
CCD1.69346_2	122	gi|943670402|ref|WP_055497228.1|	vancomycin	vanR	1.8e-55	0.875	0.9836
SWCM2.13595_2	119	NC_008702.1.4608023.p01	multidrug	emrE	2.6e-46	0.812	0.9832
NCM1.408810_1	286	gi|223886324|gb|ACN22617.1|	aminoglycoside	aadA	6.3e-139	0.8612	0.9825
NWCM2.83943_19	559	gi|1001786599|ref|WP_061324791.1|	fosmidomycin	rosB	1.1e-245	0.823	0.9803
NCD3.57119_1	200	gi|447201640|ref|WP_001278896.1|	unclassified	cob(I)alamin adenolsyltransferase	9.2e-97	0.8724	0.98
SCL2.234527_1	198	YP_002552549	bacitracin	bacA	5.2e-84	0.8041	0.9798
SCL2.132217_53	141	gi|835503090|ref|WP_047529730.1|	fosfomycin	fosB	3.6e-63	0.8116	0.9787
NCD3.74801_1	187	YP_002389784	multidrug	mdtM	2.6e-85	0.8852	0.9786
SWCD2.28022_2	280	KF297584.1.gene1.p01	beta-lactam	OXA-355	6.1e-131	0.8248	0.9786
NWCL1.52353_1	218	AJ249249.1.gene5.p01	chloramphenicol	catA	2.3e-125	1	0.9771
SWCM3.36061_23	513	CP001918.1.gene4071.p01	multidrug	EmrB-QacA family major facilitator transporter	1.6e-254	0.8683	0.9766
SCD1.33116_1	666	BAD46890	tetracycline	tetQ	0	0.8923	0.976
NECM1.25715_99	283	Q4KC13	bacitracin	bacA	2.5e-140	0.9022	0.9753
NECL2.49458_4	118	YP_009182146.1	multidrug	qacEdelta1	1.2e-59	1	0.9746
SWCD2.26449_1	234	HE999704.1.gene1528.p01	unclassified	truncated putative response regulator ArlR	7.2e-101	0.8026	0.9744
NWCM2.94931_23	295	ZP_04556181	aminoglycoside	aadE	2.6e-148	0.8362	0.9729
NCL3.5473_3	325	NC_011595.7059912.p01	multidrug	mexT	1.7e-148	0.807	0.9723
NECL3.13776_1	389	gi|1004708433|gb|AMP54221.1|	tetracycline	tetX3	1.1e-213	0.9603	0.9717
SWCM2.17483_2	275	ZP_02902942	kasugamycin	kasugamycin resistance protein ksgA	2.8e-128	0.824	0.9709
SWCM3.634_4	275	ZP_02902942	kasugamycin	kasugamycin resistance protein ksgA	1.5e-126	0.8127	0.9709
NWCM2.149928_3	202	gi|691078841|ref|WP_032016505.1|	multidrug	adeJ	1.7e-98	0.8622	0.9703
CCM1.149077_2	395	gi|573042590|emb|CDI16885.1|	multidrug	acrA	2.5e-178	0.8407	0.9696
CCL3.26807_9	262	AY227054.1.gene1.p01	beta-lactam	OXA-85	1.1e-145	1	0.9695
ECM2.38749_2	489	AE016830.1.gene424.p01	multidrug	EmrB-QacA family major facilitator transporter	6.1e-211	0.8017	0.9693
CCM3.150047_4	420	AJ420072.gene.p01	tetracycline	tetracycline resistance protein	6.9e-219	0.9926	0.969
SWCM2.11055_5	581	gi|896190680|ref|WP_049199932.1|	fosmidomycin	rosB	1.8e-249	0.8171	0.969
NECM2.92501_32	1052	gi|657862827|ref|WP_029568496.1|	multidrug	acrB	0	0.9195	0.9686
SCD2.16126_73	472	CP001918.1.gene3442.p01	multidrug	mdtE	4.5e-251	0.9934	0.9682
SCD2.57832_3	472	CP001918.1.gene3442.p01	multidrug	mdtE	3e-239	0.9322	0.9682
NCD3.56408_1	215	M58472.1.gene1.p01	chloramphenicol	cat chloramphenicol acetyltransferase	8.3e-120	0.9375	0.9674
SWCM3.94964_1	274	ZP_02902942	kasugamycin	kasugamycin resistance protein ksgA	1.8e-127	0.8302	0.9672
SWCD2.735_2	86	gi|835267813|ref|WP_047428207.1|	multidrug	adeB	4.3e-35	0.8434	0.9651
NCD3.41124_16	487	BAB37346	multidrug	TolC	3.6e-203	0.834	0.9651
CCD1.53803_3	285	gi|426206800|emb|CCP09090.1|	beta-lactam	OXA-10	2.1e-155	0.9927	0.9649
SCM2.21510_4	472	CP001918.1.gene3442.p01	multidrug	mdtE	8.5e-234	0.9231	0.964
SCD3.17135_1	293	P12055	aminoglycoside	streptomycin resistance protein	1.2e-166	0.9965	0.9625
NCD3.93496_1	103	YP_001186705	multidrug	mexW	1.3e-38	0.8384	0.9612
SCD3.2444_33	487	NC_011595.7058890.p01	multidrug	oprM	4.5e-230	0.9893	0.961
NWCM1.58442_1	255	gi|488250641|ref|WP_002321849.1|	macrolide-lincosamide-streptogramin	ermB	1.1e-137	1	0.9608
NCD1.116315_162	432	EU523697.1.gene2.p01	tetracycline	tetracycline resistance protein	4.6e-186	0.8506	0.9606
CCM1.183183_1	222	NC_002695.1.916586.p01	multidrug	mdtC	1.2e-100	0.8967	0.9595
SWCD2.69175_10	646	YP_002146111	beta-lactam	penA	0	0.8788	0.9582
CCM2.14513_1	143	CP001918.1.gene1661.p01	unclassified	DNA-binding protein H-NS	3e-57	0.8759	0.958
CCD1.87115_2	450	NC_011595.7060378.p01	multidrug	mdtK	1.5e-192	0.8167	0.9578
SCD3.98668_1	94	YP_302016	fosfomycin	fosB	4.1e-39	0.8	0.9574
SCD2.901_1	451	gi|408693353|gb|EKL38962.1|	multidrug	mdtK	1.5e-235	1	0.9557
SWCM3.29285_8	512	gi|485663835|ref|WP_001305258.1|	multidrug	emrB	5.6e-247	0.8793	0.9551
CCD1.61345_7	330	NC_011595.7059912.p01	multidrug	mexT	3.3e-152	0.819	0.9545
SWCD1.9221_361	330	NC_011595.7059912.p01	multidrug	mexT	6.3e-151	0.8063	0.9545
SWCD2.49154_6	330	NC_011595.7059912.p01	multidrug	mexT	5.3e-150	0.8	0.9545
NECM1.39024_23	212	gi|446164906|ref|WP_000242761.1|	unclassified	cAMP-regulatory protein	5e-101	0.8663	0.9528
CCL2.107684_14	212	gi|446164903|ref|WP_000242758.1|	unclassified	cAMP-regulatory protein	1.8e-98	0.8366	0.9528
CCM2.7776_1	186	gi|537465722|ref|WP_020977229.1|	beta-lactam	fmtC	7e-91	0.9774	0.9516
NECM2.172349_8	512	gi|501602076|ref|WP_012599898.1|	multidrug	emrB	3.2e-250	0.885	0.9512
NCD3.29429_1	347	gi|490841007|ref|WP_004703082.1|	multidrug	mexT	4.1e-185	0.9727	0.951
SCL2.149823_2	371	AAK58493	vancomycin	vanS	3.5e-158	0.9886	0.9488
SCD3.47514_182	407	YP_001477378	fosmidomycin	rosA	4.8e-169	0.8005	0.9484
SCL2.72391_1	250	NP_863621	aminoglycoside	aadD	6.7e-137	0.9958	0.948
SCD3.43936_1	292	AAA91586	beta-lactam	OXA-1	4.4e-156	1	0.9452
NCD3.68792_5	401	ZP_03823621	multidrug	multidrug transporter	2.6e-175	0.8179	0.9451
SCL2.91807_2	380	CAC47933.1	tetracycline	tetX1	1e-213	0.9972	0.9447
ECM3.12569_57	434	EU523697.1.gene2.p01	tetracycline	tetracycline resistance protein	5.7e-192	0.8878	0.9447
SWCM3.11217_1	72	YP_001453577	multidrug	mdtG	2.1e-27	0.8382	0.9444
SWCD2.55340_1	179	NC_010400.5984384.p01	multidrug	adeC	3.6e-76	0.8166	0.9441
SWCL3.109931_4	214	gi|446164906|ref|WP_000242761.1|	unclassified	cAMP-regulatory protein	7.8e-102	0.8762	0.9439
CCL2.97624_1	214	gi|446164906|ref|WP_000242761.1|	unclassified	cAMP-regulatory protein	5.1e-101	0.8663	0.9439
SWCM3.6360_5	283	HQ424460.1.gene1.p01	aminoglycoside	aph(3')-IIb	4.2e-127	0.8502	0.9435
SWCL3.19556_2	179	gi|551485182|gb|AGY30825.1|	beta-lactam	OXA-119	1.3e-94	1	0.9385
NCM2.52663_1	338	NC_011595.7059912.p01	multidrug	mexT	4.3e-147	0.8013	0.9379
CCM1.40494_3	410	AF121000.gene.p01	tetracycline	tetZ	7e-208	0.9974	0.9366
SCD3.35042_69	407	YP_001477378	fosmidomycin	rosA	2.8e-169	0.811	0.9361
NWCL3.12656_1	301	CAQ86961	aminoglycoside	aph(6)-I	3.8e-163	0.9964	0.9336
SWCD2.311_2	405	CAC14594	multidrug	smeD	3.2e-157	0.8069	0.9333
SWCM3.26658_2	329	gi|757862544|gb|KIS40949.1|	beta-lactam	metallo-beta-lactamase	3e-177	1	0.9331
NECL2.22635_42	515	gi|751932149|ref|WP_041146857.1|	multidrug	emrB	1.2e-225	0.8188	0.932
SCM2.91218_3	297	JQ422054.1.gene1.p01	beta-lactam	OXA-230	1.6e-158	0.9964	0.9293
ECL3.48555_2	292	AF024666.2.gene42.p01	aminoglycoside	aph(3')-I	1.1e-162	0.9852	0.9281
CCL2.36237_3	139	gi|446164906|ref|WP_000242761.1|	unclassified	cAMP-regulatory protein	3.1e-59	0.814	0.9281
NWCM2.66250_1	130	FN594949.1.gene24.p01	tetracycline	tet44	2.2e-54	0.85	0.9231
CCD1.59919_2	115	gi|490367208|ref|WP_004246872.1|	unclassified	cAMP-regulatory protein	2.2e-50	0.8113	0.9217
SCD2.15_1	152	gi|944468330|ref|WP_055698749.1|	vancomycin	vanR	1.1e-68	0.9	0.9211
NCM1.325845_5	300	Q4KC13	bacitracin	bacA	4.5e-140	0.9022	0.92
NCD1.48344_231	239	gi|974603856|ref|WP_059193686.1|	vancomycin	vanR	8.7e-102	0.8356	0.9163
NCM3.18354_8	346	NC_011595.7059912.p01	multidrug	mexT	1.3e-154	0.836	0.9162
NWCD3.39441_1	230	ABG77519	aminoglycoside	aac(6')-I	2.1e-121	0.9952	0.913
NCD1.30690_19	318	gi|1047332002|ref|WP_065723394.1|	beta-lactam	metallo-beta-lactamase	7.2e-160	0.9552	0.9119
CCD1.52857_1	225	gi|446164900|ref|WP_000242755.1|	unclassified	cAMP-regulatory protein	1.3e-102	0.8683	0.9111
CCL3.74373_2	193	AF337947.1.gene2.p01	aminoglycoside	aac(6')-I	8.9e-89	0.84	0.9067
NWCM2.19474_2	225	AAZ98840	vancomycin	vanX	5.9e-116	0.9458	0.9022
NCD3.114364_2	338	AAM93473	beta-lactam	ampC	5.1e-180	1	0.8994
SWCD2.41972_2	203	YP_001816601	trimethoprim	dfrA17	4.3e-102	1	0.8966
SCM2.94849_2	444	NC_010410.6002906.p01	multidrug	adeA	1.6e-189	0.8467	0.8964
SWCD2.1038_1	270	JQ861959.1.gene7.p01	aminoglycoside	ant(9)-I	1.6e-136	1	0.8963
SWCD2.14432_1	159	NC_011595.7059912.p01	multidrug	mexT	8.5e-69	0.8873	0.8931
NCD3.95295_3	74	gi|553795209|ref|WP_023125875.1|	multidrug	oprN	1.2e-25	0.8182	0.8919
CCL2.109784_1	120	gi|490367208|ref|WP_004246872.1|	unclassified	cAMP-regulatory protein	2.7e-51	0.8318	0.8917
SWCD1.2782_2	154	gi|857586087|emb|CRL63209.1|	multidrug	mdtC	2.7e-56	0.8686	0.8896
SWCM3.81247_5	438	gi|489126369|ref|WP_003036166.1|	multidrug	mdtH	1.7e-220	1	0.8881
CCM1.97852_1	151	gi|657322971|ref|WP_029396025.1|	multidrug	mdtC	7.8e-56	0.8507	0.8874
SCD3.3845_1	318	EU675686.2.gene5.p01	aminoglycoside	aadA	4.3e-157	0.9893	0.8836
CCD2.10345_1	201	gi|690685601|ref|WP_031944095.1|	aminoglycoside	aac(3)-II	1.1e-94	0.9489	0.8756
ECD3.579504_1	310	AF064820.3.gene2.p01	beta-lactam	OXA-22	6.6e-142	0.8598	0.8742
SWCD2.56251_1	79	gi|835233760|ref|WP_047410070.1|	macrolide-lincosamide-streptogramin	macA	1.2e-31	1	0.8734
NECM1.11171_1	213	CAD03195	multidrug	emrD	7.5e-89	0.8978	0.8732
SCL2.170101_1	157	CP001918.1.gene1661.p01	unclassified	DNA-binding protein H-NS	4.9e-61	0.9927	0.8726
SWCD2.5108_28	454	gi|489114053|ref|WP_003023905.1|	multidrug	emrD	2.6e-219	0.9975	0.8678
SWCD1.2940_1	74	gi|857778812|emb|CRL60247.1|	multidrug	mdtB	9.8e-28	0.9375	0.8649
NCD3.66531_1	318	AB777500.1.gene5.p01	beta-lactam	OXA-2	1.7e-161	1	0.8648
NCD1.606_2	328	ZP_04543532	beta-lactam	CfxA3	1.8e-158	0.9965	0.8628
SCD3.10477_1	305	NC_010558.1.6275994.p01	aminoglycoside	aadA	2.2e-150	1	0.859
NECL2.49458_3	170	gi|746042187|ref|WP_039113376.1|	sulfonamide	sul1	1.5e-79	0.9863	0.8588
SCD1.28739_60	323	NP_745006	bacitracin	bacA	4.9e-148	0.9422	0.8576
SWCM3.15498_20	245	gi|446164903|ref|WP_000242758.1|	unclassified	cAMP-regulatory protein	1.8e-118	1	0.8571
SCD2.17771_1	236	DQ303918.1.gene1.p01	aminoglycoside	aac(6')-I	7.5e-114	1	0.8432
NCM2.87174_1	210	AM087405.1.gene3.p01	aminoglycoside	aadA	8.2e-96	1	0.8429
SCL2.190473_2	68	CAC35725	multidrug	acrB	3.1e-20	0.8596	0.8382
SWCM2.5390_8	85	gi|505289664|ref|WP_015476766.1|	multidrug	mexF	2.2e-31	0.9577	0.8353
SCD3.22333_4	450	CAG34249	multidrug	smeD	3.3e-150	0.888	0.8333
SCL2.41510_2	298	M15332.gene.p01	macrolide-lincosamide-streptogramin	ermG	1.6e-137	1	0.8188
SCD3.13493_5	330	AF313472.2.gene15.p01	aminoglycoside	aph(3'')-I	5.3e-158	0.9925	0.8091
SCM2.112783_1	183	AJ009818.1.gene3.p01	chloramphenicol	catB	9.7e-85	1	0.8033
CCM1.186682_1	203	NC_006663.1.orf0.gene.p01	aminoglycoside	aadE	7.2e-97	1	0.803
SCD1.79151_4	242	gi|1004696287|gb|AMP47315.1|	tetracycline	tetA	4.8e-100	1	0.7851
SWCD2.74295_1	93	gi|332729676|gb|EGJ61012.1|	multidrug	mdtK	1.1e-28	0.8767	0.7849
NWCD3.26686_1	186	AY339985.2.gene4.p01	sulfonamide	sul1	1.1e-67	0.8425	0.7849
NCD1.18626_3	458	CAG34249	multidrug	smeD	6.2e-157	0.9443	0.7838
SCM2.7424_2	78	YP_001563294	bacitracin	bacA	9.7e-26	0.9836	0.7821
NCM2.17312_1	170	YP_002479998	bacitracin	bacA	1.8e-53	0.8106	0.7765
SWCD1.10137_1	262	gi|7715978|gb|AAF68230.1|AF203972_3	macrolide-lincosamide-streptogramin	ermF	2.5e-110	0.9802	0.771
SCL3.8983_1	388	gi|751314291|ref|WP_041021175.1|	multidrug	mexT	2.3e-152	0.9125	0.7655
ECD3.262204_1	134	AF326777.3.gene18.p01	chloramphenicol	cat chloramphenicol acetyltransferase	1.6e-57	1	0.7612
ECM2.22592_1	246	gi|446164906|ref|WP_000242761.1|	unclassified	cAMP-regulatory protein	1e-97	1	0.7276
ECD3.188927_2	101	ZP_02371789	multidrug	multidrug transporter	1.9e-29	0.9306	0.7129
SCM2.100177_27	206	ABG36700	sulfonamide	sul1	1.3e-69	0.8493	0.7087
NCM2.28759_3	84	AAC60781	fosmidomycin	rosA	1.1e-19	0.8136	0.7024
