# Supplementary material for: Profiling the composition of resistome and bacteriome in the upper respiratory tract of domestic cats with respiratory signs in China
Source: Microbiome Res Rep. 2025 Jul 28;4(3):27. doi: 10.20517/mrr.2025.04 (PMC12540054; doi:10.20517/mrr.2025.04)
Supplement: Supplementary file 1 [file mrr-4-3-27-SupplementaryMaterials.zip › mrr4004-Supplementary Tables/mrr4004-Supplementary Table 4.xlsx]

## Sheet: Species
Supplementary Table 4. Bacterial species detected in cats in different Chinese regions
Taxonomy	NECM1	NECM2	NECM3	NECD1	NECD2	NECD3	NECL1	NECL2	NECL3	NCM1	NCM2	NCM3	NCD1	NCD2	NCD3	NCL1	NCL2	NCL3	ECM1	ECM2	ECM3	ECD1	ECD2	ECD3	ECL1	ECL2	ECL3	CCM1	CCM2	CCM3	CCD1	CCD2	CCD3	CCL1	CCL2	CCL3	SCM1	SCM2	SCM3	SCD1	SCD2	SCD3	SCL1	SCL2	SCL3	NWCM1	NWCM2	NWCM3	NWCD1
Abditibacterium_utsteinense	0	0.110624	0	0	0	0	0	0	0	1.23714	0	0	0	0	0	0	0	0	0	0	0	0	0	0	0	0	0	0	0	0	0	0	0	0	0	0	0	0	0	0	0	0	0	0	0	0	1.22774	0	0
Abiotrophia_defectiva	0.646265	6.20448	0	0	0	4.98029	0	6.48531	0	6.4254	16.1083	17.9524	1768.41	36.1782	4.28125	0	0.435719	27.8186	0.051248	10.2446	25.9332	7.76427	89.7192	1.28434	79.5878	12.9445	5.85255	33.6122	15.0543	136.814	335.643	1.56722	2.05141	92.0324	24.0849	84.2598	0.771831	2.48337	29.3576	1.01079	1.627	71.2472	3.61273	21.7627	4.23438	3.82781	0.211227	2.29947	0.639765
Abiotrophia_sp_HMSC24B09	0.21014	8.50488	0.077047	1.23582	2.92541	1.7651	0.168747	7.97643	0.391394	15.5111	44.6815	13.6481	627.935	12.301	5.53356	0	0	16.1315	1.13125	3.55381	8.42254	3.2552	53.9287	0.467261	93.5371	11.3231	13.3566	127.807	9.61098	120.182	129.556	4.08776	0.060643	91.6076	63.8779	92.9806	2.00692	4.40092	47.5473	13.8212	2.69189	37.0663	2.0609	21.513	1.92545	1.99861	0.270938	8.89598	2.02715
Absicoccus_porci	0.480917	1.83034	0	0	0	0	0	0	0	25.2516	0.695133	2.14729	1.69988	0	0.032027	0	0	0	0	126.101	10.0581	0.613971	64.4437	0	1.14413	0	0	17.4208	2.22188	12.5701	2.33329	0	0	19.2444	7.56176	26.3888	0.693311	0.293282	0.93779	0.988696	0.831214	0.201168	0	1.21745	0.037616	1.01957	3.20159	0.235728	1.47965
Absiella_sp_AM10-20	0	0	0	0	0	0	0	0	0	1.74202	0	0.383859	1.32936	0.07845	0.201551	0	0	0	0	0.35776	0.846757	0.360051	0.550219	0	0.714055	0	0.240732	2.26289	0	3.83142	0.403234	0	0	1.77748	1.86385	5.20384	0	0.145246	1.29707	0	0	0	0	1.44052	0	0.603301	0.19742	0	0.516562
Absiella_sp_AM22-9	0	0	0	0	0	0	0	0	0	0.272251	0	0	0.363219	0	0	0	0	0	0	0	0	0	0	0	0	0	0	1.27966	0.44673	0	0	0	0	0	0	0	0	0	0	0	0	0	0	0	0	0	0	0	0
Absiella_sp_AM27-20	0	0.685979	0	0	0	0.301649	0	1.47746	1.45362	9.59724	12.9418	1.7459	3.42523	0	2.55269	0	0	0	0	0.058849	0.81784	0	1.20922	0	4.70479	1.90207	1.04839	9.60447	1.96728	12.7604	0.146775	0	0	6.51936	1.57541	3.15303	1.19361	3.42178	8.05508	0.582807	0.313653	0.412592	0.153901	1.71183	0	0.408593	1.04975	1.40794	0
Absiella_sp_AM29-15	0.092847	7.30067	0	0.084112	0	0.166731	0	0.874733	0	2.21429	0.25377	0.21425	0.087569	0	0.235447	0	0	0	0	0.954283	1.27245	0.20088	1.58565	0.328613	3.77982	0.997975	2.14571	1.48578	0	10.9063	1.68192	0	0.114801	6.33506	3.29262	5.60893	8.19075	1.14317	2.13153	0.686706	1.19155	0.232219	0.135646	3.47695	0.02376	7.43731	20.6547	0.720167	0
Absiella_sp_AM54-8XD	0	1.13035	0	0	0	0	0	0	0	0	0	0	0	0	0	0	0	0	0	0	0	0	0	0	0	0	0	0	0	0	0	0	0	0	0	0	2.307	1.90431	0	0.409428	0	0	0	0	0	0	11.2169	3.37836	0
Abyssibacter_profundi	0	0	0	0	0	0	0	0	0	0	0	0	0	0	0	0	0	0	0	0	0	0	0	0	0	0	0	0	0	0	0	0	0	0	0	0	0	0	0	0	0	0	0	1.80861	0	0	0	0	0
Abyssicoccus_albus	0	0.052573	0	0	0	1.79012	0.238857	2.33396	0	0.403296	1.49976	0	0.268532	0.051595	2.41014	0	0	0	0	0.019692	2.76268	1.45347	1.7399	0	1.39055	0.560284	0.317519	5.59457	0	0.573784	2.08877	0.135385	0	2.90341	0.958031	8.49407	0.250218	0.126004	0.168811	0.171012	0.176424	1.4643	0.154846	1.56467	0.519198	0	0	0	0
Abyssisolibacter_fermentans	0.063971	8.69793	0	0.182466	1.5838	0.199662	0.31187	7.60331	0.910217	16.842	26.8441	6.54873	16.7453	0.455834	3.56943	0	0	1.88508	0.428	4.04461	1.96423	3.90468	15.1893	1.44287	61.9365	12.6367	9.21605	111.127	5.94928	93.4365	17.7894	2.91309	1.66379	68.6411	25.5816	45.6233	13.3949	5.412	59.4957	28.0061	4.5924	4.0239	0.462408	22.1039	1.15066	9.67139	27.7554	6.87141	0.11784
Acaricomes_phytoseiuli	2.02718	0	0	0	0	0	0	2.18604	0	0	0	0	0.040683	0.07738	0.228277	0	0	0	0	1.0875	0	0	2.79616	0	0.579698	0	0	0.045778	0.889863	2.95231	0	0	0	0	13.8436	9.51443	0	0	0.348307	0	1.17901	0.115535	0	0.280278	0	0	0	1.34723	0
Acaryochloris_marina	0	0	0	0	0	0	0	0	0	0	0	0.586259	0	0	0	0	0	0	0	0	0	0	0	0	0.039093	0	0	0	0	0	0	0	0	0.102797	0	0.290589	0	0	0	0	0	0	0	0	0	0	0	0.289371	1.15704
Acaryochloris_sp_CCMEE_5410	0.024117	0	0	0	0	0.03811	0	0.345942	0	0.258733	0.022583	0.073029	0.037652	0	0.056724	0	0	0	0.109802	0.02976	0.016266	0.02217	0.010107	0	0.666413	0.076058	0	0.901569	0	0.938782	0.085187	0	0.05957	0.243431	0.130189	0.154241	0.01919	0.047041	0.775854	0.034818	0.011309	0.036628	0.006621	0.243414	0.006135	0	0	0.055771	0
Acaryochloris_sp_RCC1774	0	0	0	0	0	1.04802	0	0	0	0.673823	0	0	0	0	3.15828	0	0	0	0	0.09767	0	0	0	0	0.153613	0	0	0	0	0	0	0	0	0.134277	0	0.289809	0	0	0.058793	0.1951	0.077162	0.2631	0	0.374558	0	0	0	0	0
Acetanaerobacterium_elongatum	1.11824	16.289	0	0	1.29661	0	0	16.0515	0.642531	8.82837	5.42732	1.16841	0.833365	1.44892	1.54855	0	0	2.49332	0	2.23036	0.527985	2.54107	4.88123	0.227115	14.3917	4.22046	3.4286	15.9497	2.04979	13.0315	11.2989	0	1.82153	22.1639	10.9375	12.472	35.598	3.02113	14.1334	5.42845	2.66613	0.290693	0.029946	10.6792	0.077115	14.6676	54.813	3.90016	16.2651
Acetatifactor_muris	3.36642	2392.83	0.099357	0.317874	5.64558	0.212643	2.352	27.7658	0.732489	63.7053	61.0639	6.96173	16.8665	0.072185	38.8432	0.371147	6.12043	1.91993	2.11193	129.591	28.651	5.10111	29.9559	1.70387	91.401	19.3395	27.9237	129.693	2.60112	75.3109	16.7923	2.69299	3.51317	38.8806	39.4766	91.0061	3765.07	253.687	95.0298	45.6419	284.789	6.31659	1.49103	23.4361	0.732665	2123.89	8153.51	538.567	2.53991
Acetitomaculum_ruminis	5.65847	4.90092	0	0	1.3201	0	0	15.687	0.79991	34.9209	5.26568	5.0627	6.79798	0.360566	3.13591	0	0.222218	0.039149	0.269391	2.96934	24.7838	0.445614	15.04	2.56634	44.5118	8.71641	10.2639	45.0552	2.0823	51.9866	12.2705	2.75785	0.289612	23.8796	14.1351	35.0559	11.7642	4.90112	42.27	16.3611	1.3453	1.77641	0.133457	6.81397	0.223597	8.35018	24.4411	3.93354	26.4511
Acetivibrio_cellulolyticus	0.583306	12.8988	0	0.237514	0.517848	0.070653	0	4.69845	2.47759	17.3183	7.86033	5.81686	5.62313	0.080702	3.33532	0	0	0.420335	0.501689	3.84449	0.940311	2.39744	2.599	1.11308	23.5563	2.38629	5.26737	42.0725	2.65891	26.1055	7.1402	0.777008	3.53971	20.7166	18.9416	25.2027	20.4014	6.49621	16.2308	9.83327	3.40887	1.58966	0.614312	7.14203	0.150267	16.403	37.4105	5.68232	0.184429
Acetivibrio_clariflavus	2.17868	15.8495	0.061907	0.492276	3.88105	0.518743	0.956888	17.4756	4.52496	36.5119	18.4074	6.29644	16.2203	0.209326	14.1335	0.783459	0.163831	4.75527	1.54476	7.54024	4.53588	4.96512	8.79322	1.49139	71.442	9.7623	19.6444	126.847	6.86536	136.315	25.8761	0.366907	2.14537	46.4739	29.9469	56.0783	20.7148	8.80711	76.6419	27.2429	9.9812	6.20697	1.20046	29.3558	0.718517	23.3418	40.0272	12.0789	0.777627
Acetivibrio_ethanolgignens	1.91264	125.184	1.84419	0.949495	2.03622	0.842123	3.38131	41.2275	2.27294	106.992	100.873	22.978	20.0716	0.493907	11.1094	0.793296	1.98151	10.4917	1.95687	168.175	20.8178	6.3342	113.279	4.99904	181.031	42.5615	45.4455	191.006	7.01388	157.53	31.3752	5.58742	10.9209	219.048	97.7256	175.995	156.152	38.3358	68.5817	37.3422	21.8579	4.18869	1.14089	25.1336	0.6593	78.1198	308.265	36.5884	4.24048
Acetivibrio_mesophilus	0	0.414487	0	0	0	0	0	0	0	0	0	0	0	0	0	0	0	0	0	1.15516	0	0	22.164	0	0	0	0	0	0	0.402621	0	0	0	0	0	0	1.41248	0.113588	0	0	0.040907	0	0	0	0	0.634735	6.18013	0.203091	0
Acetivibrio_saccincola	0.747845	4.28794	0	0.17025	0.862365	0.481223	0	13.5071	1.26057	27.7154	9.6293	6.80862	12.2795	0.775397	6.21611	0	0	0.218126	0.758874	3.2104	3.62245	3.86488	5.70016	1.31613	55.3697	9.90609	16.1827	98.6277	8.45778	82.8222	15.648	2.67729	1.3857	25.0982	20.2503	41.4285	10.1087	6.00031	59.5883	19.7632	3.98125	3.04219	0.423249	21.7065	1.06588	2.30572	13.7048	8.39982	0.752682
Acetivibrio_straminisolvens	0.142049	0.080919	0	0	1.00735	0.327739	0	0.57069	0.158309	2.09295	2.01761	0.212469	1.94111	0	0.020498	0	0	0	0	0.218466	1.35938	0.117022	0.751141	0.046215	3.72566	0	0.231657	5.1996	0	7.77346	0.626987	0.037137	0.022432	9.69291	0.787169	6.67764	0.294416	0.214603	2.29587	1.04743	0.055397	0.115701	0.019911	1.28535	0	0.021832	0.007846	0.483924	0.575281
Acetivibrio_thermocellus	6.49023	31.2031	0	0	4.14664	0.384378	0	29.7699	5.16132	105.579	26.2374	3.83246	17.3675	0.083175	7.44395	0	0.423966	0.087383	2.77305	3.93022	37.6812	4.51247	10.9008	1.85768	84.3219	13.2462	33.3017	108.59	4.79038	81.9097	25.7943	2.09526	6.05958	54.4628	42.3596	54.8362	34.383	15.8268	63.2333	15.9476	7.69851	9.14623	1.52122	24.2629	0.948882	17.0941	71.5229	14.1437	8.18564
Acetoanaerobium_noterae	13.7137	67.0248	1.96185	10.2812	95.9708	7.9248	6.62262	204.07	20.6951	388.898	391.412	114.209	654.859	2.99946	101.632	1.70436	3.60585	22.9732	31.7544	128.958	15.6499	143.576	279.627	33.2829	1732.73	229.314	374.166	2912.33	119.557	3816.12	837.519	52.774	50.7065	1855.8	487.825	2015.32	151.767	249.054	883.591	600.226	124.661	91.9204	7.8828	446.03	11.6898	86.2402	28.0446	96.9567	7.85337
Acetoanaerobium_sticklandii	5.72189	28.7139	0.103757	6.45958	36.9949	3.50646	3.273	114.309	5.69961	211.058	212.001	43.6143	377.037	1.73612	55.6491	1.05624	5.83644	37.8415	21.0706	78.1589	8.20297	65.1037	162.281	16.808	990.017	120.453	200.145	1563.81	58.422	2092.28	451.07	25.5589	23.2147	1040.54	249.678	1145.67	77.735	122.513	466.801	336.338	75.4747	45.2142	4.7089	220.736	5.42321	32.6898	12.6044	44.0865	2.9791
Acetobacter_aceti	0	0	0	0	0	0	0	1.93586	0	0	0	0	0.086563	0	0	0	0	0	0	0	0	0.630534	0	0	2.67493	0	1.68176	0.249626	0	1.27024	0.10671	0	0	0.788781	11.0441	0	0	0	0.605169	0	0	0	0	0	0	0	0	0	0
Acetobacter_cerevisiae	0	0	0	0	0.711079	0	0	1.6084	0	0.09882	0.66693	0.23533	0.150215	0	0.36226	0.319771	0	0	0	0	0	0	0.538221	0.192415	1.15721	0	1.19787	1.27175	0	0.144446	0.731329	0	2.58196	0.121519	0.54031	1.23007	0	0	0.426069	1.75772	0.069399	0	0	0	0	0	0	1.03784	0
Acetobacter_ghanensis	0	0	0	0	0	0	0	0	0	0	0	0	0	35.5291	0	0	0	0	0	0	0	0	0	0	0	0	0	0	0	0	0	0	0	0	0	0	0	0	0	0	0	0	0	0	0	0	0	0	0
Acetobacter_indonesiensis	2.73535	0	0	0	0	0	0	0	0	0	0	0	0	0	0	0	0	0	0	0	0	0	0	0.414329	0	0	0	0	0	0	0	0	0	0	0	0	0	0	0	0	0	0	148.563	0	222.236	0	0	0	0
Acetobacter_malorum	0	0	0	0	0	0.220223	0	0.455326	0	0.141888	0	1.4031	0	0	0.805853	0	0	0	0	0	0	1.74076	0.631145	1.39135	0	0	0	0	0	0	0	0	0	0	1.48287	0	0	0	0.540197	0.049851	0	24.6417	0	0	0	0	0	0	1.41331
Acetobacter_nitrogenifigens	0	0	0	0	0	0	0	0	0	0	0	0	0	0	0	0	0	0	0	0	0	0	0	0	0	0	0	0	0	0	0	0	0	0	0	0	0	0	0	0	0	0	0	0	0	0	0	0	0
Acetobacter_okinawensis	0	1.59808	0	0	0	0	0	0	0	0.337261	0.330636	0.258212	0.245558	0.242499	0	0	0	0	0	0	0.061286	0	0.29339	0	0.056875	0.386421	0	0.809	0	3.08469	0.107224	0	0	0.445699	1.49281	0.705513	0	0	0	0	0	0	0	0.248834	0	0	0	0	0
Acetobacter_orientalis	0	0	0	0	0	0	0	0	0	0	0	0	0	0	0	0	0	0	0	0	0	0	0	0	0	0	0	0	0	0	0	0	0	0	0	0	0	0	0	0	0	0	0	0	0	0	0.88512	0	0
Acetobacter_orleanensis	0	0	0	0	0	0	0	0.223423	0	1.88131	4.38224	0	0.278194	0	0	0	0	0	0	0.074739	0.257626	0	3.19182	0	0.468752	0.272049	0.266026	0.085411	0	3.98438	0	0.593049	0	0	0	0.151754	0.210333	0.336772	4.26858	0.726714	0.1812	0.681558	0.389122	11.5228	0.074641	0	0	0	0
Acetobacter_pasteurianus	0	0.861049	0	0	0	0	0	3.33367	0.884428	11.8961	7.85837	3.68824	1.673	0.479245	0.424558	0	0	2.0889	0	0.207836	0	3.99933	4.24861	5.46793	1.07434	5.58623	1.99271	1.6556	0	0.858308	2.09279	3.42809	0	2.62054	0	1.76024	1.2703	10.4283	7.47207	2.17895	1.07232	1.93173	0.038037	8.79119	0.188527	1.12142	1.89249	1.42	0.923066
Acetobacter_persici	0	0	0	0	0	0	0	0	0	0	0	0	0	0	0.744367	0	0	0	0.319899	0	0	0	0	0	0	0	0	0.263676	0	0.411129	0	0	0	0	0.12785	0	0	0	0.201943	0	0	0	0	0.199272	0	0	0	0.16326	0
Acetobacter_senegalensis	0	0	0	0	0	0	0	0	0	2.42088	0	0	0	0	0	0	0	0	0	0	0	0	0	0	0	0	0	0	0	0	0	0	0	0	0	0	0	0	0	0	0	0	0	0	0	0	0	0	0
Acetobacter_sp_46_36	0	0	0	0	0	0	0	0	0	1.55011	0	0	0.182395	0	0	0	0	0	0	0.014678	0	0	5.62284	0	0.148955	0	0	1.93	0	0.139103	0.123184	0	0	1.27775	0.179436	0.027915	0.038218	0	2.45091	0.218438	0	0.029348	0	0	0	0	0	0	0
Acetobacter_sp_CAG267	0	0	0	0	0	0	0	0	0	0.555182	0	0.268034	0	0	0	0	0	0	0	0	0	0	0	0	0.47967	0.068685	0	0.037473	0	0	0	0	0	0.371053	0.181271	0	0	0	0	0.015639	0	0	0	0	0	0	0	0	0
Acetobacter_sp_CAG977	0	0	0	0	0	0.133183	0	0.825272	0	3.22222	0.183935	1.66088	0	0	0.820317	0	0	0	0.353787	0	0	0	0	0	2.48622	0.818731	2.75128	0.619992	3.19288	0	0	0	0	1.46805	0	0.032942	0	0	0.007333	3.12843	0.389574	0	0	0	0	1.48999	2.39589	0.231735	0
Acetobacter_tropicalis	0	0	0	0	0	0	0	0	0	0	0	0	0	0	0	0	0	0	0	0	0	0	0.36406	0	0.507965	0	0	0	0.609178	0	0	0	0	0.074398	0	0.155223	0	0	0	0	0	0	0.049916	0	0	0	0	0	0
Acetobacteraceae_bacterium	0	0	0	0	1.04973	0.795685	0	2.32091	0	6.42763	0.141308	0	0	0.371618	3.80153	0	0	0	0	0	0	11.9742	7.85113	0	0	0.165618	0	0	0	0.767833	0	0	0	0.349414	0	0.930171	0	0	3.64915	0.26857	0	0.458248	0	0.354814	0	0	0	0	0.330999
Acetobacteraceae_bacterium_AT-5844	0	0	0	0	0	0	0	0.099032	0	0.036248	0	0	0.803765	0	0	0	0	0	0	0	0	1.09903	0.878496	0	0	0	0	0	0	0	0	0	0	0	0	0	0	0	0.393603	0	0	0	0	0.130675	0	0	0	0	0
Acetobacterium_bakii	0.396259	9.79809	0.161289	0	0.87442	0.23455	0	3.88983	0.323219	7.16549	4.78539	3.81346	11.5339	0.677034	2.93179	0	0	1.88479	2.71605	1.73225	0.227625	3.35136	5.30939	0.613223	37.4773	3.60093	5.76777	55.9803	7.7634	42.1337	9.03741	0.122602	0.890151	21.4337	13.0286	27.8216	7.28319	2.99079	29.5811	9.49821	2.65102	1.5173	0.197309	8.01653	0.18381	1.27163	9.67391	3.43617	0.615
Acetobacterium_dehalogenans	0.652219	5.32727	0	0.287701	0.738302	0	0.091186	9.36456	0.130567	15.3082	9.09867	1.67805	7.33117	0.046219	1.2319	0	0.096259	0.460939	0	1.46446	0.125267	4.68199	4.80727	0.455231	22.7094	5.02103	3.82836	41.6728	1.44941	43.755	10.7247	0.309748	0.561701	18.4929	9.18801	17.7718	7.47789	3.70301	15.6085	5.89063	2.14074	1.08795	0.061274	7.94055	0.270609	3.81517	7.91094	2.86272	0.28687
Acetobacterium_sp_KB-1	0.37767	3.66088	0	0	1.03994	0	0	2.07439	0.283108	4.88725	4.3327	2.06318	3.25376	0.981398	1.00279	0	0	0.519305	0	19.0458	15.4404	2.51948	10.3919	0.165346	8.17356	1.79371	1.21996	18.6108	0.57085	13.6926	4.65172	0.164022	0.096472	25.9142	8.70417	20.7718	4.13381	2.72513	7.73456	4.07368	1.47648	0.350613	0.06815	1.87241	0.043081	3.02025	6.03736	1.53213	0.406059
Acetobacterium_sp_MES1	5.74729	1.01141	0	0	0.336883	0.065493	0.075689	0.854423	0	1.52861	3.02857	0.364054	3.71024	0.132399	0.304802	0	0	0	0	0.331712	0.091624	0.277258	8.21452	0.320421	18.0066	2.9869	2.08707	9.36044	1.46346	12.8663	3.94227	0.105697	0	15.3732	5.089	3.6047	3.13713	1.12823	6.24567	2.16464	1.40035	0.24029	0.0167	0.568836	0.015552	2.87958	2.86597	0.225799	0.678406
Acetobacterium_wieringae	0	5.12977	0	0	0.795215	0	0	0.163585	0	2.43141	15.5073	1.36875	4.53569	0.341951	0.904001	0	0.293046	5.32303	0	0.655291	1.62932	0.210088	0.315268	0	11.8317	1.77682	1.22586	17.5551	0	9.77645	0.893557	0.748892	0	9.73977	5.15494	4.83405	17.4503	4.04851	5.07824	0.19694	1.20153	0.302802	0	2.08836	0	3.48624	27.5253	2.20695	0.823276
Acetobacterium_woodii	1.30693	3.00078	0	0	1.71363	2.39508	0.435311	9.79898	2.29228	24.5087	7.62514	1.86913	19.0628	0.105042	2.77318	0	0.100053	1.87797	0.101781	3.24206	0.565303	4.20988	6.38289	0.508223	40.7632	4.94631	11.6574	85.3766	1.30808	70.7385	16.938	0.706113	0.211342	23.159	17.9711	42.8788	7.73361	6.32675	34.1796	11.5153	1.66663	3.88954	0.560568	17.4751	0.275953	1.59818	9.86516	3.267	0.122229
Acetohalobium_arabaticum	0.287662	0.46852	0	0	0	0	0	1.00728	0	0.172391	0	0.289096	0	0	0	0	0	0	0	0.103539	0.234264	0.180026	0.369715	0	1.35881	0.375801	2.31246	2.83625	0	2.67081	0.650369	0	0	3.34311	0.63755	1.61504	0	0.845982	1.01364	2.27277	2.45768	1.87448	0	0.138451	0	0	0.19742	0	1.32596
Acetomicrobium_flavidum	0	0	0	0	0.063051	0	0	0.23264	0	0.139178	0.839526	0.061833	2.87044	0	0.046881	0	0	0	0	0.246388	0	0	0.050696	0.110218	0.971485	0.342907	0.484064	0.291122	0.383126	0.039509	0.011565	0.169665	0.512232	0.729767	0.267475	0.472386	0.096917	0.551905	1.58905	2.39905	0.047725	0.285844	0	0.266393	0	0.024524	0	0.046937	0.651352
Acetomicrobium_hydrogeniformans	0	0	0	0	0	0	0	0.369103	0	1.71332	1.6255	1.1144	3.84937	0	0.228771	0	0	0	2.30686	0.117345	0	0	0.365207	0.309773	1.24432	0.243791	3.59567	1.07862	2.03202	0.71993	0.402355	0	0.289419	0	0.37595	0.602255	0.564338	0	1.24976	4.25268	0.274418	0.19424	0	0.419686	0	0	0	5.80194	0.061903
Acetomicrobium_mobile	0	0.064558	0	0.084629	0	0.083869	0	0.171812	0	0.174677	0.392978	0	4.0784	0	0.239947	0	0	0	0	0.142175	0	0	0.671612	0.071904	0.571893	0.11136	1.76843	0.890671	0.123607	0.327374	0.146822	0	0.393526	0.468348	0.226134	0.616713	0.456834	0.234844	0.766247	2.02231	0.267513	0.501208	0	0.854778	0.013679	0	0	0.381161	0.276536
Acetomicrobium_thermoterrenum	0	0.051302	0	0	0	0	0	0.236942	0	0.19976	0.864559	2.82973	1.23573	0	0	0	0	0	0	0.05829	0	0	0.075835	0	1.54817	0	0.764756	3.33174	0	0.679531	0.45008	0	0.075639	1.31283	0.341556	0.258493	0	0.124295	0.819131	2.09692	0.272795	0.065559	0	0	0	0	0	0.237427	0
Acetonema_longum	0	0.89614	0	0	0.396761	0	0	1.41685	0	5.46612	1.36154	0.519824	6.45683	0.585848	2.32685	0	0	0	0.510983	1.73818	0.279494	1.6563	3.8268	0.249783	6.51531	2.13392	1.91944	18.8012	2.86875	34.5137	8.09185	0	0.258713	15.8925	4.00221	9.97801	8.59489	1.65416	23.2522	4.42538	1.05177	0.570705	0.034483	3.36893	0.032031	1.80207	2.51204	0.092803	0.381678
Acetothermia_bacterium_64_32	0	0.019622	0	0	0	0	0	1.51174	0	0.231723	0.089763	0	0.153042	0	0	0	0	0	0	0.059349	0	0.130277	0.763661	0	0.859013	0.203178	0.163559	0.494195	0.242136	2.47984	0.829781	0	0	0.206094	0.090446	0.225239	0.038534	0	0	0.602839	0.080688	0.147965	0	0.372072	0	0	0.041549	0.118863	0
Acholeplasma_axanthum	12.7602	5.14715	0	0.196467	0	0.232178	0	125.275	0.237218	6.38332	24.5194	18.0559	2.27524	0.510644	2.97792	1.31569	0.869279	6.27436	4.53447	0.069715	0.770108	0.408501	0.67741	0.025214	12.6226	9.49302	27.1964	2.99439	2.37411	1.74791	0.571572	1.50446	0.762066	9.07758	87.4185	11.7172	5.78297	0.288504	3.98989	5.2006	1.06695	0.500168	0	0.276508	0.219219	6.387	12.8222	6.82829	0.452782
Acholeplasma_brassicae	4.12465	3.2191	0	0.084232	0.409481	0	0	44.2115	0.121927	5.95565	9.84682	8.06758	0.361507	0.020533	1.34676	0.7399	0.301992	2.63601	2.49277	0.205763	0	0.81565	0.88961	0.169577	12.0975	5.2341	12.5708	7.60218	3.70708	6.17229	0.910637	0.261512	0.230722	5.84461	27.3693	7.84306	0.724466	0.244512	6.48765	3.41058	1.45423	1.19795	0.135897	4.76757	0.213921	1.20063	1.61403	5.52269	0.185924
Acholeplasma_equifetale	2.34464	5.90942	0	0	1.89905	0	0	49.0388	0	9.86115	6.79991	8.9167	0.834421	0.045261	1.32785	0	0.076306	6.85021	8.19724	0	0	0	1.74098	0.828913	3.06911	6.29538	12.0954	1.48199	1.40069	2.08303	0.694863	1.79452	0.077807	4.2311	23.1153	9.23738	15.6386	2.28604	0.019762	1.2185	2.08419	0.48685	0	1.25894	0	5.09924	17.235	6.49742	0.120742
Acholeplasma_granularum	0.592915	0.547793	0	0	0	0	0	14.7809	0	0.832158	3.2056	5.71533	0.424766	0	0.097878	0	0.91791	0.205883	3.65835	0	0	0	0	0	2.22721	1.03183	6.31692	0.748099	0.989673	0.205564	0	0	0.106165	0.670262	13.493	3.0144	1.32338	0	0	0.200372	0.214437	0	0	0	0	0.491934	2.70511	2.82678	0.01489
Acholeplasma_hippikon	4.09361	0.715772	0	0.450663	0	0	0	33.3761	0.389815	5.4503	8.87288	7.77729	0.359628	0.02488	1.09325	2.98176	0	12.2028	1.15349	0.021722	0	0.258814	0.953846	0.581889	8.46906	6.6973	13.1413	12.8299	0.297906	1.35329	0.434318	0	1.25485	11.2958	24.5825	7.94251	1.12294	2.60485	2.20527	3.81867	0.835336	1.07521	0.088081	0.542717	0.025939	2.86509	1.89068	5.754	0.373173
Acholeplasma_laidlawii	0.191774	0.125702	0	0	0	0	0	11.0187	0	1.73764	3.02432	1.30415	1.106	0.075317	0.202613	0	0	4.06	1.27199	0	0.007033	0	0.810465	0	4.80848	5.40071	5.29632	2.24408	0.167011	5.56674	1.42096	1.49511	0.077273	3.78145	17.5442	3.59355	0.680018	1.68354	3.96323	0.757552	0.428401	0.170207	0.022881	1.24148	0.005298	0.332264	0.751578	0.614328	0.223564
Acholeplasma_modicum	5.8223	0.083401	0	0	0.368393	0.364439	0	30.7083	0	7.63899	7.05603	5.58658	1.3399	0.052575	1.57643	0.569862	0.116274	3.89228	1.63326	0.018405	0	0.031165	0.359236	0.258877	10.9832	4.80165	17.3029	3.7856	0.534007	1.90356	1.20894	0.705315	0	11.0902	41.3616	8.82424	1.44451	0.730606	6.40748	2.41067	0.68695	0.21981	0.019804	2.80983	0.143327	3.43206	3.62771	5.30109	0.044091
Acholeplasma_oculi	2.03735	1.05884	0	0.497817	0.047051	0.326275	0	20.176	0.650618	1.83132	4.16576	4.32393	0.293275	0	0.43413	0.417443	0	3.90133	1.84272	0.092262	0	0	0.057625	0.085919	10.945	3.29335	7.0413	8.00989	0.607988	2.55153	0.183522	0.146346	0.312175	2.62888	21.8863	2.65369	2.00959	0.101714	0.0073	3.02321	0.412411	0.082941	0.070848	4.40267	0.042436	1.19131	4.61582	3.88876	0.027271
Acholeplasma_palmae	8.95322	10.9384	0	0.451604	0	0	0.692958	85.3116	0.896772	1.02633	22.5617	25.8372	0.45562	0	1.04196	2.99819	0.226509	17.5131	13.1015	0.091834	0	0	0.758799	0.329107	10.7213	6.23472	28.1523	2.18453	2.59155	1.42869	0.085491	0	0	8.96693	101.994	15.2311	12.1097	0.664617	1.06627	2.31671	2.76875	0.257689	0.028186	0.135188	0.026403	7.02073	19.015	8.62721	0.327114
Acholeplasma_sp	1.47068	0.405505	0	0.046222	0	0	0	18.4775	2.42935	0.487276	3.22426	6.47975	1.69059	0	0.11234	0.521014	0	0.301738	2.32127	0.037998	0.042486	0.106253	0	0.225628	2.51979	1.42392	4.20261	1.75356	0	2.87277	0.03686	0.072725	0	2.1995	13.7806	6.27855	1.69488	0.719532	0.738655	0.264384	0.069154	0.041072	0	0.076729	0	0.125526	2.76418	1.71485	0.047004
Acholeplasma_sp_CAG878	0.408368	23.2902	0.021919	0	1.00882	0.040929	0	5.79847	0.739802	13.1654	1.75319	1.81559	0.686078	0	0.328619	0	0	0.549069	0.035698	1.09759	0.189701	0	0.607105	2.09652	31.7741	13.126	7.88238	19.1606	0.210113	30.5275	9.73362	0	0	7.74009	5.06452	2.72026	15.3682	1.00733	4.10642	2.82104	3.17103	1.30367	0.213486	26.1276	0.28675	7.80611	27.4298	5.60233	0.110333
Achromatium_sp_WMS1	0	0.640184	0	0	0	0	0	0	0	0	0	0	0	0	0	0	0	0	0	2.9908	5.03086	20.8236	1.73751	23.5077	0.363068	1.18828	0	0	0	0.56025	2.75217	0	0	0.288751	0	0.522541	0	1.4966	0	0	0.203584	0	0.992134	1.13879	0	0	0	1.06167	0
Achromatium_sp_WMS2	0	0	0	0	0	0	0	0	0.277861	6.46115	0.914762	0	0.049615	0	0	0	0.873936	0	0	0.582083	0	0	0	0.604059	0	1.15733	0	0.424162	0	0.485758	1.85996	0	0.365748	0	0	0	0	2.18255	2.01397	0.394234	0	0.093246	0	0.49956	0	0	0	0.950146	0
Achromatium_sp_WMS3	0	0	0	0	0	0	0	0	0	0	0	0	0	0	0	0	0	0	0	0	0	0	0	0	0	0	0.884718	0	0	0	0	0	0	0	2.17649	0.243347	0	0	0	0	0	0	0	0	0	0	0	0	0
Achromobacter_aegrifaciens	0	1.2432	0	0	0.036334	0	0.042571	3.11495	0.850071	2.23933	3.94712	1.5713	0.348041	0	0.424841	0	0.04466	0.60383	0	0.123134	0.015824	1.09899	7.95671	0.936704	1.65029	4.26695	1.96488	0.288264	0	1.66213	1.09055	0.319413	0.02899	1.94119	0.438803	1.3163	0.502943	2.38551	0.624056	0.798265	0.218893	0.092689	0.096666	2.63957	0.323374	0.275892	0.504664	0.244608	1.36491
Achromobacter_agilis	0	0	0	0	0	0	0	0	0	0	0	0	0	0	0.616084	0	0	0	0	0	0	0	0	0	0	0	0	0	0	0	0	0	0	0	0	0	0	0	0	0	0	1.77901	0	0	0	0	0	0	3.21645
Achromobacter_aloeverae	0	2.06774	0.134533	0	0	0	0	3.82035	0.228533	1.49914	1.91755	2.24176	0.522677	0	0.648704	0	0	0.721082	0.371704	0.073969	0	0.600328	6.29902	0.317987	0.448876	0	0.353246	0.262197	0	0.748452	1.18611	0.536392	0	0.763033	0.772611	0.872169	0	2.78019	3.16085	0.233433	0.453973	1.72596	0.259147	0.872094	0.021318	0.289791	0.93277	1.24482	0.029355
Achromobacter_arsenitoxydans	0	0.395892	0	0	0	0	0	0.4423	0	4.59396	3.12494	0.18982	0	0.078332	7.84558	0	0	0.44247	0.275872	0.602229	0	2.2385	4.55401	0.079303	2.16658	1.32652	0.242863	0.779402	0	2.98548	0.244373	0	0	1.12186	1.22378	0.959492	0.097026	2.23076	3.42591	0.25869	0.255666	1.69527	0.034467	0.292631	0	0.224959	0	0	4.47869
Achromobacter_denitrificans	0.55823	1.75228	0	0	0	0	0	13.4953	0	0.771056	0.808265	0	0.700583	0.01748	7.43618	0	0	0	0	0.559631	0.173972	0.171696	4.76665	0	1.26439	5.20441	2.48142	0.019528	0	1.09097	1.88166	0	0.594391	0	1.485	1.27921	0	0.357123	6.40275	0	0	2.41501	0.015264	1.96255	0	0	0.039616	0.191094	28.709
Achromobacter_dolens	0	0.039935	0	0	0	0	0	0.56306	0	0.926447	4.28727	0.049939	0.442074	12.3306	0.049805	0	0	0.061317	0	0.747578	1.31546	0.748285	6.07862	0.145337	4.62806	2.50919	1.65831	2.88417	0.077462	9.41729	1.1228	0	0.081167	2.02979	0.493814	1.07035	0.026147	0.106681	2.17219	0.89552	0	3.09864	0.018088	6.93444	0.117467	0	0.042442	0.113977	13.1132
Achromobacter_insolitus	0	0.512479	0	0	0.153628	0	0	2.45971	0	1.21429	8.91444	0.389224	0.068507	0.033675	4.74782	0	0	1.5587	0	0.136539	0.345438	2.32157	0.298664	1.42691	2.09747	1.96998	0.627455	0.295067	0.44673	2.56982	1.21836	0	0.243933	1.638	0.707641	1.28253	0.762476	1.03129	1.24166	0.223739	0.011544	4.09631	0.059153	7.67261	0.148996	0.386784	0.325316	0.570823	1.64959
Achromobacter_insuavis	0	0	0	0	0	0	0	2.28211	0	0.112441	1.26215	0.193989	0.036934	0	0.331042	0	0	0.480983	0	0.073742	0	0.260985	0.465116	0.237956	0.843669	4.35184	1.1537	0.223452	0	0.918641	0.289117	0.11991	0	0.634752	0.414622	1.45559	0	0.6603	0.575824	0.308807	0.58435	0.116379	0.051526	2.07629	0	0.069893	0.160708	0	92.4505
Achromobacter_kerstersii	0	0.861464	0	0	0.489714	0	0	5.96084	0	0.226205	1.76239	0.253077	0.052812	0	13.9339	0	0.735602	0.221235	0	0	0	0.050847	1.46232	0.251915	0.557219	0.425825	0.391609	0.300799	0	0.097826	0.17679	0	0.90864	0.860825	0	0.46502	0.388105	0.078593	0.763295	0.366479	0.048317	0	0	0.815563	0	0	0	0.45058	3.67619
Achromobacter_marplatensis	0	0	0	0	0	0	0	0	0	0	0	0	0	33.7684	10.9763	0	0	0	0	0	0	0	0	0	0	0	0	0	0	0	0	0	0	0	0	0	0.235124	0.088137	0	0	0.233567	15.2935	0	0	0	0.144008	0.147194	0	2.69133
Achromobacter_mucicolens	0	0	0	0	0	0	0	0	0	0	0	0	0	0	0.500827	0	0	0	0	0	0	0	0	0	0	0	0	0	0	0	0	0	0	0	0	0	0	0	0	0	0	13.9783	0	0	0	0	0	0	0.180619
Achromobacter_piechaudii	0	0.148913	0	0	0	0	0	0.505849	0.596518	3.87914	1.38835	0	0.148637	0.232565	90.9351	0	0	0.522226	0.681077	0.828312	0	2.75679	0.215014	4.30607	4.4484	1.55139	4.12592	1.19467	0	0.9638	0.998495	0	0.370053	0.691572	3.70966	0.897856	2.63446	1.31716	0.856627	4.13381	1.03438	15.1291	0.180707	4.88081	0.657855	0	0.82335	0	15.037
Achromobacter_pulmonis	0	11.9806	0	0	0	0	0	8.44947	1.5674	4.81262	5.39572	0	1.12798	0	0	1.76735	0	0	0	0	0	0	11.4579	0.341779	2.88762	0	0	2.04847	0	0.650094	2.68639	0	0	0.788014	0	0	0	0.729961	0	1.38131	0.251433	1.24074	0	1.17521	0	0	1.09347	2.23974	1.1735
Achromobacter_ruhlandii	0	4.08022	0	0.142492	0.721882	0.248016	0	7.28238	0.576837	7.91217	7.3505	4.06232	2.28611	0.284457	2.05874	0	2.08753	6.1168	0.150286	1.05683	6.44023	8.63078	16.3059	3.87572	6.39041	5.36471	4.33431	1.48428	0.305129	2.65744	4.56801	1.03793	0.48961	2.46988	3.71555	3.72286	2.01157	1.60748	3.50102	3.73229	0.753904	7.6363	0.230196	12.7882	0.558201	0.547849	0.558938	1.26675	41.4685
Achromobacter_sp_2789STDY5608615	0.017019	1.55737	0	0	0.396098	0	0	3.77895	0.226809	2.7928	10.5213	1.81337	2.00136	0.831485	1.60991	0	0	1.0112	0.169825	1.43037	5.38385	1.43914	7.18304	1.52487	8.5523	10.4501	7.86952	5.42359	0.391399	16.6452	4.26091	1.63262	1.6151	5.60478	2.6034	5.47048	1.28117	1.5087	5.82021	3.28872	0.37173	0.371794	0.438747	11.1773	0.223092	0.35115	0.128781	2.21066	12.0152
Achromobacter_sp_2789STDY5608621	0	0.510349	0	0	0.115757	0	0	1.13871	0.037795	4.54502	3.38725	0.032441	1.92261	5.82429	1.01077	0	0.325294	0.73858	0.503792	0.788602	2.60047	1.91396	8.83174	0.915796	2.4165	2.56886	1.21473	1.06039	0	3.31397	15.9262	0.615749	0.0687	3.57858	0.514107	1.86885	0.254913	1.49458	3.99126	1.7772	1.2052	2.64507	0.47366	8.58733	0.478067	0.111406	0.042312	0.531843	7.67283
Achromobacter_sp_2789STDY5608628	0	0.309059	0	0	0.123024	0	0.811816	1.09502	0.292434	1.4439	2.51126	0	0.892904	0.05774	1.11596	0	0	0	0	0.450855	0.136069	0.809743	2.17359	0.775102	1.44606	2.84491	1.02974	0.422535	0	0.633528	0.543418	0	0	0.65592	0.30214	2.98478	0.095078	1.65696	0.893666	1.61382	0.139583	0.732015	0.152438	5.74561	0.096649	0.353777	0.119138	0.278679	0.994789
Achromobacter_sp_2789STDY5608633	0.018776	1.34836	0	0.051891	0.487007	0	0.059687	4.44713	1.21874	3.79253	7.13839	0.987395	0.840778	0.031091	0.557069	0.127097	0	1.07744	0.155946	6.55199	15.2636	5.95337	10.4308	1.382	7.47164	10.3379	9.98896	1.80352	0	5.97332	2.54145	0.799723	0.988097	2.63761	7.10858	6.64304	1.42552	4.05758	3.28998	4.25634	0.86865	0.645421	0.646803	22.5321	0.444915	0.661644	0.322755	1.82623	173.895
Achromobacter_sp_AONIH1	0.136235	12.5111	0.64498	0	0	0.191517	1.49622	18.5696	4.16161	10.7584	41.6595	1.91485	1.93361	0.075709	6.51921	0.406036	1.45633	12.4028	0	0.249175	0.110661	0.202669	26.0151	1.08426	5.78612	2.92227	3.21808	1.7107	0	5.65458	4.3444	3.12038	3.10521	1.94494	3.91997	1.80328	3.49175	4.08041	6.27841	3.40762	0.34585	2.12547	1.77808	6.22255	0.239124	1.70855	1.17502	3.13976	3.02824
Achromobacter_sp_B7	0	0	0	0	0	0	0	0	0	0	0	0	0	0	101.357	0	0	0	0	0	0	0	0.255196	0	0	0	0	0	0	0	0	0	0	0	0	0	0	0	0	0	0	0.098426	0	0	0	0	0.120288	0	0.404775
Achromobacter_sp_CCM_4824	0	0	0	0	0	0	0	0	0	0	0	0	0	0	0	0	0	0	0	0	0	0	0	0	0	0	0	0	0	0	0	0	0	0	0	0	0	0	0	0	0	0	0	0	0	0	0	0	1.27159
Achromobacter_sp_DH1f	0	0	0	0	0	0	0	0	0	0	0	0	0	0	0	0	0	0	0	0	0	0	0	0	0	0	0	0	0	0	0	0	0	0	3.0367	0	0	0	0	0	0	0.100584	0	0	0	0	0	0	9.05859
Achromobacter_sp_DMS1	0	13.1924	0	0	0.602704	0	0.257938	5.97514	1.50461	32.8073	22.1372	5.3365	0.590403	0.569454	4.21803	2.04529	0	3.26515	0.426324	1.49367	1.20123	2.99003	34.9483	3.99319	21.172	45.379	22.7535	1.43242	0	18.6536	6.77095	2.09738	3.09437	3.16044	7.71065	2.30525	2.77671	23.3976	35.1724	8.7837	5.7	10.6864	0.554498	32.466	0.807659	0.341188	2.27552	9.63943	0.120268
Achromobacter_sp_HZ01	0	2.73383	0	0.278199	0	0	0	3.60256	1.89665	2.75482	13.3092	0	1.4498	0	0	0	0	2.71564	0	0.093527	0	0	2.78378	0.806192	0.637716	0	0	0.056727	0	0.964334	1.16408	0	0.621795	0.252567	0.573621	1.18828	0.971177	1.07443	0.397959	0.152833	0.382483	0.053146	0.201612	1.51802	0	0	0.344824	0.972266	0
Achromobacter_sp_K91	0	0	0	0	0	0	0	0	0	0	0	0	0	0	0	0	0	0	0	0	0	0	0	0	0	0	0	0	0	0	0	0	0	0	0	0	0	0	0	0	0	1.84718	0	0	0	0	0	0	0
Achromobacter_sp_KAs_3-5	0.88611	29.0202	1.70507	1.77456	0	0	0	72.7049	7.86611	45.3903	142.392	12.7641	11.1664	0	41.998	0	0	28.799	0	13.5872	0	14.7874	55.733	12.1791	120.808	94.1698	60.2759	22.3453	0	55.457	27.0286	0	11.1718	38.9777	24.7429	14.4599	6.0995	38.9649	53.2215	16.0141	7.14164	32.3976	6.97459	172.915	2.07274	16.8398	4.47103	18.6843	15.303
Achromobacter_sp_LC458	0	0	0	0	0	0	0	0	0	0	0	0	0	0	79.6919	0	0	0	0	0	0	0	0	0	0	0	0	0	0	0	0	0	0	0	0	0	0	0	0	0	0	1.10193	0	0	0	0	0	0	0.231259
Achromobacter_sp_MFA1_R4	0	0	0	0	0	0	0	0	0	0	0	0	0	0	8.34568	0	0	0	0	0	0	0	0	0	0	0	0	0	0	0	0	0	0	0	0	0	0	0	0	0	0	6.18178	0	0	0	0.6121	0	0	4.21719
Achromobacter_sp_MYb9	0	0	0	0	0	0	0	0	0	0	0	0	0	0	2.80761	0	0	0	0	0	0	0	0	0	0	0	0	0	0	0	0	0	0	0	0	0	0	0	0	0	0	1.63132	0	0	0	0	0	0	9.47724
Achromobacter_sp_NFACC18-2	0	0	0	0	0	0	0	0	0	1.62763	0	0	0	0.608392	0.963811	0	0	0	0	0	0	0	0	0	0.632659	0	0	0	0	0	0	0	0	0	0	0	0	0	0	0	0	10.6881	0	0	0	0	0	0	5.36222
Achromobacter_sp_RTa	0	0	0	0	0	0	0	0	0	0	0	0	0	0	1.51991	0	0	0	0	0	0	0	0	0	0	0	0	0	0	0	0	0	0	0	0	0	0	0	0	0	0	0	0	0	0	0	0	0	0
Achromobacter_sp_Root170	0	0	0	0	0	0	0	0	0	0	0	0	0	0	1.06923	0	0	0	0	0	0	0	0	0.025424	0	0	0	0	0	0	0	0	0	0	0	0	0	0	0	0	0	60.6579	0	0	0	0	0	0	0.514634
Achromobacter_sp_Root565	0	0	0	0	0	0	0	0	0	0	0	0	0	0	4.12372	0	0	0	0	0	0	1.29614	0	0	0	0	0	0	0	0	0	0	0	0	0	0	0	0	0	0	0	7.46225	0	0	0	0	0	0	0
Achromobacter_sp_Root83	0	0	0	0	0	0	0	0	0	0	1.65074	4.82797	0	0	0	0	0	0	0	0	0	0	0	0	0	0	0	0	0	0	0	0	0	0	0	0	0	5.14929	0	0	0	9.62359	0	0	0	0	0	0	1.05235
Achromobacter_spanius	0	1.45998	0	0	0	0	0	0.708969	0	0.204251	0.155854	0	0	0.803713	752.768	0	0	0.15824	0	0	0.084672	0.451362	0.670431	0	0.131167	0	1.19421	0.274352	0	0.288371	3.38147	0	0	1.52685	0	0	0.150037	0.891169	6.38549	0.306736	0.086871	37.432	0	3.2528	0.096506	0	0.194072	0	20.4207
Achromobacter_veterisilvae	0.035782	0.699006	0.744411	1.38142	0	0.149824	0	2.32608	1.79857	4.16105	8.92159	0.221025	4.55501	0.218821	1.89823	0.353962	0.068343	0.270059	0.426207	4.61493	8.84013	1.3323	4.3043	1.61316	3.62358	5.35979	5.23812	0.181775	0.251736	3.16868	2.26958	0.146948	0	2.35746	0.414181	2.00413	2.17394	5.42558	6.23647	17.1542	1.1232	3.6219	0.412221	20.1725	0.365503	0.55151	0.485619	0.878489	2.47188
Achromobacter_xylosoxidans	6.45889	11.831	1.56824	1.1567	4.31623	0.016967	0.258915	56.1376	6.74023	45.3316	97.2167	16.9779	26.2871	213.545	79.5669	6.47327	5.33742	16.7694	3.2798	26.3868	33.8837	28.7366	84.6272	16.5438	44.3423	51.4594	35.8353	13.6371	2.63214	43.5883	54.7592	7.45538	3.67285	17.6261	30.4662	22.5756	11.2693	31.2553	54.1016	22.9514	13.6583	167.659	8.67329	117.572	79.96	9.08457	12.8191	26.4074	559.052
Acidaminobacter_hydrogenoformans	0.836169	3.80156	0	0.047661	5.76033	1.91363	0.311989	31.572	5.51476	48.2174	14.2733	14.6126	38.9969	1.35534	19.0726	3.71078	0.666245	0.539365	1.90957	11.2683	0.888699	6.97758	17.146	4.29501	155.223	24.3755	40.0573	264.697	4.19835	261.899	58.2763	3.22965	5.14239	90.6076	26.6617	116.022	17.7101	16.7066	148.539	57.3235	15.664	9.53254	1.39391	78.8774	2.31058	6.99346	20.3115	16.3901	0.631034
Acidaminococcus_fermentans	0.468399	2.93447	0	0	0	0	0	2.02323	0.322246	138.962	4.47132	1.68267	2.03114	0.08367	1.82584	0	0	1.73751	0	2.78389	0.046831	0.909058	20.1405	0.14552	6.9336	0.223936	4.01875	5.36817	0	10.0905	1.39885	0	0	6.66942	2.22799	1.46936	6.00593	1.46643	5.28545	0.948986	0.707001	0.824989	0.345563	3.19192	0.506083	0.880033	9.66995	2.44106	2.04694
Acidaminococcus_intestini	0	0.98613	0	0	0	0	0	0.182851	0	20.0978	0	1.84844	0	0	0	0	0	0	0	0.317063	0	0	4.48919	0	0.063577	0	0	1.58419	0	0.664425	1.09631	0	0	1.40246	0.186126	0.574428	0.503921	0	0	0	0	0	0	0	0	0.529032	2.14396	0	1.84201
Acidaminococcus_intestini_CAG325	0	0	0	0	0	0	0	2.15081	0	0.122986	0	0	0.995977	0	0.175717	0	0	0	0	0	0.744332	0	1.33477	0	4.5097	0	1.21895	5.36798	0	0.622853	0	0	0	7.04847	0	3.42521	0	0	2.09405	0.990827	0.270756	0	0	0.671659	0	0	0	0	0.126211
Acidaminococcus_massiliensis	0.096493	1.06107	0	0	0.18398	0.149027	0	2.75435	0	53.0366	3.62604	1.99351	5.97455	0	1.02948	0	0	3.46076	0	0.056282	0	0.428613	10.7523	1.14456	4.48351	5.19017	0.330829	18.9813	5.81559	12.8786	0.093301	0	0.058995	5.8025	3.36867	8.54146	3.97882	0.856254	3.31392	6.86084	0.950691	0.087587	0	0.837269	0	0.799613	7.76185	0.299477	1.33149
Acidaminococcus_provencensis	0	0	0	0	0	0	0	0	0	34.4612	0	0	0.715868	0	0.216245	0	0	0	0	0.850083	4.05476	0	2.79142	0	0.373027	0	0	4.04845	0	0.898325	1.63946	0	0	0.552929	0	1.18572	0	0	6.13147	0.166822	0	0	0	0.253135	0	0	0	0	0
Acidaminococcus_sp_AM05-11	0	0.313175	0	0	0	0	0	0	0	21.607	1.35662	0	0.776797	0	0	0	0	0	0	1.02879	0.761173	0	1.39189	0	1.80114	0	0	0	0	0.717825	0	0	0	0	2.51532	0.77335	0	0	0	0	0	0	0	0	0	0.721771	1.12142	0	0
Acidaminococcus_sp_AM33-14BH	0	0.697989	0	0	0	0	0	0	0	0	0	0	0.037579	0	0	0	0	0	0	0.034201	0	0	0.139163	0	0.25155	0	0	1.46359	0	0.498001	0.032846	0	0	0.189127	0	0.066518	0.361379	0.03651	0.789023	0.162574	0	0.035667	0	0	0	0	2.55965	0	0.040562
Acidaminococcus_sp_BV3L6	0	0	0	0	0	0	0	0	0	5.7406	0	0	0	0	0	0	0	0	0	0	0	0	0	0	0	0	0	0	0	0	0	0	0	0	0	0	0	0	0	0	0	0	0.297315	0	0	0	0	0	0
Acidaminococcus_sp_CAG542	0	0.023355	0	0	0	0	0	0	0	19.554	0.302843	0	0.619046	0	1.41883	0	0	0	0	0	0.676068	0	16.0601	0.103834	2.11556	0	2.02629	1.84723	0	4.92333	2.62879	0.152933	0	2.16153	0.824214	2.70953	0.157155	0.042627	3.46259	1.12871	0.041409	0.0202	0.01022	1.73033	0.072295	0	0	0.042879	0.222901
Acidaminococcus_sp_CAG917	0	277.181	0	0	1.7422	0	0	1.06212	0.395479	1.93713	0.495153	0.450932	0.455448	0	12.0211	0	0.393663	0	0	0.311257	3.13683	1.05079	2.94519	0	0.409813	0.17667	1.20081	1.89065	0	2.40998	1.48199	0	0.453306	1.15295	0.836226	3.98927	368.958	26.148	4.14299	0.556495	70.8033	0.024712	0	1.10057	0.062747	184.171	513.42	49.7632	1.47209
Acidaminococcus_timonensis	0	0.93552	0	0	0	0	0	0	0	11.6968	5.57387	0	0	0	0	0	1.18722	0	0	1.38661	0	0	2.32792	0	0.499838	0	0.481464	0	0	0	0	0	0	0.902964	3.44674	1.40924	2.63307	0	0.162597	0	0.302146	0	0	0	0	0.742239	3.39132	0	0
Acidibacillus_ferrooxidans	0	0	0	0	0	0	0	0.138881	0	0	0.034043	0.222403	0.057363	0	0	0	0	0	0.083179	0	0	0	0	0	0.153754	0.038378	0.216747	0.01307	0	0.023532	0	0	0.090277	0	0	0.021255	0.058165	0	0	0.587625	0.034227	0	0	0	0	0	0	0	0
Acidibacillus_sulfuroxidans	0	0	0	0	0	0	0	0	0	0.131744	0	0	0	0	0	0	0	0	0	0.058779	0	0.078893	0.318467	0	0.1231	0	0.204262	2.22678	0	0.130538	0.058608	0	0	4.08223	0.720523	0.235133	0	0	0.351824	0.379828	0	0	0	0.059522	0	0	0	0	0
Acidibrevibacterium_fodinaquatile	0	0	0	0	0	0	0	0	0	0.625662	0	0	0	0	0.76605	0	0	4.32857	0	0	0	1.75463	3.41023	0	0	0	0	0	0	0	0	0	0	0	0	0	0	0	0	0	0	0	0	0	0	0	0	0	0
Acidiferrobacter_sp_SPIII_3	0	0	0	0	0	0	0	0	0	0	0	0	0	0	0	0	0	0	0	0	0	1.39271	0.273834	0	0	0	0	0	0	0	0	0	0	0	0	0	0	0	0.233065	0	0	0	0	0	0	0	0	0	0
Acidiferrobacter_thiooxydans	0	0	0	0	0	0	0	0	0	0	0.106159	0	0	0	0	0	0	0	0	0	175.601	0	0	0	0	0	0.117324	0	0	0	0	0	0.163609	0	0	0	0	0.075985	0	0.375346	0	0	0.066541	1.10181	0	0	0.199154	0.153412	0
Acidihalobacter_aeolianus	0	0	0	0	0	0	0	0	0	2.162	0	0	0	0	0	0	0	0	0	0.058779	0	0.552249	1.11463	0	0	0	0	0.134956	0	1.43592	0	0	0	0	0	0.117567	0	0.521851	2.53314	0	0	0	0	2.20232	0	0	0	0	0.138056
Acidihalobacter_ferrooxydans	0	0	0	0	0	0	0	0	0.820345	0.022863	0	0	0.073605	0	0.266412	0	0	0.373779	0	0.300073	0	0	0	0.247603	0.136737	1.16355	1.73476	1.25963	0	0.470576	0.518711	0	0	0	0	0.308711	0.053589	0.364963	1.6374	0.395323	0	0	0	1.07556	0.069812	0	0	0.15568	0
Acidihalobacter_prosperus	0	0	0	0	0	0	0	0	0	0	0	0	0	0	0	0	0	0	0	0.074641	0	0	3.51144	0	0	0	0	0	0	0	0	0	0	0	0	0	0	0	0	0	0	0	0	0	0	0	0	0	0
Acidihalobacter_yilgarnenesis	0.300792	0.077445	0	0	0	0	0	0	0	0.061885	0	0	0	0	0	0	0	0	0	0	0	0	0	0	0.115719	0	0	0	0	4.38628	0.548154	0	0	0.302993	0.98556	0	0	0	0.066249	0.230112	0.61454	0.241497	0	0	0	0	0	0	0
Acidimicrobiaceae_bacterium	0	0	0	0	0	0	0	0	0	0	0	0	0	0	0	0	0	0	0	0	0.015295	0	0	0	0.007386	0	0	0	0	0	0.03228	0	0	3.0911	0	0.013202	0	0	0	0	0	0	0	0.035199	0	0	0	0	0
Acidimicrobiaceae_bacterium_TMED130	0	0	0	0	0	0	0	0	0	0	0	0	0.165468	0	0	0	0	0	0	0	0	0	0	0	0	0	0	1.35509	0	0.928966	0	0	0	0	0	0	0	0	0.635278	0.02459	0	0	0	0	0	0	0	0	0
Acidimicrobiales_bacterium	0.07401	0.405592	0	0	0	0	0	0.358367	0	1.73328	0.381803	0	0.094892	0.269303	0	0	0	0.257294	0.323648	0.084169	0.28212	1.30151	1.38141	0.045929	1.72504	0.297938	0.569441	5.92171	0	4.44293	3.95884	0	0	3.59625	1.15951	1.32161	0	0	1.10364	0.106015	0.033037	0.223318	0.221785	4.88414	0.018472	0	0.119927	0	0
Acidimicrobiales_bacterium_MED-G01	0	0	0	0	0	0	0	0	0	0	0	0	0	0	0	0	0	0	0	0	0	0	0	0	0.034124	0	0	0.470967	0	0.222129	0	0	0	0	0	0	0	0	0.019878	0	0	0	0	0	0	0	0	0	0
Acidimicrobiia_bacterium	0	0	0	0	0	0	0	0	0	0.288602	0	0	0	0	0	0	0	6.18738	0	0	0	1.86128	0.348541	0	0.566532	0	0	0.200515	0	1.73797	0	0	0	0	0	1.41755	0	0	0	0.212301	0	0	0	0.184011	0	0	0	0	0
Acidimicrobiia_bacterium_BACL6_MAG-120910-bin40	0	0	0	0	0	0	0	0.503605	0.165989	0.275647	0.331616	0.562545	0.411846	0	0.177624	0	0	0	0	0.054733	0	0	0	0.240567	0.978592	0.380557	0.707567	4.37094	0	0.773384	0	0	0.112426	1.28978	0.33489	1.26739	0.724605	0	2.24243	0	0	0	0.036293	1.67432	0	0	0	0.10522	0
Acidimicrobium_ferrooxidans	0	0	0	0	0	0	0	0	0	0	0	0	0	0	0	0	0	0	0	0	0	0	0	0	0	0	0	0	0	2.81046	0	0	0	0	0	0	0	0	0	0	0	0	0	1.36721	0	0	0	0	0
Acidimicrobium_sp	0	0	0	0	0	0	0	0	0	0	0	0	0	0.042154	0	0	0	0	0	0	0	0	0	0	0.040745	0.272757	0	0	0	0	0	0	0	0	0	0	0	0	0	0	0	0	0	0.548578	0	0	0.220766	0	0
Acidimicrobium_sp_BACL17_MAG-120924-bin0	0	0	0	0	0	0	0	0	0	0	0	0	0	0	0	0	0	0.419498	0	0	0	0	0	0	0.214216	0.247002	0	0	0	1.37742	0	0	0	0	0	0	0	0	0	0	0	0	0	0	0	0	0	0	0
Acidimicrobium_sp_BACL19_MAG-120924-bin39	0	0	0	0	0	0	0	0	0	0	0	0	0	0	0	0	0	0	0	0	0	0	0	0	0	0	0	0	0	0	5.45621	0	0	0	2.33559	0	0	0	0	0	0	0	0	0	0	0	0	0	0
Acidiphilium_cryptum	0	0	0	0	0	0	0	0	0	0	0	0	0	0	0	0	0	0	0.517509	0	0	0.174356	0	0	0	0	0	0	0	0.147223	0	0	0	0	0	0	0	0	0	0	0	0	0	0	0	0	0	0	0
Acidiphilium_sp_20-67-58	0	0	0	0	0	0	0	0	0	0	0	0	0	0	0	0	0	0	0	0	0	0.838469	0	0	0	0	0	0	0	0	0	0	0	0	0	0	0	0	0	0	0	0	0	0	0	0	0	0	0
Acidiphilium_sp_CAG727	0	105.789	0	0	0	0	0	1.0496	0	8.64303	0	0	0.169316	0	4.18715	0	0	0	0	0.532926	0	0	0	0.167319	0.753707	0.537606	1.41498	4.70601	0	0.373151	0	0	0.158826	0.633767	0.46842	1.37831	123.887	9.53811	0.980245	0.405283	22.1755	0	0	1.1328	0	61.3264	191.202	14.5115	0.022991
Acidiphilium_sp_PM	0	0.021163	0	0	0	0	0	0.309377	0	3.45515	0.451346	0	0.097455	0.074629	1.22599	0	0	0.3131	0	6.08364	4.94614	1.51534	31.8078	0	1.90212	1.85969	0.526361	0.695692	0	1.40703	0.059485	0	0	0.361905	0.017439	0.625224	0.154282	3.88213	6.03491	1.5503	1.54739	1.13724	0.125915	0.828499	0	0.218265	2.05706	0	8.11889
Acidipila_dinghuensis	0	0	0	0	0	0	0	0	0	0.065172	0	0	0	0	0	0	0	0	0	0	0	2.26929	0	0	0	0	0	0	0	0	0	0	0	0	0	0	0	0	0	0	0	0	0	0	0	0	0	2.5861	0
Acidipila_sp_4G-K13	0	0	0	0	0	0	0	0	0	0	0	0	0	0	0	0	0	0	0	0	0	0.857226	0	0	0	0	0	0	0	0	0	0	1.8421	4.05223	0	0	0	0	0	0	0	0	0	0	0	0	0	0	0
Acidipropionibacterium_acidipropionici	0.073378	3.22782	0.4167	0	0	0	0.111147	1.83012	0	6.74194	10.2108	1.09329	2.03446	0.248987	0.643777	2.73064	0	3.39072	1.42727	4.37723	4.96233	5.47816	4.62457	0.832706	15.6178	3.03539	4.01606	10.8344	1.07276	69.214	14.6725	0	0.679848	12.8743	4.26369	5.18397	2.163	0.316557	5.52365	0.256593	0.367448	0.418985	0.022956	6.26247	0.053047	0.335754	5.16408	1.24239	0.181677
Acidipropionibacterium_jensenii	0.025378	1.72212	0.754379	0	0	0	0	2.74577	0	2.95536	10.7966	3.27088	6.36901	0.173126	0.683805	2.5024	2.06441	4.59309	0	1.46529	0.969745	0.475453	2.27309	0.23241	17.9072	2.87231	5.86708	20.9721	2.6658	56.2685	15.4579	1.31373	1.63891	12.0319	8.85038	10.5687	0.975553	1.57087	3.35332	0.228625	0.48624	0.312312	0.56667	4.56988	0.035505	0.564456	1.05173	0.366398	0.006295
Acidipropionibacterium_thoenii	0	1.58156	0.249368	0	0	0	0	2.11159	0	1.45562	7.55208	0	3.75599	0.305387	0.66554	0.87447	0.321554	1.45448	4.44382	1.65272	1.12625	1.4067	2.09189	0.241415	7.38305	1.34086	1.90301	34.0799	0.336718	36.9383	55.6882	0.339304	0	9.8804	5.52971	7.28523	0.12468	1.16531	5.66402	0.822261	0.072436	0.648022	0.071087	4.56232	0.045022	1.97798	0.439098	0.594716	0
Acidipropionibacterium_virtanenii	0	0.652914	0.393859	0	0	0	0	1.62116	0.596518	1.37366	3.28258	0.76051	7.0696	0.076366	0.202445	1.74985	0.154623	1.48941	0	0.802741	0.86538	1.26828	2.5742	0.182669	13.0112	1.73036	2.71508	7.48062	1.36017	33.1228	6.68669	1.55276	0.934317	6.62456	4.90005	2.21925	0.205395	1.85814	6.90623	0.37477	0.149295	0.141122	0.156926	2.43894	0.020608	0.048594	0.780941	0.192574	0.093928
Acidisarcina_polymorpha	0	0	0	0	0	0.267022	0	0	0	0.017448	2.9803	0.312212	0.17779	0	0.019539	0	0	0	0.465033	0.023097	0	1.08665	0	0	0.278657	0.133535	0.303436	0.650734	0	0.599099	0.782514	0.84809	0.094376	0.043436	0	0.118396	0.040662	0.305176	2.79569	0.208467	0	0	0	0.180266	0	0.803973	0.043816	0.059072	0
Acidisphaera_rubrifaciens	0	0	0	0	0	0	0	0	0	0.344503	0	0	0	0	0	0	0	0	0	0	0	1.83985	0	0	0.824888	0	0	0	0	0	0	0	0	0	0	0	0	0	0	0	0	0	0	0	0	0	0	0	0
Acidithiobacillales_bacterium_SG8_45	0	0	0	0	0	0	0	1.45443	0	0	0.664445	0	0	0	0	0	0	0	0	0	0	0	0	0	0	0.953578	0.083212	0.010085	0.265617	0	0	0	0	0	0	0	0.711669	0	0.042654	0.852677	0.019745	0	0	0	0	0	0	0.064944	0
Acidithiobacillales_bacterium_SM1_46	0	0.098973	0	0	0	0	0	0.331725	0	0	0	0	0	0	0	0	0	0	0	0	0	0	0	0	0.57096	0	0.242863	0.596238	0	0.039169	0	0	0	0	0	0.141289	0.194052	0	0.131843	0	0	0	0	1.51146	0	0	0	0	0
Acidithiobacillus_albertensis	0	0	0	0	0	0	0	0.596205	0	0.472696	0.055701	0.185008	1.06771	0.057537	0.479307	0	0	0	0	0.065116	0	0	0	0.871233	0.194384	0.188712	0.378997	0.165711	0	0.174871	0.669801	0	0	0.051104	0	0	0.144198	0.704341	1.30591	0.08652	0	0	0.050274	0.443916	0	0.0733	0.025842	0.34911	0
Acidithiobacillus_caldus	0	0	0	0	0.358466	0	0	0.645546	0	1.78595	11.7588	1.72545	0.142282	0.395798	1.25128	0	0	3.64335	0	0.064279	0	0	0	0	0.694076	0	0.225304	0.455842	0	0.857695	0.0646	0	0.549979	3.49935	0	0.613339	1.66744	0.429242	2.90608	0.50216	0	0.763166	0	0.065145	0	0	0	2.69445	0
Acidithiobacillus_ferridurans	0.066152	0	0	0	0	0	0	4.98983	0	0.213865	0.971921	0.39969	0.134698	0	0.022285	0	0	0.684166	0	0	0	0.753134	0	0	0.639771	0	0	2.43399	0	0.04686	0.569919	0.434373	0.193836	1.49053	0	0.633687	0	0.186905	2.87188	0.015588	0	0	0	0.178465	0.114643	0.12674	0.06727	0.168826	1.7255
Acidithiobacillus_ferrivorans	0	1.28257	5.04271	0	0.672808	0	0	9.83811	2.83946	3.44132	35.3843	2.82525	1.11536	0.522301	7.21305	0.577322	2.24049	4.52943	0.306021	4.32681	0.947681	3.09617	16.3181	3.8772	5.31774	18.6015	7.1764	4.47066	0.819881	17.4687	4.46508	0.811334	2.63676	3.70307	2.75784	1.66773	4.0372	8.43282	9.06184	3.94244	0.170406	0.895002	0.742527	15.7999	0.043755	2.44314	1.38925	3.99441	0.529401
Acidithiobacillus_ferrooxidans	0	1.36234	0	0	0	0	0	0.361832	0	1.74453	1.33258	0	1.28739	0	0.092537	0	0	0	0	0.123615	0	1.83202	2.05908	1.00569	0.186097	0.985001	1.50166	0.517169	0	1.87015	2.76271	0	0.89995	0.241101	0	0.21311	0	1.62376	4.019	1.45239	0.072691	1.05468	0	6.02122	0.091983	0	0.521379	0.735037	1.73756
Acidithiobacillus_sp	0	0	0	0	0	0	0	0	0	0	0	0	0	0	0	0	0	0	0	0	0	0	0	0	0	0	0	0	0	0	0	0	0	0	0.74807	1.16105	0	0	0	0	0	0	0	0	0	0	0	0	0
Acidithiobacillus_sp_GGI-221	0	0.544983	0	0.907643	0	0	0	0.452739	0	0.074674	0.455608	0	0	0	0.570692	0	1.1649	3.26034	0	0.227289	0	5.82793	1.54179	0.287616	2.31877	0.552085	1.24307	0.855291	0	0.671033	0.402961	0.602347	0.983423	0.206185	0.464662	0.730474	0	0.17084	0.238214	0.061419	0	0	0	4.25464	0.195246	0	0.110023	3.39402	0
Acidithiobacillus_sp_SH	0	0.822919	0	0	0	0	0	0.345871	0	0.532678	5.48615	0.272748	0	0	0.138507	0.130887	0.372447	1.42923	0	0.107294	0	0.377594	0.052518	0	0.076109	0	0.058814	0.106482	0	0.297587	0.107754	0	0.078653	0.100534	0	0.241461	0.378033	0.563565	0.305118	0.01418	0	2.41364	0.069069	1.663	0.082393	0	0.025411	0.755079	0.107846
Acidithiobacillus_sulfuriphilus	0	3.08036	0	0	0	0	0	2.36585	0	2.22178	0.39057	0	0.523302	0	0.531865	0	0	0	0	0	0	0.46939	8.53905	0	0.608196	1.41046	2.89719	0.758703	0	1.04365	0.366294	0	0	0	0	0.675815	5.06567	4.86028	0.480177	1.42754	0.804644	0	0	5.33214	1.18952	0.680262	0.606331	4.60776	0
Acidithiobacillus_thiooxidans	0	0.357791	0.340741	0	0	0	0	6.28337	0.387501	0.468237	2.35337	1.32027	0	0	0.312931	0	0	0	2.01512	0.037223	0	2.4719	0.114107	3.51474	2.4372	1.13216	4.88588	1.60988	0.14474	0.02012	0	0.260868	0.516386	0	1.5924	0.426441	1.68958	2.02236	0.169217	0.46406	0.038393	0	0.127158	0	0	0	0	1.10592	6.51557
Acidithrix_ferrooxidans	0	1.1417	0	0	0	0	0	0.344314	0	0	1.63727	0	0.476683	0	0.101098	0	0	0	0	0.333548	0.061545	0.027092	0.827204	0	0.156863	0.687872	0.242673	0.376469	0	6.47497	0.740991	0	0	0.051794	0.056926	0.089839	0	1.64032	0.377306	0	0	0	0	2.13946	0.031661	0	1.25008	0	0
Acidobacteria_bacterium	1.47449	12.4676	0	0.319928	4.80544	6.27671	0.300178	46.8807	11.8053	78.0037	45.5839	24.0859	22.2753	3.34438	15.6147	2.28254	1.56756	8.25535	4.7673	7.90629	5.30204	102.345	52.2018	8.12959	108.178	33.8175	53.8019	117.232	4.47503	168.048	47.4399	4.19594	7.70754	52.2898	31.2344	76.5614	19.109	28.2855	125.098	27.4365	3.85563	6.91971	3.41029	105.982	2.56179	13.5466	16.0943	16.7847	5.71769
Acidobacteria_bacterium_13_1_20CM_3_53_8	0	0	0	0	0	0	0	0	0	0.539156	0	0	0	0	0	0	0	0	0	0	0	0	0	0.258067	0.502422	0	0	0	0	0.543789	0.246476	0	0	0	0	0	0	0	0	0.260424	0	0.276882	0	0.162811	0	0	0	0	0
Acidobacteria_bacterium_13_1_20CM_3_58_11	0	0	0	0	0	0	0	0	0	0	0	0	0	0	0	0	0	0	0	0	0	0	0	0	0	0	0	0	0	0	0	0	0	0	0	0	0	0	0	0	0	61.573	0	0	0	0	0	0	0
Acidobacteria_bacterium_13_1_20CM_4_57_11	0	0	0	0	0	0.233456	0	0	0	0	0	0	0.049615	0	0	0	0	0	0	0	0	0.544384	0	0	0	0	0	0	0	0	0	0	0	0	0	0	0	0	0	0	0	0	0	0	0	0	0	0	0
Acidobacteria_bacterium_13_1_40CM_3_56_11	0	0.415152	0	0	0	0	0	0	0	0	0	0	0	0	0	0	0	0	0	0	0	0	0	0	0	0	0	0	0	0	0	0	0	0	0	0	0	0	0	0	0	0	0	0	0	0	0.213432	0	0
Acidobacteria_bacterium_13_1_40CM_4_58_4	0	0	0	0	0	0	0	0	0	0	0	0	0	0	0	0	0	0	0	0	0	0	0	0	0	0	0	0	0	0	0	0	0	0	0	0	0	0	0	0	0	0	0	0	0	0	0	0	0
Acidobacteria_bacterium_13_1_40CM_4_65_8	0	0	0	0	0	0	0	0	0	0	0	0	0	0	0	0	0	0	0	1.16662	0.081481	0.05116	1.68199	0	0	0	0	0	0	0.118325	0	0	0	0.403088	0	0.071135	0	0.158272	0	0	0	0	0	0.073647	0	0	0	0	0.302562
Acidobacteria_bacterium_13_2_20CM_2_57_6	0	0.234881	0	0	0	0	0	0	0	0.187547	0.505319	0	0	0	0.079282	0	0	2.0525	0	0	0	0	2.41854	0	0.058444	0.797735	0	0	0	0.338247	0.055386	1.26959	0	0	0	0	0	3.70344	1.0704	0.402789	0.088731	0.366397	0	0.169195	0	0.120295	0.400509	0	0
Acidobacteria_bacterium_Mor1	0	0	0	0	0	0	0	0	0	0.706272	0	0	0	0	0	0	0	0	0	0	0	0	0	0	0	0	0	0	0	0	0	0	0	0	0	0	0	0	0	0	0	0	0	0	0	0	0	0	0
Acidobacteria_bacterium_OLB17	0.099802	0	0	0	0	0	0	0.268686	0	1.085	0.177358	0.37964	0.744679	0	0.028438	0	0	0	0	0	0.097519	0.687018	0.317662	0	0.761914	0.792404	0.145856	1.64133	0.169012	3.47774	0.265145	0.206604	0	2.47962	0.179099	0.905598	0	0.078593	1.10941	0.035012	0.05099	0	0	0	0	0	0	0.140684	0.03478
Acidobacteria_bacterium_RIFCSPLOWO2_02_FULL_60_20	0	0	0	0	0	0	0	0	0	0.262944	0.377144	0	0	0	0	0	0.133709	0	0	0.020736	0	0	0.351258	0.022847	0.240114	0	0	0	0	0.247012	0	0	0	0	0	0	0.054423	0.221376	0.318859	0.016299	0.060445	0.020999	0	0.020886	0	0	0	0	0
Acidobacteria_bacterium_RIFCSPLOWO2_02_FULL_61_28	0	0.210817	0	0	0	0	0	0	0	0	0	0	0	0	0	0	0	0	0	0	0	0	0	0	0	0	0	0	0	0	0	0	0	0	0	0	0.330899	0	0	0	0	0	0	0	0	0	0.484484	0.120068	0
Acidobacteria_bacterium_RIFCSPLOWO2_02_FULL_64_15	0	0.179672	0	0	0.232957	0	0	1.18763	0	1.23988	3.54465	0	0.196708	0.142796	0	0	0	0.531054	0	0.651272	0	1.38113	0.52972	1.65751	1.13898	1.37964	1.47193	0.100149	0	0.331419	1.26877	0	0	0.358876	0.930511	0.341407	0	1.42301	1.62551	1.62539	0.408457	1.47651	0.336118	4.15018	0.158538	0.182431	0.123819	1.19058	0
Acidobacteria_bacterium_RIFCSPLOWO2_02_FULL_65_29	0	0	0	0	0	0	0	0	0	0	0	0	0.098137	0	1.48754	0	0	0.253361	0	0.784901	0	0	1.51719	0	0.04634	0.059981	0.056377	0.474857	0	0.02757	0.362255	0	0	0	0	0.166543	0	0.018538	0.11106	0.699793	0	0	0	0.041868	0	0	0	0	0.042131
Acidobacteria_bacterium_RIFCSPLOWO2_12_FULL_54_10	0	0	0	0	0	0	0	0	0	0	0	0	0	0	1.12348	0	0	0	0	0	0	0	0	0	0	0	0	0	0	0	0	0	0	0	0	0	0	0	0	0	0	0	0	0	0	0	0	0	0
Acidobacteria_bacterium_RIFCSPLOWO2_12_FULL_59_11	0	0	0	0	0	0.081797	0	0.811523	0	0.434401	0	0	0	0.016295	1555.51	0	0	0	0	0	0.004369	2.0174	0.561032	0.004448	0	0	0	0	0	0.004168	0	0	0	0.022427	0.048966	0	0	0	0.242831	0.037448	0	0	0	0.03223	0	0.015533	0	0	0
Acidobacteria_bacterium_RIFCSPLOWO2_12_FULL_67_14b	0	0	0	0	0	0	0	4.30305	0	0	0	0	0	0	0	0	0	0	0	1.82475	0	0	0	0	0	0	0	0	0	0	0	0	0	0	0	0.115111	0	0	0	0	0	0	0	0	0	0	0	0	1.48454
Acidobacteria_bacterium_SCN_69-37	0	0	0	0	0	0	0	0	0	0	0.766133	0	0.341663	0	0	0	0	0	0	0	0	0	0.355476	0	0.41326	0	0	0	0	0	0.13758	0	0	0	0	0	0	0	0	0.10849	0	0	0	0	0	0	0	0	0
Acidobacteriales_bacterium_59-55	0	0.424717	0	0	0	0.365668	0	0.192487	0	0.246442	0	0	0	0	0	0	0	0	0	0	0	1.87597	0.085333	0	0	0	0	0	0	0	0	0	0	0	0	0	0.277612	1.18566	0.153005	0.13466	0.026998	0	0	0.031728	0	0	0.393178	0	0
Acidobacteriia_bacterium	0	0.763289	0	0	0	0	0	0	0.196934	0.765166	1.24371	0.226919	0	0	0.021068	0	0	0.203664	0	0	0	0.097823	0.235417	0	0.070538	0.638779	0.138578	0.831689	0.558206	0.365215	1.02805	0.228308	0	0.626859	0.051176	0.088292	0	0.071203	0.678247	0.0156	0	0	0	0	0	0	0.11765	0	0.528337
Acidobacteriia_bacterium_AA117	0	0	0	0	0	0	0	0.414436	0	0	0	0	0	0	0	0	0	0	0	0.672649	0	1.45597	0	0	0.040745	0.136378	0	0.089635	0	0.664486	0.037532	0	0	0	0	0	0	0	0.187961	0	0	0	0	0	0	0	0	0	0
Acidobacteriia_bacterium_SbA2	0	1.19379	0.45693	0	0.254818	0	0	2.96161	0	4.06499	5.00841	0.253285	0.937353	0.348058	0.086839	0.341852	0	0.314186	0	1.20078	0.829797	4.86019	7.19323	0.135262	6.60059	3.28911	2.15325	9.30887	1.2569	16.1262	4.96938	0	0.746683	2.98329	3.41731	3.42858	0.45044	1.2575	2.92891	0.251156	0.173499	0.338315	0.70492	9.44614	0.788128	0.199698	0.303084	0.689747	0.206831
Acidobacterium_ailaaui	0	0	0	0	0	0	0	0	0	0.322198	0	0.673495	0	0	0	0	0	0	0	0	0.133812	3.34515	1.91656	0	0	0	0	0	0	2.32692	0	0	1.49389	0.304424	0	0.992588	0	0.262809	0.059164	0	0	0	0	0	0	0	0	0	0
Acidobacterium_capsulatum	0	0	0	0	0	0	0	0.099032	0	0	0	0	0	0	0	0	0	0	0	0	0	0	0	0	0	0	0	0.755375	0	0.638796	0	0	0	0	0	0.08802	0	0	0.029842	0	0	0.024944	0	0.130675	0	0	0	0	0
Acidocella_aminolytica	0	0	0	0	0	0.146907	0	0.802153	0	2.01963	0	0	0	0	0	0	0	0	0.116597	0	0	6.77234	3.68814	0.077784	0	0	0	0	0	0	0	0	0	0.122803	0	0	0	0	1.94402	0.090875	0	1.15162	0	0.070437	0.011944	0	0	0	0
Acidocella_facilis	0	0	0	0	2.9859	0.103165	0	0.4276	0	0.088764	0	0	0	0.062295	0	0	0	0	0	0	0	3.76295	3.30082	0.021862	0	0	0	0	0	0	0	0	0	0	0	0	0	0	0.525287	0.303785	0	0	0	0.852844	0	0	0	0	0
Acidocella_sp_20-57-95	0	0	0	0	0	0	0	0	0	0	0	0	0	0	0	0	0	0	0	0	0	0.431357	0	0	0	0	0	0	0	0	0	0	0	0	0	0	0	0	0	0	0	0	0	0	0	0	0	0	0
Acidocella_sp_20-58-15	0	0	0	0.040266	0.079025	0	0	1.85373	0	0.008798	0.310429	3.52175	0	0	0.019268	0.68229	0.048608	1.95646	0.29043	0	0	0	0	0.043573	0.016594	0.38969	0.226762	0.201834	0.241727	0	0	0	0	0.065921	2.88375	0.23756	0	1.22679	0.116437	0.067518	0	0	0	0.071194	0	0	0	0.56057	0
Acidocella_sp_20-61-6	0	0	0	0	0	0	0	0	0	0	0	0	0	0	1.03151	0	0	0	0	0	0	0.764892	0.125658	0	0	0	0	0	0	0	0	0	0	0	0	0	0	0	0	0	0	0	0	0	0	0	0	0	0
Acidocella_sp_20-63-7	0	0	0	0	0	0	0	0	0	2.6556	0	0	0	0	0	0	0	0	0	0	0	0	0	0	0	0	0	0	0	0	0	0	0	0	0	0	0	0	0	0	0	0	0	0.476189	0	0	0	0	0
Acidocella_sp_21-58-7	0	0	0	0	0	0	0	0	0	0	0	0	0	0	0	0	0	0	0	0	0	1.62234	0	0	0	0	0	0	0	0	0	0	0	0	0	0	0	0	0	0	0	0	0	0	0	0	0	0	0
Acidocella_sp_MX-AZ02	0	0	0	0	0	0	0	0	0	0	0	0	0	0	0	0	0	0	0	0	0	0	0	0	0	0	0	0	0	0	0	0	0	0	0	0	0	0	0	0	0	0	0	0.58349	0	0	0	0	0
Acidothermus_cellulolyticus	0	1.47294	0	0	0.465914	0	0	0.089202	0	0.638147	2.02763	0.231228	0.815284	0.584347	0.227846	0	0	1.06211	0	0.26827	0.911277	0.787411	1.44272	0.221394	6.32158	0.681599	0.24367	5.19752	0	9.60993	4.97848	0	0	3.46043	4.55866	6.47368	0.383231	0.062701	3.27443	0.282414	0.303006	0.18487	0.027225	3.28587	0	1.03618	0.403564	0	0
Acidovorax_anthurii	0.047582	7.40793	0	0	0.073481	0	0.354718	32.3083	2.57403	9.28187	31.7256	2.98215	2.16716	0.026682	12.5438	0	0.72729	3.2105	0	0.54107	0.657239	2.08929	24.5422	3.79041	15.577	9.21845	8.76444	3.0914	0	7.75322	9.72564	1.89059	2.12606	2.78803	2.94538	2.17339	1.67947	12.2531	15.4435	5.0146	0.770956	2.25432	1.17473	15.7033	0.485662	8.66457	2.19768	1.99301	1.35801
Acidovorax_avenae	0	12.1162	0	0	0	0	0.060141	22.9686	6.08727	14.9265	35.0298	1.73646	3.47818	0.045635	13.5921	0.154071	2.03677	1.1797	0	0.286563	6.80556	0.180547	29.7878	2.61433	17.4434	18.4474	8.33573	2.16312	0	6.16287	5.41196	0.06801	0.167543	6.86227	9.71947	2.10787	0.88579	7.06243	11.8979	4.26104	1.6067	7.7471	2.61687	16.7896	0.208102	2.44293	0.925984	1.88512	1.76857
Acidovorax_caeni	0.134721	7.53843	0	0.19266	0	0	0	18.9538	1.02697	9.1066	15.6025	5.39432	0.876692	0.203756	16.6091	0.079677	0	1.6582	0.421498	0.741497	0.007717	5.0112	11.7967	3.96828	17.4144	26.9105	17.1657	7.83095	0	6.66849	7.61642	0.093808	0	5.86659	19.0823	5.46088	1.23965	8.45854	18.0006	2.49421	0.764184	7.24326	0.172408	28.9095	0.769676	3.98443	1.5422	2.32786	9.3069
Acidovorax_carolinensis	0	1.14049	0.471391	0	0.153209	0.177108	0	1.03629	0.151437	0.281209	0.209591	0.095507	0.693416	0	18.1489	0.122373	1.1294	0	0	0.112764	0	0.163332	6.0322	1.93815	2.61366	4.13034	1.47295	3.22658	0	5.57685	0.402196	0.27488	0	1.14295	5.24565	0.312529	2.02357	4.9719	3.59427	1.027	0.529962	0.278102	0.030724	2.33379	0.177739	0	1.2243	1.83647	3.60281
Acidovorax_cattleyae	0	0.108501	0	0	0	0	0	1.67616	0.380978	0.198902	0.282478	0	0.196054	0	0.047314	0	0	0	1.08044	0.106598	0.198095	0.044089	0.41148	0.155569	1.6706	7.13481	5.29876	0.621701	0	0.778669	0	0	0	0.098193	0	0.18078	0	0.077008	2.55327	0.052762	0	0	0.101217	1.34695	0.063351	0	0	0.544118	0.216729
Acidovorax_cavernicola	0	3.87551	0	0	0	0	0	1.6905	0	6.77562	17.3073	0	1.26997	0	3.51954	0.861756	0.814156	0	0	0.118943	0	2.27225	21.0058	20.5174	0.758702	0.698512	1.09682	0.045778	1.11641	1.12509	0.658106	1.40209	0	0.427739	0.48542	0.077598	0.106635	1.04015	0.09107	0.313669	0.031053	0.041849	0	0.04004	0	0.49579	0	1.29305	1.03921
Acidovorax_citrulli	0	2.23104	0	0	0	0	0	6.1705	0.453372	7.96063	22.7103	1.30298	3.73314	0.669001	2.02695	0	0	11.6129	0	0.911873	0.391556	7.30784	19.5698	2.99621	14.8144	6.55866	3.9537	3.38276	0	6.15204	3.42943	4.691	0.069592	1.99252	4.27904	4.39827	5.92312	4.29095	23.7223	1.07636	1.02138	1.55907	1.59571	37.9528	0.530874	0.76022	2.1711	4.21568	5.1164
Acidovorax_delafieldii	1.51596	9.9316	6.43327	0	0	0.17068	1.47825	17.1204	3.40036	8.21744	16.2959	0.351998	2.76969	0.856111	352.394	0	1.42427	6.36431	0.333199	0.170243	0	1.08515	13.2081	0.989584	23.285	13.1536	11.2845	4.02771	1.48295	13.1735	7.80982	12.7671	3.00911	14.3293	24.3212	10.7891	0.205769	15.8067	10.9089	6.33812	10.1716	19.203	0.581133	14.4252	0.438723	4.35525	3.78482	3.08027	14.8333
Acidovorax_ebreus	0	0	0	0	0	0	0	0.25036	0	1.32022	0.741573	0.326907	0	0	0	0	0	0	0	1.11037	0.978553	0	0	0.179655	3.62443	4.73929	2.66173	1.65955	0	5.19521	0	0	0	1.42942	0.503699	0.424742	0	0	2.18931	0	0	0	0	2.95632	0	0	0	0	0
Acidovorax_kalamii	0	0	0	0	0	0	0	1.5216	0.324659	0.238682	5.27421	0	0	0	32.2709	2.69522	0	0.195363	0	0	0.21376	0	0	0.22749	1.62114	7.65192	3.30928	0.977495	0	2.39031	1.28865	0	0	0.3279	1.13243	1.0275	0	0.662398	2.53485	0.728943	0	0	0	4.61797	0	0	0.655829	0	1.06446
Acidovorax_konjaci	0	0.972641	0	0	0	0	0	2.0105	0.764554	2.61377	6.10116	0.080424	0.455765	0	1.01105	0	0.065106	0.283693	0	0.357626	0.130986	0.996031	1.70899	0.267133	4.52771	3.48093	2.09442	1.22198	0	2.25102	0.345066	1.6352	0.317653	2.83167	13.5698	1.61454	0.041879	4.4742	4.43256	0.499673	0.750387	0.241139	0.210057	7.27863	0.260629	1.44524	0.049466	2.14214	0.054709
Acidovorax_oryzae	0	0.877373	0	0	0	0	0	0.328931	0	0.522836	0.323339	1.11231	0	0	6.14608	0	0	0	0	0	0	0	0.257327	0.079303	1.9622	0	0.432898	0	0	0.669446	0.069821	0	0	0	0	0.656211	0	0.392966	0.467227	0.201204	0.028291	1.62894	0.1034	6.36476	0	0	0.608486	0	0.110121
Acidovorax_radicis	0	0.329506	0	0	0	0	0	0	0	0	0.481289	0	0	0	101.995	0	0	0	0	0	0	0	0	0	0	0	0	0.035206	0	0	0.029031	0	0	0.420974	3.43581	0.6534	0	0	0	0	0	0	0	0	0	0	0	0	0.069758
Acidovorax_soli	0	0.071264	0	0	0	0	0	3.56547	2.80852	1.05767	0.15441	0	0.455765	0.056895	18.6996	0	0	0	0	0.338672	0	0	1.11391	0.239724	1.72185	1.74542	0.175454	0.279705	0	0.781784	0.100761	0	0	0.926666	2.51532	0	0	0.112567	2.93653	0.552113	0	1.38833	0.42837	11.3098	0	0	0.435711	0	3.15007
Acidovorax_sp	0.019798	1.21443	0.319179	0	0.478233	0	0	2.80176	0.070147	0.721791	0.728596	0	0.203459	0	48.1967	3.21319	0.602058	0.376958	0	0.117971	0.145595	0.779143	4.61976	0.953551	2.73135	1.54316	1.45988	1.65426	0.206024	4.819	1.43992	0	0.578838	0.631383	0.251667	1.76937	0.837821	1.15208	16.9455	0.821713	0.040074	3.33588	0	10.4881	0.192571	0.067647	0.375197	0.418231	2.54827
Acidovorax_sp_100	0	0.05482	0	0	0	0	0	0	0	0	0	0	0	0	16.6504	0	0	0	0	0	0	0	0	0	0.596032	0	0	0	0	2.81173	0	0	0	0	0	0	0	0.889914	2.40947	0	0	12.6656	0	0	0	0	0	0	0
Acidovorax_sp_106	0	3.57358	0	0	0	0	0	1.32507	0.183731	1.84029	4.09204	0	0.262797	0	6.85813	0	0.209811	0.789221	0	0.525041	0	0.972568	3.71133	1.22261	2.99695	1.80564	1.50631	1.69234	0	4.75639	1.39967	0	0.293254	1.16999	1.82821	1.73186	0.892451	5.2594	7.00927	1.00517	0.500151	1.13651	0	8.71805	0.077876	0	0.076594	0	0.125842
Acidovorax_sp_107	0	0	0	0	0	0	0	0.342478	0	0.750288	0.8459	0	0.120283	0.059387	30.004	0	0	0	0	0.139622	0	0.079703	0.303109	0.061353	0.058734	0.194268	0.092365	0.161798	0	0.597564	1.56674	0	0.229601	0.541803	0	0.107839	0.073992	0.756948	1.76967	0	0	4.22053	0.052085	1.32326	0	0.113668	0.11846	0.10744	0
Acidovorax_sp_1608163	0	2.94115	0	1.30817	2.8492	0.805418	0	1.39072	0	1.68753	3.78985	0	0.324601	0.868005	24.7954	2.28429	0	0	0	0.069124	0.021478	3.00332	2.97425	0.482964	2.82366	10.2311	3.7983	1.08099	0	3.70538	5.96586	0	0	0.983014	0	0.292065	0	12.0908	18.2883	0.153019	0.149719	1.72463	0	9.4372	2.20945	0.155826	0	6.72412	0.580115
Acidovorax_sp_17-64-282	0	0.148411	0	0	0	0	0	0.32482	0	0.395116	0.112561	0	0.059509	0	0.023453	0	0	0.225877	0	0.037698	0	0	0.308656	0.164363	1.44596	0.131988	0.124834	0.215676	0	0.156965	0.196524	0	0	0.159695	0.05852	0.072038	0.097133	0.276964	0.807723	0.317688	0.028499	0.112234	0.033871	4.16628	0	0.076497	0.1044	0	0
Acidovorax_sp_56	0	0.012878	0	0	0	0	0	1.10132	0	0.575536	6.85382	0.193197	0.099545	0.010043	11.2474	0	0	2.20761	0	0	0	0.118142	4.85595	0.314766	2.09826	9.91549	0.937686	0.06837	0	2.31678	0.550872	0	0.039263	4.7152	0.029871	0.228867	0.025296	0.103219	1.34993	0.099278	0.668005	0.029024	0.122459	7.43777	0	0	0.365707	0.871747	0.023425
Acidovorax_sp_62	0	0.493599	0	0	0.257228	0	0	0.801113	0	2.75362	9.87768	0.484952	0.307332	0	4.29906	0	0	1.6112	0	0.14403	0	1.4137	10.327	1.92796	6.27366	8.67189	3.16389	2.47882	0	6.63273	6.2476	0.352657	0	1.63677	0.145659	1.15997	1.19729	1.52445	8.73705	1.51501	0.146444	0	0.130439	28.2953	0.579187	0	1.33861	3.73169	0.097404
Acidovorax_sp_65-7	0	0	0	0	0	0	0	0	0	0	0	0	0	0	0.980985	0	0	0	0	0	0	0	0	0	0	0	0	0	0	0	0	0	0	0	0	0	0	0	0	0	0	0	0	0	0	0	0	0	0
Acidovorax_sp_69	0	0.173659	0	0	0	0.668124	0	0.212358	0	0	0	0	0	0	51.7073	0	0	2.17896	0	0	0	0	1.15185	0	2.37629	0	0.250987	0	3.23954	0	0	0	0	0	2.66413	0.492685	0	0	0	0	0	0	0	0.307284	0	0	0	0	0
Acidovorax_sp_93	0.107806	0.02956	0.129716	0	0	0	0	0	0	0	0.119398	0.148198	0	0.059392	814.31	0	0.434878	0.428193	0	0	0	0	0.042423	0	0	0.125317	0	0.053226	0	0.892526	0.376282	0	0	0	0.025772	0	0	0.572178	1.50936	0	0.007903	0.449136	0	0.721975	0	0.039993	0	0	1.02533
Acidovorax_sp_94	0	0.545312	0	0	0.648091	0	0	0.7286	0.639097	1.66397	1.76074	0.341761	0.246146	0.08558	791.895	0	0.194217	2.31421	0	0.140958	0.033708	0.777433	2.36214	1.79291	3.67038	2.48551	0.844749	0.900432	0	2.70458	2.10543	0.312462	0.394873	1.79324	0.502144	0.675163	0.12657	0.495742	6.71017	0.441282	0.19172	3.09647	0.224981	11.2157	0.344632	0	0.983556	0.149972	1.96494
Acidovorax_sp_99	0	0	0	0	0	0	0	0.404344	0	1.70486	2.66238	0.216144	0.609168	0.337438	46.6061	0	0.17468	0.336919	0	0.069304	0	0	0	0.030631	1.39194	4.15561	0.363105	0.605694	0	0.139461	0.012909	0	0	0	0	0.744878	0	0	0.630304	0	0.042387	0	0.012515	1.05413	0.151106	0.054792	0	1.39717	0.242022
Acidovorax_sp_BoFeN1	0	4.73694	0	0	0	0	0	0.956189	0	2.24201	0.60782	0.216229	0.724108	0.035636	2.76242	0	0	0	0	0.157779	1.48848	1.66738	0.89976	1.20796	1.79148	1.21583	0.662162	0.883748	0	1.64575	2.72105	0.125233	0	0.263482	0	0.769267	0	1.13364	1.84047	0.137442	0	0.108591	0	5.74603	0.258969	0	0.024049	0.247757	1.03127
Acidovorax_sp_CF316	0	0.175025	0.324675	0	0	0.44452	0	3.48914	0	1.80102	0.181228	0	0.078761	0.603722	7.03497	0	0.440555	0.555374	0	0.053609	0	0.49554	2.44251	0.070251	5.22276	0.234617	0.328864	0.71689	0	1.02466	0.657821	0	0.174092	1.36077	0.56419	0.796822	0	14.0664	5.06863	0.066466	0.39199	1.04164	0.132593	4.80157	0.397371	0.522596	0.180323	0.425428	1.68006
Acidovorax_sp_FJL06	0	1.75735	0	0	1.02904	0	0	4.51711	0	5.82697	0.510251	0	0	0	27.5071	0	0	2.0771	0	1.13155	0.91161	7.22984	2.6212	0.791154	4.76629	10.811	9.19247	2.01313	0	7.79669	1.67901	1.35717	1.27399	0.609426	2.08048	1.2285	0.097026	2.99549	3.59263	0.591208	0.296588	0.229228	0.204732	16.2268	0.643399	0	1.2634	2.3254	0.21971
Acidovorax_sp_GW101-3H11	0	2.03901	0	0	0	0	0	7.85013	0	3.05397	4.33276	0.381476	1.462	0	256.26	0	0.348617	1.39193	0.234555	0.243192	0.048172	2.99249	7.84167	2.93021	4.4779	6.79224	8.13239	1.16896	0	5.32705	1.38978	0.150843	0.889632	4.92821	2.1421	1.09221	0.560814	8.71973	15.3759	4.23699	2.01184	1.05674	0	46.1677	0.25425	2.49905	1.49802	0.593151	0.965806
Acidovorax_sp_HMWF018	0	0	0	0	0	0	0	0	0	0.11346	5.71592	0	0	0.175303	18.8009	0	0	0	0	0.134415	0	0.322002	3.01376	0.131827	1.61753	0.424761	0	0	0	1.1604	0.610663	0	0	0.221949	0	0	0	1.07089	3.79179	0	0	0.54075	0.04987	0.846233	0.396347	0	0	0	0.124759
Acidovorax_sp_HMWF029	0	0.149635	0	0	0	0	0	0	0	0	0	0	0	0	14.6853	0	0	0	0	0	0	2.31351	1.29263	1.00264	4.10527	1.27021	6.57938	0	0	0.447322	0.301324	0	0	2.1485	0.986032	0	0	0	0.983458	0	0	0	0	1.72711	0	0	0.093875	0	0
Acidovorax_sp_IB03	0	0	0	0	0	0	0	0	0	0.216082	0	0.167149	0	0	0.084836	0	0	0	0	0	0	0	0.30567	0.035295	0.609006	0	0.428764	0.037255	0	0.034623	0	0	0	0.089079	0	0	0	0	0.078267	0.050947	0	0.033422	0	1.23345	0	0	0	0	0.136627
Acidovorax_sp_JHL-3	0.045013	0.626003	0	0	0.322896	0	0	1.84156	0.373108	0.971241	0.793163	0	0.194734	0	9.70148	0	0	0	0	0.125363	0	0.151278	1.79144	0.215089	2.78243	0.933801	1.02488	0.758498	0	1.51285	0.224437	0	0	0.58067	0.592379	0.731548	0.513193	0.463868	1.62263	0.200033	0	0.063499	0.01917	4.0361	0.110267	0	0	0.398349	0
Acidovorax_sp_JHL-9	0	2.41802	0	0	0	0	0	0.173559	0.069199	1.89878	0.180957	0.632901	0.024447	0	4.93119	0	0	0	0	0.057546	0.013076	1.51605	7.83853	0.361879	0.565992	0.798987	0.471369	0.183814	0	3.02144	0.033234	1.03768	0	0	0.068048	0.374612	0.144908	8.60577	8.71215	0.031279	0.0243	0.857235	0	1.45431	0	0.474621	0.890755	0.153412	0.096881
Acidovorax_sp_JS42	0.022048	1.23426	0	0.022468	0.2468	0.276982	0	7.49739	1.42374	4.61965	8.74356	1.13993	0.883301	0.177293	32.0895	0.135704	0.296019	1.51575	0.132921	1.03557	0.060453	2.18858	8.79102	0.971771	10.0634	15.5671	8.61905	1.83816	0	6.14365	3.4781	0.598861	0.165413	2.23509	4.20075	3.02756	1.0035	8.74464	7.35274	2.96584	0.720231	4.25126	0.986623	25.3563	0.544076	0.332368	0.427331	1.76283	2.119
Acidovorax_sp_KKS102	0.042186	4.02285	0	0	2.2693	0	0	6.02921	0.13813	8.81503	15.1661	2.98785	0.262702	0	30.5268	0.467204	0.929769	1.19803	0	0.325987	0.118156	23.8771	9.56926	0.525908	5.06439	14.0311	10.3184	2.61316	0	6.016	1.30787	0.122379	0.416308	14.8504	1.80668	1.23974	0.915932	3.40905	7.68391	2.29299	3.11096	2.22402	0.903006	19.6162	0.570877	0.744653	0.675186	1.83907	0
Acidovorax_sp_Leaf160	0.106829	3.00268	0.048315	0	0.225222	0	0	6.22145	1.06482	2.1068	5.07873	0.174426	1.27727	0.073894	14.7592	0.127887	0.164484	1.246	0.020131	0.312231	0.032844	0.396191	6.82094	0.377576	5.3833	1.94047	2.03226	2.37996	0	4.91876	4.46422	0	0.554637	1.42323	1.81727	2.57273	0.508718	0.810631	6.0903	1.79458	0.156817	2.41248	0.354821	13.6739	0.200935	0.299195	0.564984	0.434683	10.6948
Acidovorax_sp_Leaf73	0	0	0	0	0	0	0	0	0	0	0	0	0	0	4.20818	0	0	0	0	0	0	0	0	0	0	0	0	0	0	0	0	0	0	0	0	0	0	0	0	0	0	0	0	0	0	0	0	0	0
Acidovorax_sp_Leaf76	0	1.01613	0	0	0	0	0	0	0	0	0.074129	0	0	0.037703	0	0	0	0	0	0	0	0	0	0	0.761088	0.186677	0	0.007123	0	0	0.033726	0	0	0.068248	0	0.172472	0.094312	0.115418	0	0.226874	0	0	0.04941	0.072774	0	0	0	0	0
Acidovorax_sp_Leaf78	0	0	0	0	0	0	0	0.146465	0	0.259523	0.315689	0	0	0	3.65987	0	0	0.057388	0	0.466511	0	0.013727	4.25416	0.922049	8.86453	3.48953	6.91074	0.179847	0	0.145849	1.50998	0	0	0	0.223147	0	0	0	0	0.535236	0	0	0	14.8043	0	0	0.255561	1.51499	1.90272
Acidovorax_sp_Leaf84	0	0	0	0	0	0	0	0	0	0.623513	0.997415	0	0.161083	0	0.770768	0	0	0	0	0	0.066096	0	0.097105	0.163326	0.159916	0.744897	0.296014	0	0	0	0.188284	0	0	0	0	0	0	0	0.108479	0.122101	0.092267	1.17955	0	0.194508	0	0	0	0	0
Acidovorax_sp_MR-S7	0	4.30863	0.044707	0	0.301088	0	0.088383	5.87464	2.62061	14.95	27.2808	1.27014	0.472499	0.142707	6.6193	0.196103	1.69232	2.11821	0.307525	0.701079	0.190637	5.11922	23.0116	6.81096	13.2115	26.8335	16.522	3.7786	6.03978	11.0296	8.06552	0.399719	2.05216	2.60927	6.0054	9.22109	1.86535	9.17164	30.5124	4.74452	0.757743	5.62343	0.58898	37.9828	0.624156	0.795641	0.746504	2.66051	1.14514
Acidovorax_sp_NO-1	0.048515	0.15406	0	0	0	0.218492	0	0.518126	0	1.50292	0	0	0	0	53.187	0.152043	0.18862	0	0	0.132672	0.063285	0.220992	2.27617	0.764221	1.34366	2.15089	3.32958	0.248685	0.430916	1.71791	0.454865	0	0	0.232201	0.170866	3.15624	0	0	4.1317	0.13505	0	1.66575	0	2.06802	0.218849	0	0.850564	0	1.86902
Acidovorax_sp_RAC01	0.069857	1.20905	0	0	0	0	0	5.06269	2.71388	11.5017	12.6887	1.20131	0.502945	0.027657	11.0937	1.31577	0.429353	1.15747	0	0.12262	0.081689	2.45419	7.13973	0.539903	3.54308	2.2313	4.35011	2.01917	0	4.95649	1.69015	0.811378	0.111181	0.201337	0.897394	2.67421	0.193983	15.8285	17.6185	2.52796	1.70031	0.972703	0.171026	8.05995	0.69247	4.95697	1.24474	4.78965	1.48092
Acidovorax_sp_Root217	0	0.690835	0	0	0	0	0	0	0.252757	0	0	0	0	0.084976	0.265946	0	0	0	0	0	0	0	0	1.73146	1.14578	0.139976	0	0	0	0	0.467943	0	0	0.110974	0.061992	0	0	0	1.65694	0	0	0	0	0.776685	0	0	0	0	0.586006
Acidovorax_sp_Root219	0	0	0	0	0	0	0	0.212873	0	0.391641	1.92128	0	0.191889	0.075136	18.5579	0	0	0	0	0.034854	0	0.147129	0.359982	0.114555	0.15789	0	0.116537	0.081113	0	0.342923	0.092561	0	0.144103	8.03155	0.217402	0.143514	0.291787	0.477648	1.0961	0	0.027175	3.38049	0	1.31251	0.062057	0	0	0	0
Acidovorax_sp_Root267	0	0	0	0	0	0	0	0	0	0	0	0	0	0	35.9802	0	0	0	0	0	0	0	0	0	0	0	0	0	0	0	0	0	0	0	0	0	0	0	2.68893	0	0	0.908546	0	0	0	0	0	0	0
Acidovorax_sp_Root275	0	0.114308	0	0	0	0	0	0	0	0.157876	0	0	0	0	12.6111	0	0	0	0	0	0	0.080477	0.038278	0.030989	0	0	0.18672	0	0	0.153221	0	0	0	0	0	0	0	0.789207	5.37561	0.063214	0.189296	6.79415	0	0	0	0	0	0	0.123874
Acidovorax_sp_Root402	0	0	0	0	0	0	0	0.969163	0	0	2.9668	0.030711	0.40152	0.006394	22.4982	0	0	0	0	0	0	1.10815	0	0.027778	3.11079	0.297759	0.610173	0	0	0.249344	0.172686	0	0	0.01751	0	0.165864	0	0.529244	0.169014	0.516363	0.274692	0	0.108046	2.8108	0.082529	0	0.008756	0.497422	1.97758
Acidovorax_sp_Root568	0	0.802985	0	0	0	0	0	0.056065	0.214831	0.717123	0.735818	0	0	0	14.3701	0	0	0	0	0.018188	0	0.949068	3.78844	0.020061	0.108881	0.611868	0.265157	0	0	0	0.766763	0	0	0	0	0.034728	0.047575	0	2.63591	0.075844	0	4.94358	0.067816	0.123127	0	0	0	0.093604	0
Acidovorax_sp_Root70	0	0	0	0	0	0	0	0	0	0	0	0	0	0	17.7182	0	0	0	0	0	0	0	0	0	0	0	0	0	0	0	0	0	0	0	0	0	0	1.03056	0	0	0	0	0	0	0	0	1.78293	0	0
Acidovorax_sp_SCN_65-108	0	0.188763	0	0	0	0	0	0.528887	0	0.077545	1.57233	0	0	0	16.3748	0	0	0	0	0	0	0	0.663475	0.682643	1.4919	1.69709	0.926076	0	0	0.037362	1.19819	0	0	0.28723	0.105977	0.269571	0	0.224972	0.042042	0.054891	0	0	0.06563	1.53789	0.061625	0	0	0.134196	0
Acidovorax_sp_SCN_65-28	0	0	0	0	0	0	0	0	0	0.419111	1.56433	0	0	0	0	0	0	0	0	0	0	0	3.29293	0.192669	0.598139	0	1.42662	0.843565	0	0	0.192491	0	0	0.950087	0	0.740664	0	0.429508	0.215707	0.310372	0	0	0	3.19571	0	0	0	0	0.208829
Acidovorax_sp_SCN_68-22	0	1.46278	0	0	0	0	0	0.877757	0.382714	1.19249	0.607688	0	0	0	19.6645	0	0	0	0	0	0	0.275059	2.00343	0.614158	4.43566	1.36945	3.69482	0.964899	0	3.10416	0.072875	0	0	0.298971	0.796207	1.14838	0.395383	0.174904	4.01099	0.806659	0.058073	0.135051	0.216122	7.32269	0.090029	0.518818	0.183187	0.656533	0
Acidovorax_sp_SD340	0	3.48354	0	0	0	0	0	0.37594	0.166889	0.957427	7.81571	0.602987	0.095169	0	365.567	0.19965	0	1.02936	0	0.09062	0.0449	0.091368	4.06981	0.612011	0.508735	1.46234	1.29079	0.73068	0	0.822753	1.76462	0.287893	0.411274	0.304986	1.64874	0.368816	0.499965	32.0951	4.46259	0.610172	1.09341	5.80003	0.018743	3.14262	0.04203	0.122677	3.37514	0	0.887746
Acidovorax_sp_ST3	0	0	0	0	0	0	0	0	0	0	0	0	0	0	8.09091	0	0	0	0	0	0	0	0	0	0	0	0	0	0	0	0	0	0	0	0	0	0	0	0	0	0	0	0	0	0	0	0	0	0
Acidovorax_sp_T1	0	0.838428	0	0	0	0	0	0	0	0.05621	0	0	0	0	0	0	0	0	0	0	0	0.342382	0	0	0	0	0	0	0	0.110328	0	0.749477	0	0	0	0	0	0.1104	0	0	0	0	0	0.050748	0	0	0	0	0
Acidovorax_sp_T1m	0	0	0	0	0	0	0	0	0	0.228267	0.095243	0.038587	0.198999	0.068023	0	0	0	0	0	0	0.008573	0	0.509439	0	1.15001	1.39139	1.08027	0	0	0.984257	0.199664	0	0.062846	0	0.047925	0.029609	0	0.033061	0.143706	0	0.017893	0.030923	0	1.51218	0.071236	0.091896	0.449872	0	0
Acidovorax_temperans	0	2.18113	0	0	0	0	0	0.700601	0.842252	1.98248	1.28568	0	0.226769	0	5.46364	0	0	6.35679	0	0	0	2.21679	1.03049	1.96484	9.07937	6.73371	2.91951	0.771241	0	0.937371	0	0	0	0.191487	2.56885	0.055079	0	1.38335	4.7375	0	0	76.038	0.063693	7.13555	0.081732	0	0	0.799457	19.3448
Acidovorax_valerianellae	0.704298	2.19658	0	0	0	0.418432	0	6.32388	3.35511	4.3066	4.30017	0.110214	1.90544	0.740541	3.68778	0	0	1.09387	0	0.458794	0.180033	2.57653	9.62665	5.46716	13.2857	11.0174	24.1342	2.5007	0	6.46519	3.57798	1.11403	1.93961	2.48708	3.46668	2.93159	5.50986	10.0005	17.0827	1.58636	0.541779	4.5792	0.776457	28.4481	0.688515	1.89107	0.225154	0.986632	0.196265
Acidovorax_wautersii	0	2.43632	0	0	0.235935	0.030137	0	9.67054	0.106301	3.41248	8.19614	2.20277	1.39246	0.303614	5.79583	0	0	0.512694	0.08683	11.9697	10.7525	0.534506	62.1441	2.50759	16.8077	15.8417	21.2449	7.37661	0.910819	24.6235	5.25593	0.99034	1.62626	6.32226	4.26686	5.91309	0.946485	0.951359	16.978	3.9227	0.96851	2.04236	0.482866	32.4173	0.670841	1.56433	0.646588	2.91651	3.47875
Acinetobacter_albensis	0.762879	0.371651	4.45487	0	0	0	0	0	0	0	2.35735	0	0	4.52672	1.41841	0	0	0	0	0	0	0	0	0	0	0	0	0	0	0	0	0	0	0	0	0	0	0.926282	0.652916	0	0.456956	1.67687	0	0	0	0	1.56563	0	0
Acinetobacter_apis	0	0.055857	0	0	0	0	0	0	0	0	0	0	0.043984	0	18.842	0	0	0.257167	0	0	0	0.290388	0	0.071521	0.292853	1.23069	0	0.049357	0	0	0.030276	0	0	0	1.00771	0.070955	0	0	1.17213	0	0	0	0	0	0	0	0	0	0
Acinetobacter_baumannii	1655.54	555.991	55.7148	30.6098	73.6358	36.8726	24.8138	205.873	125.529	1281.9	385.142	187.416	1040.69	2507.97	1637.9	47.3494	65.128	294.085	43.6364	15.6217	579.182	834.166	183.899	732.61	154.209	215.189	217.92	93.1644	74.315	130.703	5109.83	429.334	41.5119	115.267	197.885	117.528	141.279	628.532	234.543	3159.95	3858.75	8923.21	3247.67	9404.1	3431.66	210.13	286.904	147.707	6230.09
Acinetobacter_baylyi	0.438638	2.84376	0.481306	0	0.616297	0	0	9.35524	0	0.144465	12.7806	0.264443	0.027618	27.8563	4.93877	0	0	0	0.194887	0	0	0	0.140141	0	2.47155	0.716937	0.680859	0	0	1.64681	48.8963	0.541821	0	2.27348	4.51203	1.04429	3.63744	2.05972	0.68801	0.753684	25.7655	12.8213	0.051499	0.047233	0.051577	0	0	0.099073	3.4988
Acinetobacter_beijerinckii	1.5303	17.3357	0	0	0	0	0	0.065547	0	0.157324	1.43994	0.378526	0.385084	10709.4	27.6847	0.634409	0.051251	0.464417	0	0.019045	0	0.253735	0.009512	0.203085	0.017581	0	0.05102	4.43813	1.37968	0.074275	322.262	0.130913	0.273049	11.3383	0.254549	0.163147	0.440361	4.88783	0.515075	0.6802	2.03523	4.77047	0.038002	2.79483	0	0.592895	2.1663	0.298526	0.606905
Acinetobacter_bereziniae	1.53793	3.20654	0	0	0	0.169668	0	2.45489	1.21035	1.44407	1.36116	1.92416	3.25229	65.2506	18.0424	0.700105	0	4.4619	0	0.82712	0	2.51474	0.189793	3.0244	3.02075	0.569682	0.906487	2.26144	3.9741	0.88804	12.6597	1.1415	0.132822	3.74806	3.49583	3.1102	29.0638	921.007	160.678	0.304819	7.84761	90.3994	0.02976	2.67089	1.83093	1.50148	2.60294	0.968411	2.60632
Acinetobacter_bohemicus	0	3.26587	0.888142	0	0	0	0	0.165167	3.22563	0	1.9813	0.597611	0	55.889	7.30423	0	0.394042	1.71682	0.424874	0	5.38709	0	0	0.059326	0.286434	1.17145	0.377568	0	0.404165	0	42.7349	0.413502	0	8.29422	16.6061	0.189636	7.20177	0.120862	0	0.043837	0	0	0	0	0.074754	0	1.17684	2.82414	0.241554
Acinetobacter_boissieri	0	11.5705	1.03189	1.26733	0.223473	1.59987	0	47.5042	0	0.404285	52.5325	35.9168	0	7.34405	6.74925	1.43536	0	45.7033	10.6996	0	0	0	1.70216	26.8225	5.13599	20.6125	14.6241	80.8356	0.171061	1.25609	0.102342	1.6189	8.59794	12.8928	38.7605	1.54609	8.78121	21.0914	1.11279	16.925	3.57551	0.91486	0	17.4049	0	4.85809	7.86648	18.6477	0
Acinetobacter_bouvetii	1.75155	6.68161	0.243295	0.25046	1.4246	0	0	0.408516	0	0.05022	0	0	9.41657	185.765	28.2091	0	0	0	0	0	0	0	0	0	2.18258	0	0	0	0	0	20.7957	0	0	0	2.11242	0	0.013038	5.70589	0	0	0.81255	5.27369	0.723948	0.11824	0	0	0.007081	0.237427	76.3186
Acinetobacter_brisouii	0	0	0	0	0	0	0	0	0	0	0	0	0	1.02271	0.112301	0	0	0	0	0	39.7323	0	0	0	1.68258	0	0	0	0	0	0.60919	0	0	1.88496	0	0	0	0	0	0.037814	2.83089	1.25925	0	0	0.642602	0	0	0	0
Acinetobacter_calcoaceticus	4.89201	18.4219	1.38652	0	0	0	0	4.46212	5.74745	0.815717	2.77056	1.12851	35.3976	137.19	38.8412	0	0	0	0.150852	0.120756	0	0.783965	5.59574	0.906229	3.85795	7.28144	4.38333	3.10874	1.68428	5.83017	237.476	6.16613	0	0.607228	3.92281	1.20981	7.41531	22.3429	7.66097	0.51602	19.005	38.5565	0.1659	32.0134	1.7714	2.22838	5.19859	1.99296	273.331
Acinetobacter_celticus	1.13283	9.97242	0	0	0	0	0	0	0	0.023672	0	0.138595	0.178145	1.88361	6.43647	0	0	0	0	0.028226	0	0	0	0.007819	1.08798	0	0	9.11397	0.650847	0.014726	0	0	0	1.20684	0.129316	0.07983	0	4.87641	1.27995	0.605299	0	0.145792	0	0.919075	0	0	0.009866	1.13672	0
Acinetobacter_chengduensis	0	0	0	0	0	0	0	0	0	0	0	0	0	0.42654	0	0	0	0	0	0	0	0	0	0	0	0	0	0	0	0	0	0	0	0	0	0	0	0	0	0	0	1.44825	0	0	0	0	0	0	0
Acinetobacter_chinensis	0	0.607204	0	0	1.0096	0	0	3.76698	0	0	0	0	0	0	0	0	0	0	0	0	0	0	2.60627	0	0	0	0	0	0	0.302099	0	0	0	1.10953	0	3.44519	0.671895	11.2764	1.75761	0	0	0	0	0.69408	0	0	0	0	0.034597
Acinetobacter_colistiniresistens	0.119166	1.07228	0	0	0	0	0	0.08697	0	0	0	0.280765	0	50.1855	10.2254	0	0	0.256603	0	0	0	0	0	0	0	0	0	0.01638	0	0	80.8801	0	0	0.039217	2.49472	0.446014	1.55076	1.23253	0.190398	0	0.16029	0	0	2.35437	0.231226	0.744566	1.93926	0.264961	0
Acinetobacter_cumulans	1.59311	19.7955	0.315839	0	2.12096	1.27719	0	0	0	0	1.80989	2.15148	0.143901	4.70653	22.7774	0	0	4.3066	0	0	0	0	4.08877	0.941261	2.15563	1.6701	1.20089	1.84525	0	0.150839	1.98533	0.817122	0	0	1.57543	0	2.4861	5.36312	2.49606	0.685933	0.744213	4.76121	0	1.98961	0	0.099681	1.38586	0.939977	194.131
Acinetobacter_defluvii	0.503696	0	0	0	0	0	0	0	0	0	0	0	0	2.74816	4.4946	0	0	0	0	0	0	0	0	0	0.451377	0	0	0	0	0.154963	0	0	0	0.129738	0	0	0	2.15921	0	0	0	4.90107	0	0	0	0	0	0	0.192952
Acinetobacter_equi	0.204636	0.873297	0	0	0.0436	0.08193	0.016974	1.92004	0.214566	0.858467	0.296721	0.888356	0.031642	0	0.107178	0.042278	0.033966	4.66948	0	0	0	0	0.300542	0.038313	0.025326	0.014466	0.119512	0.006537	0	0	0.336479	0.162017	0.052546	0	0.098278	0.235277	0.171395	1.228	0	0.023242	1.44916	0.002849	0	0	0.002377	0.086153	0.247517	2.57363	0
Acinetobacter_gandensis	0	0	0	0	0	0	0	0.491266	0	0.318564	0	0	0.080794	0.092048	0.488275	0	0	0	0	0	0	0	0	0	0	0	0	0	0	0.245749	0	0	0	0	0	0	0	0.060965	0.030707	0	0	0	0	0.333864	0.043689	0	0.035615	0	60.071
Acinetobacter_genomosp_33YU	0	0.477783	0	0	0	0	0	0	0	0	0.877378	0	14.6637	20.7214	2.49125	0	0	0	0	0	0	0	0	0	0	1.29757	0	0	0	0	0	0	0	0	0	0	0	3.28285	0	0.058907	1.98155	7.74641	0	1.72222	0.648966	0	0	0	0
Acinetobacter_gerneri	0.318376	0.107527	0	0	0	0	0	1.96295	0.112514	0	1.94072	1.88361	0	40.499	0.173857	0	0.176589	0	0	0.02683	0	0	3.64714	7.65592	2.67404	9.4435	5.69847	29.956	0	0.052071	0	0	0.550189	8.25799	1.2412	3.0486	0	0	0	2.53156	0.936964	2.40165	0	4.40096	0.270835	0	0.670001	1.15226	11.8724
Acinetobacter_guerrae	1.33287	9.53203	0	0	0	0	0	0.308366	0	0	0.080889	0	0	50.2432	0.081375	0	0	0.122094	0	0	0	0	0	0	0.992805	0	0	3.02464	0	0	2.64105	0	0	6.5138	0.165785	0	0	0.042786	0	0	0	0	0	0.058396	0	0.08029	0.169398	0.102569	0
Acinetobacter_guillouiae	0.235886	1.12638	0.467763	0.508734	0.944665	0.582894	0.109836	7.53375	0	0.127071	7.25116	8.49292	10.3076	59.5377	4.2017	0.20162	0.202224	13.5074	1.59543	0.621435	0.010365	21.7411	1.47526	7.88721	2.60772	2.50518	3.6629	4.03275	6.12208	4.14289	1.90013	0.372545	0.621323	2.56116	9.06238	17.3569	7.82199	64.2164	13.802	1.38869	0.479154	2.24161	0	2.63899	14.1108	1.13888	0.907929	2.4901	1554.47
Acinetobacter_gyllenbergii	0	15.028	0	0.239581	0	0	0	0	0	0.703979	0.381786	0.302089	5.05064	1362.2	1083.41	0	0.37724	0.744905	0	0	0	1.42074	0.224462	0.719311	0.587004	0	0.381695	5.84147	0	0.837306	0.250313	0	0.241005	2.28536	0	0.244832	1.44454	12.0562	2.58929	1.13593	0.333991	0.305146	0.016899	1.47999	0.367687	0.237894	1.08653	0	1.0923
Acinetobacter_haemolyticus	0.22338	1.24664	0	0	0	0	0	1.65178	0	0.662977	3.09715	1.28008	12.2349	163.092	20.1325	0	0	1.26623	0.257978	0	8.98231	0.487712	0.672848	0	1.68428	2.44832	0.46467	0.377502	0.179019	0.712684	49.6296	0	0	1.74203	2.84429	3.05263	0.155008	8.40437	3.78966	0.619326	8.41244	2.77607	0.031112	5.70216	0.020339	0	1.5537	1.26022	132.956
Acinetobacter_halotolerans	0	0	0	0	0	0	0	0	0	0	0	0	0	20.9028	1.65708	0	0	0	0	0	0	0	0	0	0	0	0	0	0	0	0	0	0	0	0	0	0	0	0	0	1.68486	0.589773	0	0	0	0	0	0	0
Acinetobacter_harbinensis	0	1.19215	0	0	0	0	0	0	0	0	0	0	0	0	0.130318	0	0	0	0	0	0	0	0	0	0	0	0	0	0	0	0	0	0	0	0	0	0	3.50801	0	0	0	0	0	0	0	0	0.044325	0	0
Acinetobacter_idrijaensis	0	0.169584	0	0	0	0	0	0	0	0	0	0	18.3095	10.1803	21.3094	1.74619	3.5528	1.67146	0	0	0	0.318905	0	0.5554	0	0	0	0	2.10428	1.37071	68.2353	0	0	0	0	0.51627	0	0	0	0.12531	0.516267	2.10934	0	0.410433	0	0	0	0	130.755
Acinetobacter_indicus	95.5084	504.198	45.7616	27.1165	27.8964	24.091	0	15.6818	0	6.62856	278.706	64.2475	156.121	23.6263	38.9381	53.5484	108.423	218.024	4.96012	1.78624	1.64346	2.50499	28.6345	78.0195	13.2004	30.4606	7.08674	6.82691	2.60675	18.7906	175.903	22.722	10.6186	4.18817	4.15314	11.5171	191.581	416.85	38.314	21.142	38.3254	16.5481	1.11268	66.5471	1.26343	223.373	354.031	173.64	764.9
Acinetobacter_johnsonii	10.4083	56.3053	13.623	3.84507	4.80136	1.54399	5.05102	6.15273	35.2228	9.97911	58.6364	14.0046	183.903	14058.4	2942.32	2.93404	10.7502	20.0736	6.00121	0.18999	0.047868	3.84113	8.07915	3.01126	1.19884	1.81175	4.89703	7.08361	12.4611	4.68886	120.962	2.00021	1.43432	2.34589	5.2722	6.39764	20.19	55.8354	5.80022	3.2364	6.5065	219.616	47.6877	13.0893	0.996108	12.4267	17.6405	9.69089	10605.8
Acinetobacter_junii	6.9327	21.2391	5.06015	0.02731	4.20236	0.715391	0	11.1435	7.15909	4.23	43.802	16.9517	92.5277	1208.53	125.959	0.132832	3.375	32.3027	0	0.182994	1.41534	6.39363	8.88289	1.08962	9.22059	13.3955	10.4824	3.03931	5.02433	7.52597	9008.39	2.81709	0.710395	4.65719	9.97417	3.22188	16.1802	46.9296	4.73599	13.6252	24.2158	69.4955	0.402391	55.1975	0.67728	3.14039	11.4446	10.2481	466.327
Acinetobacter_kookii	0	0	0	0	0	0	0	0	0	2.11119	0	0	14.5927	13.0475	0.410252	0	0	0	0	0	0	0.024822	0.854074	0	0	0	0	0.039539	0	0.789927	0.119788	0	0	0	0	0	0	0.240792	2.77372	0.172328	0	0	0.054451	2.9403	0	0	0	0	1.17201
Acinetobacter_kyonggiensis	2.31959	8.10933	0.292732	0	2.93995	0	0.331451	4.20576	4.04201	0	3.97663	7.91387	24.9231	17.5101	11.7855	0.606044	0.143602	2.40591	0	0	0	0.231665	0	0.521536	1.46745	5.51084	5.04955	0.050279	0.114264	0.015757	0	0.941045	0.771065	0.446387	1.96989	0	2.84002	10.3657	1.08658	1.04292	6.0071	5.41482	0	0.038509	0	1.36556	0.888207	4.11509	180.914
Acinetobacter_lactucae	0.107608	0	0	0	0	0	0	6.02354	6.185	0	4.07992	0.972293	0	12.8536	4.67233	0	0	0.721256	0	0	0	0	0	0	0.307749	2.52888	3.26867	0.067478	0	0	0	0.449484	0	0	2.11196	0	0.811033	0.652313	0	0.772734	5.13151	2.5823	0	0	0	0	0	0.938809	0
Acinetobacter_larvae	0	1.77913	0	0	0	0	0	0	0	1.3185	4.02707	0.443128	8.95187	0	0.210892	0	0	0	0	0	8.82934	0.521651	1.77107	1.23022	1.29041	3.50264	1.14884	1.55537	0	1.98259	1.33657	0	0	0	0	0.16388	0	2.03589	2.26071	0.502802	0.261064	0.29868	0	1.04385	0	0	0.48584	0	0
Acinetobacter_lwoffii	7.34143	40.204	2.75713	0.597666	5.17714	3.62792	1.15931	3.06871	0.556125	0.246052	15.1162	1.27326	1033.11	37.0299	192.469	1.94505	0.11349	15.9181	0	0.145587	75.2052	1.72156	1.4212	3.88348	0.047899	0.924781	0	0.064801	1.35488	0.643464	173.69	0.18625	0.444087	8.63224	4.50382	2.37287	5.90147	19.84	2.33244	3.0499	30.1746	19.9509	1.17621	18.1676	0.037031	13.3943	10.9093	5.24322	6803.41
Acinetobacter_marinus	0.506497	5.9635	2.23046	0	1.51991	3.11657	0	0	0	0.022769	2.28873	1.58038	27.9638	0	1.71652	0	0	1.44286	0	0	0	1.27562	3.90767	0.2777	2.36685	0.354408	2.23784	0	0	0.086301	18.3194	0	0	3.50495	3.65706	3.01674	1.04605	7.32201	0.148944	0.026755	0.517803	3.83766	0	3.70412	0	1.38803	0.065638	0.392282	77.9397
Acinetobacter_nectaris	0	11.6457	0	3.04073	0.219744	0	0	3.88058	0.598953	1.40553	8.6158	9.42231	55.8164	147.769	61.9231	0	0	28.1636	3.03548	0	0	6.25958	0	4.42045	2.75914	2.67298	7.1068	10.711	1.10826	0	130.103	9.03522	0.342697	2.20935	4.16577	0.080651	8.45443	77.3788	4.39621	1.05895	20.3886	63.1379	0.040734	54.2532	2.33238	3.80268	14.7506	6.22849	357.928
Acinetobacter_nosocomialis	1.16429	7.2598	4.3324	0	0	0.122753	0	0	4.40609	1.21549	3.9668	1.4031	466.186	113.936	48.8987	0	0	8.02935	0	0.016691	0.952004	15.0393	0	8.4541	0.035162	1.2203	0.771493	9.23517	12.0747	2.51245	38.3592	2.24843	0	27.0564	0.102039	4.28852	4.47475	39.8617	9.85902	2.12334	17.2548	30.294	0.067803	48.6495	0.05151	2.18874	5.5634	5.29094	2989.76
Acinetobacter_oleivorans	0	0.31305	0	0	0	0	0	0	0	1.13011	0	0	0	0.805806	0.764287	0	0	0	0	0	0	0	0	0	0	0	0	0	0	0	1.1069	0.33576	0	0	0.094806	0	0	0.994633	0.114247	0.190482	21.3143	21.2557	0	0.347314	0	0.140012	0.091627	0	0
Acinetobacter_parvus	1.25639	2.57061	0.161189	0.070886	0	0	0	0.729841	0.756146	0	4.88077	1.33098	0	18.4629	6.78688	0	0	14.1819	0	0	0	0	0.440889	0.185917	0.180407	1.79707	1.76105	0.06357	0	0	106.241	0.830662	0.110206	0.58564	1.9086	1.33706	1.31299	2.34478	1.2793	0.362047	1.81386	3.11212	0	0.904206	0	1.07899	2.54182	1.82942	7.04915
Acinetobacter_piscicola	1.18152	2.33535	0.119978	0.233107	0.113493	0	1.34771	8.75407	0	0.330708	7.52434	4.95322	0.162012	21.2219	2.05562	0	0	3.75027	1.15612	0.043116	0	0.205042	1.13228	0.656517	2.14735	1.00041	2.03258	0.614206	0.501034	1.67199	0.153162	0.30426	0.638014	1.47158	6.80503	0.587358	1.35138	9.22531	4.3412	1.72054	0.2702	2.89987	0	0.602767	0	0.477954	0.383885	1.59496	0.114004
Acinetobacter_pittii	4.46232	25.5987	8.86018	13.3845	16.4119	10.748	7.48792	4.0954	19.1232	26.2155	5.53724	7.20336	95.5309	808.159	401.881	10.5671	20.1309	6.03158	8.7967	42.9094	0.866163	47.1171	8.87362	66.1136	5.2912	7.59096	6.22222	0.799899	8.9519	2.75779	97.322	31.1732	15.143	6.12157	12.7826	15.2158	15.7058	163.613	27.4735	3.54682	299.476	396.629	14.5487	393.73	0.057599	15.2942	11.9345	9.71401	544.284
Acinetobacter_populi	0.303091	2.20648	0.634661	0.142138	0.069522	0.177383	0	5.78411	0	0.172576	6.00948	6.32611	0	0	1.41324	0	0	7.65317	2.34742	0.1167	0	0.541943	1.43772	0.198062	1.24724	1.63717	3.17339	0.608617	1.50809	0.329359	0.343658	1.66819	0.822352	0.970877	9.08582	1.55914	0	3.83425	0.727304	0.541136	0.560611	0.261347	0.026276	3.9018	0.032543	0.136259	0.642549	3.02356	1.56959
Acinetobacter_pragensis	0	0	0	0	0	0	0	0.792638	1.48004	11.3041	9.94302	8.57156	1.2529	0	3.38523	0	0	7.07616	0	0	0	0	2.58083	1.35472	1.20392	0	0	0	0	0.537621	0.535806	0	0	2.5771	6.3714	13.1598	0	7.13579	3.79858	0	0.415505	0	0	0	0	1.11395	0	2.12334	0.857991
Acinetobacter_proteolyticus	0	0.923537	0	0.43334	0	0.769821	0	8.44068	0	0	5.14927	0	13.9828	640.853	40.3182	0	0	0	0	0	0	0.183856	0.771981	0.064262	1.44739	1.23069	3.2128	0.622662	1.56051	0.249141	0	0	2.39796	1.28815	0.513106	1.81418	0.355863	6.93197	0.100583	0.698476	0	0	0	0.438008	0	0.762773	0.044424	0.907586	0
Acinetobacter_pseudolwoffii	0.181922	0.133334	0	0	0	0	0	0.567591	0	0	0	0	5.42142	0	5.75435	0	0	3.40236	0	0	0	0	0	0	0.820953	3.26533	1.87395	0.172044	0	0	0	0.802529	0	0	0.415594	0.072647	0	0.451024	0	0.511042	0.403307	0.442136	0	0.270076	0	0	0	0.144685	3.61
Acinetobacter_puyangensis	0.807122	23.5221	0.342666	0	0.660763	0.165693	0	7.54635	1.3312	0.387342	9.55494	15.6053	0.058084	81.5659	3.40356	0	1.3554	6.26585	1.90953	0	0	0.674246	1.34639	0.651636	2.33989	4.50213	5.41666	10.7104	0.237091	0.685474	3.46722	0.311879	1.11205	3.79454	7.98661	6.09181	0.810675	7.87739	1.98212	1.34145	0.228954	0.409298	0	3.73219	0.046732	0.600638	1.16251	5.14679	0
Acinetobacter_qingfengensis	2.57339	22.9752	1.38366	0	0	0	1.07709	0.8641	6.01584	1.39182	23.4454	6.79772	0.470057	124.936	3.3547	0	2.04702	66.1343	0.224244	0.154067	0	0	3.99149	1.95136	2.36344	5.22562	9.53932	2.82221	0	0.571147	0.221843	1.03967	2.60649	8.56173	4.04968	6.97659	14.0052	11.979	0.072037	0.976318	0.534275	0.990103	0.177327	4.49074	0.045251	2.97714	9.03019	5.0938	0
Acinetobacter_radioresistens	95.5913	341.815	42.221	4.41608	75.0468	9.18708	0.295644	0.749624	2.88253	0.793461	1.78123	0.288212	40.7139	18.8808	30.8323	0.101341	0.188026	1.01949	0	0.285791	301.359	0.537606	0.350234	0.783765	0.852032	1.65171	0.994588	11.8913	1.19341	0.218428	13504.1	0.133726	0.395764	3.60888	0.570166	0.681592	4.05071	73.4123	12.1534	1.97338	2.4672	168.763	4.69151	7.25013	3.21355	1.31476	2.01251	1.44527	355.867
Acinetobacter_rongchengensis	2.3163	10.8642	0	0	0	1.71386	1.03196	5.26741	3.57836	0.073807	1.87572	0.613436	0.144312	1.57533	0.250424	0	0	4.51125	0	0	0	0	0.80489	0.673522	0.692883	0.33891	0.206736	4.96136	1.24045	0.070981	0.158	0.83156	0.29569	3.20376	3.48477	2.85106	0.615285	15.9351	0.600859	0.339282	0.230919	0.054108	0.07544	0.2343	0.016728	0	1.56269	2.76001	0
Acinetobacter_rudis	2.52036	1.82034	0.162765	0.086221	0.084215	0	0	5.24062	4.51027	0	2.19077	2.27521	0	35.3127	4.41003	0.119414	0	0.300873	0.123045	0	15.3836	0	0	0.018201	1.60088	2.5516	2.73072	0.191773	0.251622	0	0	0.786492	0.33399	1.3755	2.801	0	0.955806	2.26617	0	0.660914	0.609883	0.019891	0	0	0	1.78484	0.083769	1.75064	0
Acinetobacter_schindleri	2.99443	8.23947	0.860646	0.255895	0.162273	0	0	2.06191	0	0.700158	3.38554	5.79208	739.305	18.5986	39.441	0.149173	1.13437	2.99348	0	0	0	1.61177	0.815561	1.67877	0.171483	3.09705	1.80243	0.162492	0.986321	0.23589	56.6036	3.34122	0	4.38534	0.082892	2.81749	2.21809	14.8799	0.649402	0.742368	2.72376	14.5889	0.553628	22.6346	0.660928	6.626	7.92655	4.85603	216.642
Acinetobacter_seifertii	0	0	0	0	0	0	0	0	0	0.994977	0	0	0	18.5273	2.56744	0	0	0	0	0	0	0	0	0	1.0568	0	0	0	0	0	19.463	0	0	0	0	2.21411	0	0.168386	0	0.042201	2.55968	2.01305	0	0	0	0	0.009802	0	69.4065
Acinetobacter_septicus	0	0	0	0	0	0	0	0	0	0	0	0	0	0	0	0	0	0	0	0	0	0	0	0	0	0	0	0	0	0	0.864633	0	0	0	0	0	0	0	0	0	0	0	0	0	0	0	0	0	0
Acinetobacter_sichuanensis	1.3489	22.0837	0	0.105792	0	0	0	0.63887	0	0.952475	1.75082	0.614061	11.8995	14.5991	1.59256	0	0	0	0	0.131297	0	0.346728	1.46679	0.046121	1.06946	0.95534	1.63329	15.0932	1.35751	1.52149	1.31424	0.138004	0	8.91872	0.395924	0.330607	0	5.53556	2.3004	0.975861	0.077093	0.208822	0.036726	5.39112	0.847054	0	0.028233	0.597482	0
Acinetobacter_soli	2.13083	8.20923	2.84677	2.85714	0	0	1.44942	4.27126	6.19739	0.211559	3.79546	3.77748	21.9779	166.002	433.402	0.285179	3.28002	3.043	0	0	0	2.04463	0.833974	1.97857	1.60074	5.10598	9.02274	0.58888	12.1585	0.382079	11.4732	1.44459	1.14353	0.426315	11.0706	4.55986	2.12848	17.3891	3.72605	24.8049	1478.54	599.613	0	11.7267	0	3.49616	5.08557	3.12772	2949.41
Acinetobacter_sp	2.88045	0.500151	0	0	0	0	0	2.47147	0	7.03341	8.8106	11.074	0.374377	50.5852	5.19854	4.79908	0	5.63061	3.1763	0.91283	0.036493	1.82845	2.71096	0	9.16502	5.39923	6.83201	8.23163	2.18302	16.7741	8.69	0	0	3.78949	15.6948	7.89508	0.183225	12.1104	3.91736	1.16554	3.84108	1.22193	1.16837	13.7939	0.267731	1.46665	0.467774	2.33229	13.4321
Acinetobacter_sp_1239920	0	0.760451	0	0	0.1878	0	0	0	0	0	0	0	0	0	1.24094	0	0	0	0	0	0	0	0	0	0	0	0	0	0	0	44.689	0	0	0	0	0	0	0	0	0	1.78509	0.141661	0	0	0	0	0	0	0
Acinetobacter_sp_1281984	0	0	0	0	0	0	0	0	0	0.055432	0	0	0.026406	0	0	0	0	0	0	0.074303	0	0	0	0	0.234525	0	0	0	0	0.026399	0	0	0	0	0	0.142951	0	0.436437	0.453619	0	0.369531	0.158692	0.02293	0.923542	0	0	0	0.094914	0
Acinetobacter_sp_1294243	0	0	0	0.28391	0	0	0	0	0	0	0	0	0	0.877009	3.71502	0	0	0.614639	0	0	0	0	0.135983	0.218213	0	1.24867	1.03188	0	0	0	0	0	0	0	0	0.099409	0	1.2144	0	0	2.11335	13.1979	0	0.247291	0	0.534634	0.502696	0.198239	0
Acinetobacter_sp_1294596	0.798726	1.2918	0.168056	0	0.303892	0.018652	0	0	0	0	0.104166	0	4.28456	0	0	0	0	0	0	0	0	0	0	0	0	0	0	3.34696	0	0	169.565	0	0	0	0	0	0	0	0	0	0.059549	0.813117	0.025168	0.030037	0.002986	0	0.048833	0.071794	0
Acinetobacter_sp_1295259	0	0	0	0	0	0	0	0	0	0	0	0	0	0.894494	1.79915	0	0	0	0	0	0	0	0	0	0	0	0	0	0	0	0	0	0	0	0	0	0	0	0	0	0	0	0	0	0	0	0.183611	0	0
Acinetobacter_sp_1461402	0	4.31319	0	0	0	0	0	0	0	0	0	0	0	0	0	0	0	0	0	0	0	0.114887	0	0	0	0	0	0	0	0	212.271	0	0	0	0	0	0.241981	1.9764	0.301225	0	0	7.22804	1.00229	0	0	0	0	0	0
Acinetobacter_sp_1542444	0	0.743302	0	0	2.63972	0	0	0	0	0	0	0	0	1.80696	1.98751	0	0	0	0	0	0	0	0	0	0	2.00574	0	1.79714	0	1.05099	2.94693	0	0	0	0	0.069683	0.745792	0	0.922316	0	2.70256	1.47091	0	0.425055	0	0	0	1.04021	0
Acinetobacter_sp_225588	0	0.485046	0	0	0	0	0	0	0	0.555515	0	0	0	0	0	0	0	0	0	0	0	0	0	0	0	0	0	0	0	0	0	0	0	0	0	0	0	0	0	0	0	2.27588	0	0	0	0	0.249111	0	0
Acinetobacter_sp_230853	0.927838	3.16898	0.428939	0	0	0	0	0	0	0	0	0	0	0	0	0	0	0	0	0	0	0	0	0	0	0	0	0	0	0	0	0	0	0	0	0	0	0	0	0	0	0	0	0	0	0	0	0	0
Acinetobacter_sp_243_ASPC	0.143614	3.00835	0	0.090775	0.265866	0	0	0	0	0	1.85292	0	5.00599	0.227724	0.084579	0	0	0	0	0	0	0	0	0	0.053575	1.81854	0	0.084296	0	0	0	0	0	0	2.26134	0	0.139587	0.112567	0	0	3.2666	0.963952	0	0	0	0.654794	0.146382	0.606523	0
Acinetobacter_sp_25977_7	0.557795	6.85926	0	0	0	0	0	0.844735	0	0	0.283686	0.556156	0.244111	0	1.43382	0	0	0	0	0	0	0	2.257	0.202943	0.595914	0.352204	0	0.108131	0	0.108091	0	0	2.07736	0.256615	4.95767	0.585567	8.39724	1.9813	0	0.111225	1.04057	0	0	0	0	8.20931	16.3474	0.93213	0
Acinetobacter_sp_263903-1	0	0	0	0	0	0	0	0.081919	0	0	0	0	0	0	0.034588	0	0	0.162906	0.605249	0	0	0	0	0	0.140416	0	0	0.185711	0	0	0	0	0	0.074039	0.245033	0	0	0.17209	0	0	0	0	0	0	0	0	0.037729	0	0
Acinetobacter_sp_272263	4.78175	3.09416	0.425899	0	1.4627	0.43755	0.084373	0	0	0	0.187306	0.767172	0	0	1.14064	0	0.088989	0	0	0	0	0	0	0.04677	0.124477	2.2247	2.22107	0	0	0	237.793	0.382034	0	0.339813	0.086247	0.026819	1.22751	0.942213	0	0.099984	0.235319	5.03363	0	0	0.007168	1.68825	2.54147	0.40899	41.5122
Acinetobacter_sp_2JN-4	0	0	0	0	0	0	0	0	0	0.17649	0.449688	0	0	18.6562	0	0	0	0	0	0	0	0	0	0	0	0	0	0	0	0	0	0	0	0	0	0	0	0	3.27622	0	0	0	0	0	0	0	0	0	0
Acinetobacter_sp_38-8	0	0.013115	0	0	0	0	0	0	0	0	1.35621	0.77864	0	46.6355	0.461849	0	0	0	0	0	0	0	0	0	0.072296	0.535069	0.17198	0.158234	0.543946	0	3.31801	0	0.211282	0.943042	0	0.558765	0	0.049225	0	0	0.030334	0	0	0.753239	0	0.051697	0	4.29306	0
Acinetobacter_sp_39-4	0	0	0	0	0	0	0	0	0	0	0	0	0	16.4538	1.38998	0	0	0	0	0	0	0	0	0	0	0	1.65798	0	0	0	0.157206	0	0	0	0	0	0	0	0	0	0	0	0	0.917613	0	0	0	1.47878	0
Acinetobacter_sp_479375	0	0	0	0	0	0	0	0	0	0	0	0	0	0	0.043544	0	0	0	0	0	0	0	0	0	0	0	0	0	0	0	0	0	0	0	0	0	0	0	0	0	0	0.633373	0	0	0	0	0	0	175.145
Acinetobacter_sp_51m	0.037159	0.615552	0.284395	0	0	0	0	0.132258	0	0	1.33588	0	100.707	2.66557	19.3592	0	0	0	0	0	0	0	0	0.173688	0	0	0	0	0	0.03301	0	0	0	0	0	0.039252	0	0	0	0.084667	0.067121	0	0.04149	0.203938	0	0	0	0.042521	1109.18
Acinetobacter_sp_72431	0	0	0	0	0	0	0	0	0	0	0	0	0	0	0	0	0	0	0	0	0	0	0	0	0	0	0	0	0	0	0	0	0	0	0	0	0	0	0	0	1.47659	2.42677	0	0.631349	0	0	0	0	0
Acinetobacter_sp_742879	0	0	0	0	0	0	0	0	0	0.030027	0	0	0	2.37724	0.915083	0	0	0	0	0	0	0.16725	0	0	0	0	0	0	0	0	0	2.24275	0	0	0	0	0	0	0	0	2.33314	1.33623	0	4.03286	0	0	0	0	0
Acinetobacter_sp_809848	0	0	0	0	0	0	0	0	0	0	0	0	0	0.601145	0.47996	0	0	0	0	0	0	0	0	0	0	0	0	0	0	0	0	0	0	0	0	0	0	0	0	0	0	0	0	0	0	0	0.070487	0	0
Acinetobacter_sp_826659	0	0	0	0	0	0	0	0	0	0	0	0	0	0	0	0	0	0	0	0	0	0	0	0	0	0	0	0	0	0	0	0	0	0	0	0	0	0	0	0	1.23151	0.88457	0	0	0	0	0	0	0
Acinetobacter_sp_869535	0.653837	37.4695	0	0	0	0	0	0	0	0	0	0	0.515233	0	0	0	0	0	0	0	0	0	0	0	0	0	0	0.281767	0	0	0	0	0	2.35275	0.564629	0.246342	0	0.040372	0.880858	0.543569	0	0.535068	0	0.18663	0	0	0.088448	0.98394	0
Acinetobacter_sp_983759	1.63819	19.5994	1.57347	1.32752	1.69883	3.06281	0	3.45179	0	0	3.73335	0	44.6251	44.0291	2.09157	3.66657	1.47917	8.96283	0	0	0	0.455395	0	0.373479	0	0	0	0	0	0.342374	133.381	0	0	0	0	0	3.89044	8.0875	0.118613	0	0.276003	6.77455	0.761323	1.05411	0	4.0354	12.3217	1.32962	35.2948
Acinetobacter_sp_A47	0.056565	0.256146	0	0	0	0	0	0.123947	0.505091	0.124069	0.049982	0.402171	23.7342	1.2608	1.4213	0	0	0	0.060821	0.016468	0	0.025907	0.030449	0.54943	0.229363	0.704376	0.084219	0.96268	0	0.091132	0.045632	0	0	1.06304	0.415579	2.57612	0	0.182463	0.033038	0.107597	0	0.008121	0	0.573231	0.030152	0	0.616689	0.31243	0.909633
Acinetobacter_sp_ACNIH1	0.457517	0.406795	0	0	0	0	0	11.0289	0	0	0	0	45.7262	0	1.38095	0	0	0	0	0	0	0	0	0.039729	0	0	0	0	0	0	0	0	0	0	0	0	0	0	0	0	0	0.748617	0	2.57236	0	0	0	0	0
Acinetobacter_sp_ACNIH2	0.037552	0.032357	0	0	0	0.11818	0	0	0	0.061086	0.034827	0	0.103415	14.1261	1.93223	0	0	0.209103	0	0	0	0	0	0	0	0	0	6.26129	1.43051	0	0	0	0	0.987642	2.55182	0.174009	0.178577	5.56868	0.220593	0.34532	0	0.232109	0	0.159554	0	0.270925	0.108731	0.488871	0.155761
Acinetobacter_sp_AG1	0	0	0	0	0	0	0	2.53413	0	0.489841	1.2258	0.752674	5.59928	162.775	0.853136	0	0	0	0	0	0	0	0.045882	0	4.252	0	2.49841	0	0	0.456799	27.4061	1.50892	0	1.08341	0.653549	1.6923	0.0985	0	0.070837	0.906478	2.09105	0.554031	0	0.135646	0	0	0.172897	0.891757	0.322509
Acinetobacter_sp_AKBS16	0	0.068272	0	0	0	0	0	0	0	0.093303	0.079167	0	0	0.074363	0.096206	0	0	0	0	0	0	0.148346	0	0.063615	0.005502	0	0	0	0	0	0.076731	0	0	0.014581	0.015927	0.009813	0	0.06576	0.025769	0.028438	0.674143	6.48958	0	8.13046	0	0.081024	0.116714	0	0
Acinetobacter_sp_AM	0.139869	0.578971	0	0.143622	0	0	0.08261	0.776832	0.144925	0.055798	0.235431	0.185932	0	239.603	1.02232	0	0	0.530288	0.092603	0	0	0	0.459962	0.101383	0.660371	0	0	0.040459	0	0	0.081143	0	0.480085	0.348828	0.236943	0.391998	0	0.932475	0	0.123049	0	1.1731	0.064744	0	0.071177	0.680662	0.192155	1.46465	11.3168
Acinetobacter_sp_ANC_3789	0.04746	4.2434	0	0	0.428323	0	0	1.45539	2.0971	0	4.29	2.82235	0	2.77383	0.072224	0	0.737751	9.37403	0	0.136832	0	0	0	0.09203	0.204398	5.52657	4.50103	0.03236	0.840453	0	36.652	0.589358	0.918406	2.25301	0.427166	0.05392	1.76924	9.21767	0.180294	0.668995	1.89734	0.263445	0	0.483046	0	0.738843	4.55212	1.07162	0
Acinetobacter_sp_ANC_3813	0	0	0	0	0	0	0	0	0	0	0	0	0	36.2528	1.36896	0	0	0	0	0	0	0	0	0	0	0	0	0	0	0	0	0	0	0	0	0	0	0	0	0	0	0	0	0	0	0	0	0	0
Acinetobacter_sp_ANC_3832	1.15096	0.881004	0	0	0	0	0	1.58458	0	0	0	0	0	2.00755	0.348115	0	0	0	0	0	0	0	0.519833	0.247698	1.36255	0	0	0.173109	0	0.520132	0.31384	0	0	0.618556	0.464662	0.615791	0	1.36672	0.214242	0	0	0	0	0	0	0	0	0.621725	11.8904
Acinetobacter_sp_ANC_3862	1.70328	2.44075	0.149285	0	0.428323	0	0.338521	6.28452	3.48578	3.84574	5.22151	2.71223	0	117.83	0.907306	0	0.721725	1.0492	0.449866	0	4.36624	5.48128	0.192758	0.211911	4.10395	7.59328	8.92116	1.62045	0	1.64077	0.803999	0.961203	1.44424	0.47754	3.59899	0	0.941987	3.66671	0	0.918145	0.083172	0	0	5.83578	0	0.222536	1.10876	2.12961	0
Acinetobacter_sp_ANC_3880	0	0	0	0	0	0	0	0	0	0	0	0	0	24.1725	3.37254	0	0	0	0	0	0	0	0	0	0	0	0	0	0	0	0	0	0	0	0	0	0	0	0	0	0	0	0	0	0	0	0	0	0
Acinetobacter_sp_ANC_3903	1.0634	0	0	0	0	0	0	0	0	0	0.216196	0	0	71.062	3.67593	0	0	0	0	0	0	0	0	0.077357	0	0	0	0	0	0	0	0	0	0	0	0	0.301455	2.76964	0.315675	0	0	0	0	0.016353	0	0	0.728455	0	0
Acinetobacter_sp_ANC_3929	0	0	0	0	0.109813	0	0	0	0	0	0.775868	3.73612	0.10379	66.0442	6.1224	0.623892	0	2.17353	0	0	0	0	0.34451	0	1.05063	0.431966	1.98656	0.393494	0	0.05269	60.8158	0	2.256	0.233955	0.912337	0.063436	0.67865	0.196329	0.061248	0.35171	0.44969	0.016705	0	1.15437	0	3.77575	0.893092	0	0
Acinetobacter_sp_ANC_4105	0	0	0	0	0	0	0	0	0	0	0.310764	0	0	154.247	5.33987	0	0	0	0	0	0	0	0	0	0.064752	0	0	0	0	0	0	0	0	1.02579	0	0.078505	0	0	0	0	0	0	0	0	0	0	0	0	0
Acinetobacter_sp_ANC_4169	8.65099	29.9221	0	0	0	0	0	0.672372	0.10667	0.040426	0.741932	0.445688	0	0.018852	2.7442	0	0	0.219882	0	0	189.656	0	0.860599	0.334757	0	0.186677	0	5.48853	0	0	0.186266	0	0	27.7974	1.22303	1.02019	1.89535	17.9781	7.22473	0	0.013867	0.145544	0.01647	2.24986	0.046011	0.421846	1.72455	0	0.671133
Acinetobacter_sp_ANC_4204	0.008792	0.308671	0.2679	0.138613	0	0	0	0.050746	0.155192	0	4.23452	0.239943	0	20.8102	17.7114	0	0	9.51101	0	0	0	0	0	0.388253	0.057484	0.667113	0.66109	0.019076	0	0.005675	0	0.360124	0.108788	1.4285	0.665608	0.02051	1.67988	3.54482	0.087601	0.029715	0.004133	0	0	0	0.062494	1.13274	1.34891	0.305565	12.8592
Acinetobacter_sp_ANC_4218	0.409231	2.76046	0	1.13324	0	1.1219	0	0	0	0	1.74453	0	0	0.75276	4.31328	0	0	0	0	0	0	0	0.577368	0.652104	0	0	0	0	0	0.690092	0	0	0	0	0	5.97655	3.27722	4.70012	0	0.038474	0	0	0	1.04353	0	0	0.324637	0.348914	0
Acinetobacter_sp_ANC_4470	0	0.043186	0	0	0	0	0	0	0.390553	1.96334	0.436034	0.165082	0	303.356	5.11138	0	0	0.388466	0	0	0	0	0.505227	0.069782	0.122701	0	0.105888	0	0	0.034206	0.69802	0	0.131249	0	0.09736	0	0.084721	0	0	0.121231	0.10507	0.321499	0	0.199811	0	0	0	0	0
Acinetobacter_sp_ANC_4558	0	0.375113	0	0	0	0	0	0.166232	0	0.370343	0.406166	0	0	0	1.47257	0	0	3.27699	0	0	0	0	0	0	1.90224	0.282516	0.179007	0.372524	0	0	0	0.382737	0.388402	0.827004	1.02371	0	0.409375	7.41653	0	0	0	0	0	0.455736	0.422313	0	1.25193	0	0
Acinetobacter_sp_ANC_4648	0	0	0	0	0	0	0	0	0	0	0	0	11.0363	132.44	0	0	0	0	0	0	0	0	0	0	0	0	0	0	0	0	3.92767	0	0	0	0	0	0	4.71282	0	0	0	0	0	0	0	0	0	0	0
Acinetobacter_sp_ANC_4654	0.249438	1.56136	0	0.035762	0.210657	0	0	0	0	0.678581	2.10814	1.19598	0.107646	9.50035	0	0	0	0	0	0	0	0	0	0	0.780125	0.292728	0	0.356927	0.61428	0	0.283595	0	0.11487	0	1.69493	0.934278	0	0	0.333141	0.091509	0	0	0	0	0	0	0	1.61334	1.11934
Acinetobacter_sp_ANC_4945	0	0.177453	0	0	0	0	0	0.872835	0	2.48815	0	1.50457	0	0.723633	0.240723	0	0	0	0	0	0	0	0	0	1.97055	0	0	0	0	0	181.352	0	0	0.463638	0	0	0.647087	0.910859	0	0	0.014602	0	0	8.2378	0	0.075945	0.64195	0	0
Acinetobacter_sp_ANC_4973	0.224598	5.0751	0	0	0	0	0	0	0	0	0.095977	0	0.046786	21.2163	0	0	0	0	0	0	0	0.142923	0	0.082103	0	0	0	4.54281	0.966282	0	0.02956	0	0.128081	4.58972	0.145088	0	0	0.140322	0.171098	0.224651	0	0	0	6.77628	0	0	2.263	0.458117	0.148095
Acinetobacter_sp_ANC_4999	0.053574	0.133637	0.17037	0.338722	0	0.164725	0	4.97663	0	0.070009	3.03023	7.29342	0	0.066942	29.6321	0.226841	0.834	6.87295	1.18647	0	0	0	0	0.068605	0.394468	2.2566	3.43157	0.325816	1.4147	0.167986	0	3.29297	0.257916	0.43284	8.24315	0.74297	0	1.70168	0.11411	0.33965	0.259429	0	0	0.031545	0	0	0.580171	2.53634	0
Acinetobacter_sp_ANC_5054	0	0	0	0	0	0	0	0	0	0.98389	0	0	0	72.2079	5.71065	0	0	0	0	0	0	0	0	0	1.03138	1.23069	0	0	0	0	0	0	0	0	0.335904	0	0	0	0	0	0	0.024818	0	0	0	0	0	0	0
Acinetobacter_sp_ANC_5318	0	1.61902	0	0	0	0	0	0	0	0	0.112626	0	8.32024	28.2176	2.59971	0	0	0	0	0	0	0	0	0.162847	0	0	0	0	0	0	0	0	0	0	0	0	0.169997	1.28722	0	0.06242	0	0.057642	0	0.075856	0	0	0.01965	0	9.05275
Acinetobacter_sp_ANC_5324	0.128412	1.44161	0	0	0.197964	0	0	0	0	0	0.058441	0	5.73621	0.72556	2.81562	0	0	0.117338	0	0	0	0	0.194468	0.148762	2.53923	0	0	1.55354	0.293493	0	1.21259	0	0	0	0.117865	1.01406	0.705314	0.202497	0	0	0.014811	0.01946	0	1.60927	0	0.5394	1.01354	0.220043	23.807
Acinetobacter_sp_ANC_5347	0.838056	2.78608	0.508255	0	0	0	0	0	0	0	1.78903	0.322193	57.4056	0	0	0	0	0.18983	0	0	0	0	0.210913	0.068222	0	0	0	0	0	0	41.5071	0.220475	0	0	0	0	1.86803	2.48273	0.226948	0.07377	0.068471	6.0156	0	1.2042	0	0.636885	0.176176	0.240136	466.257
Acinetobacter_sp_ANC_5600	0.610474	1.5345	0	0	0	0	0	0.065547	0	1.25727	0.414902	0	6.41536	0.624054	4.3707	0.15442	0	0	0	0.0213	0	0.129513	0.740225	0.023464	1.54224	0.220791	0.0697	0.106615	0	1.78915	0	0	0	0.059187	0.195395	0.544499	0	0.808253	4.12548	0.016748	7.46059	3.4776	0	2.15537	0	0	0.462378	0.081262	0
Acinetobacter_sp_AR2-3	0.388445	1.2888	0.20776	0	0.27943	0	0	0.262934	0	0	0.418734	0.123587	155.981	0	18.818	0.16336	0	0.066752	0.125451	0	0	0	0	0.05195	0	0	0	0.072583	0.110679	0	0.027814	0	0	0	0.392443	0.031571	0	0.184491	0.010381	0.402599	0.278507	0	0.547915	0.446943	0	0	2.88223	0	930.594
Acinetobacter_sp_AR_0276	0	0.659403	0	0	0	0	0	0.031454	0	0	0.092479	0	0	0	0	0	0	0	0	0	0	0.805414	0.027595	0.135005	0	0	0	0	0	0	41.9218	0	0	0	0	0.096105	0	0	0.062558	0	0	1.73863	0	0	0	0.079707	0.128037	0	0
Acinetobacter_sp_ATCC_27244	0	0	0	0	0	0	0	0	0	0	0	0	0	3.08343	0	0	0	0	0	0	0	0	0	0	0	0	0	0	0	0	0	0	0	0	0	0	0	0	0	0	0	0	0	0	0	0	0	0	0
Acinetobacter_sp_Ag2	2.82583	6.33941	0	0.723872	1.39263	0	0	4.86648	8.92564	0	0.591439	3.50635	390.315	26.2744	0.382664	0	0	0	0	0	0	0	0	0	0.991717	4.89862	4.42359	0.53672	0	0.134233	0	0.964946	0	0	4.35297	0	3.16391	39.5139	6.1288	0.68305	0.097706	7.4138	0	0	0	0.551634	0	0.497807	0
Acinetobacter_sp_B512017	0	1.40328	0	0	0	0	0	0	0	1.17071	5.15833	1.68192	0	0	16.7892	0	0	3.34293	0	0	0	0	8.24431	0	1.23755	0	3.75099	0	0	0	0	0	0	0	2.9581	3.66849	0	2.15037	0	0	0.736007	1.4992	0	0	0	0	0.546737	0	0
Acinetobacter_sp_BIGb0102	0	0.036352	0	0	0	0	0	0	0	0	0	0	0	18.0814	0	0	0	0	0	0	0	0	0	0	1.35947	0	0	0	0	0	0	0	0	0	0	0	0	0	0	0	0.083466	0.027674	0	0.034467	0	0	0	0	0
Acinetobacter_sp_BMW17	0.053023	0.510032	0.177909	0	0.916906	0	0	0	0.099745	0	0.335446	0	0	296.983	17.4933	0	0.124149	2.46871	0	0	0	0	0	0.030462	0	0	0	0.029939	0	0	0	0	0	0	0	0	0.039402	0.329989	0	0.011849	0	4.94333	0.170931	0.015222	0	0.281432	0.285686	0.185848	33.9006
Acinetobacter_sp_C15	0	0	0	0	0	0	0	0	0	0	0	0	0	0.030518	1.73306	0	0	0	0	0	0	0	0	0	0	0	0	0	0	0	0	0	0	0	0	0	0	0	0	0.150151	21.5756	7.86747	0	0	0	0	0	0	0
Acinetobacter_sp_CAG196_36_41	0	0	0	0	0	0	0	0	0	0	0	0	0	0	0	0	0	0	0	0	0	0	0	0	0	0	0	0	0	0	0	0	0	0	0	0	2.12373	0	0	0	0	0	0	0	0	1.41253	3.35	0	0
Acinetobacter_sp_CFCC_10889	0	1.01784	0	0	0	0	0	0	0.140906	0.058889	1.97092	0	20.3911	45.0934	1.61437	0	0	12.0671	0	0	0	0.121802	0.587271	0	0.688235	1.77526	0	0.081597	0.530432	0	0	0.11991	0.071177	0	0.182468	0.136916	0.061885	0.040956	0	0.226235	3.19678	0.713726	0.21721	1.76152	0.556772	0.11609	0.049343	0.590791	12.4123
Acinetobacter_sp_CFCC_11171	0.472609	3.40004	0.077491	0.072467	0.071141	0	0	1.39335	1.52215	0.035192	0.750401	0.557296	0.035766	114.304	1.47617	0	0.13114	0.215056	0.052319	0	0	0	0.009636	0.104656	0.137308	0.072487	0	2.52168	0	0.726925	0	0.401058	0.085151	4.73452	0.264344	2.16517	3.31583	0.259063	0	0.038673	0	2.08702	1.17098	0.236994	0.005906	0	1.52138	2.63356	0.121686
Acinetobacter_sp_CIP-A165	0.12655	0.421427	0	0	0	0	0	0	0	0	0	0	0	40.5097	2.42593	0	0	0	0	0.080145	0	0	0	0	0	0	0	0	0	0	0	0	0	0	0	0	0	0.040515	0	0.088801	0.095263	0	0.097108	0.092117	0	0.206748	0.35621	0.820104	51.4513
Acinetobacter_sp_CIP_101934	0	7.28586	0.095787	0	0	0	0	2.47737	0	0	0.045495	1.81092	216.547	512.837	60.5182	0	1.22606	9.50128	0	0	0	0	0	0.502764	0.412517	0	1.2763	0	0	0	5.69792	0.176154	0	0	0	0.623844	0	2.24504	0	0.578749	2.83757	6.04138	0.498185	35.267	0	1.53312	0.583306	0	369.098
Acinetobacter_sp_CIP_101966	0	1.11202	0.078255	0.025464	0	0	0	0.378522	0	0	0.015211	0	37.3181	0	14.479	0	1.44537	0	0	0	0	0.082478	0	0	0	0	0	0	0	0.031023	0	0	0	0	0	0.055983	0	0.060803	0	0.093154	0.085971	1.46384	0.039942	0.148707	0.057599	0.758269	0.177802	0	209.001
Acinetobacter_sp_CIP_102082	0	0	0	0	0	0	0	0	0	0	0	0	0	6.13973	0.750849	0	0	0	0	0	0	0	0	0	0	0	0	0	0	0	0	0	0	0	0	0	0	0	0	0	0	0	0	0	0	0	0	0	0
Acinetobacter_sp_CIP_102129	0	0	0	0	0	0	0	0.02489	0	0	0	0	0	28.6576	0.321305	0	0	0	0	0	0	0.011947	0	0.143146	0.008467	0	0	0.009362	0	0	0	0	0	0	0	0.015155	0	0	0	0.01317	0.103789	0.988762	0.007154	0.032292	0	0	0	0	0.122986
Acinetobacter_sp_CIP_102136	2.07749	6.66844	0	0	0	0.056222	0	0.319603	0	0	7.29489	3.7284	73.3099	20.384	17.0928	0	0	1.89272	0	0.076816	0.006257	0.032324	0.552757	1.19835	0.006049	0.133434	0.361858	0.060475	0.146747	0.620324	0	0	0	0.354187	0.438456	0.156197	2.07054	6.02448	0	0.265929	0.166584	0.305219	0.121021	0.847265	0	3.15439	1.75601	1.6604	683.553
Acinetobacter_sp_CIP_102143	0	0.228865	0	0	0	0	0	0	0	0	0.177388	0	0	0	8.89549	0	0	0	0	0	0	0.820653	0	0	0	0	0	0	0	0	0	0	0	0	0	0	0	0.130463	0	0.047232	0.046869	0	0	0	0	0	0	0	142.487
Acinetobacter_sp_CIP_102159	0	0	0	0	0	0	0	0	0	0	0	0	0	6.03252	0.845975	0	0	0	0	0	0	0	0	0	0	0	0	0	0	0	0	0	0	0	0	0	0	0	0	0	0	0	0	0	0	0	0	0	0
Acinetobacter_sp_CIP_102529	0	0	0	0	0	0	0	0	0	0	0.406857	0.498315	0	0	0.041447	0	0	0.542767	0.497008	0	0	0	0	0	0	0	0.179872	0	0.085609	0	0	0	0	0.436378	1.53634	0.021167	0	0	0.055017	0	0.758904	0	0	0	0	0	0	0.126242	2.17297
Acinetobacter_sp_CIP_102637	1.91639	8.51632	0	0	0	1.2765	0	3.73868	0	0.016507	7.20476	0.36854	0.442337	7.58629	0.276597	0	0	3.2421	0	0	0	0	3.81286	0.408853	1.47408	1.64092	0.406316	1.37532	0	0	0.013763	6.69499	0.059643	3.50374	2.51351	4.32796	0.076856	1.36321	0.018126	0.17556	0.180504	0.162309	0.106809	0.207924	0	1.38414	1.19318	1.69632	11.5888
Acinetobacter_sp_CIP_110321	0	0.196115	0	0	0	0	0	0	0	0	0.527764	0.717218	0	143.095	2.90939	0	0	0.622918	0	0	116.426	0	0	0.656526	0	0	0.59827	0.285699	0	0.231724	0.212351	0	0	0	1.18223	0	0.462629	0.233969	0	0.45693	0	0.11238	0	0	0	0	0.236947	3.01947	0.337531
Acinetobacter_sp_CIP_5111	0.37941	1.96135	0.560381	0	0.14173	0.209439	0	0.132085	0	0.07458	0.071514	0	88.7444	0.25514	23.2437	0	0	0	0	0	0	0.139935	0	0.574972	0	0	0	0	0	0	0.009127	0	0	0	0.433074	0.077029	0.037103	0.858317	0.06817	0.692276	1.81522	1.65823	0.13801	5.69694	0.011275	0	0	0.05362	815.878
Acinetobacter_sp_CIP_5382	5.63278	13.4188	4.70246	0.366162	0	0	0	0.383846	0	0.200898	7.20386	0.519957	1.20843	0.099962	0.044429	3.4311	2.15489	3.04317	0	0	0	0	1.94904	0.840979	0.049156	0.678897	0	0	0	0.554129	0.15458	0	0	0.412371	0	0.714187	7.69159	4.65748	0.059874	0.079032	0.123188	1.84718	0	1.48976	0	1.71181	5.23978	7.55591	0.335037
Acinetobacter_sp_CIP_562	0	0	0	0	0	0	0	0	0	0	0	0.122169	0	222.841	17.3538	0	0	0	0.061099	0	0	0	3.05508	0.016748	0	0.028209	0	0.009644	0	0.253266	0	0.863103	0	0	0	0.140553	0.118541	0.344695	0	0.006455	8.30711	0.358445	0	1.27221	0	0	0	0.310346	0
Acinetobacter_sp_CIP_7018	0	0	0	0	0	0	0	0	0	0	0	0	0	21.302	2.9029	0	0	0	0	0	0	0	0	0	0	0	0	0	0	0	0	0	0	0	0	0	0	0	0	0	1.2199	0.210906	0	0	0	0	0	0	0
Acinetobacter_sp_COS3	0	0	0	0	0	0	0	0	0	0	0	0	0	35.5743	0	0	0	0	0	0	0	0	0	0	0	0	0	0	0	0	16.5908	0	0	0	0	0	0	0	0	0	1.46525	1.10634	0	0	0	0	0	0	0
Acinetobacter_sp_DSM_11652	0	0	0	0	0	0	0	0	0	0	0.311444	0	9.73548	0	0.881784	0	0	0	0	0	0	0	0	0	0	0	0	0	0	0	38.0961	0	0	0	0	0	0	0	0	0	0	0	0	0	0.034946	0	0	0	16.3156
Acinetobacter_sp_ETR1	0.06665	0.071582	0	0	0	0	0	0.701942	1.5674	1.30903	3.17763	0	0.037065	46.6647	8.14794	0	0	0	0	0.052557	0	1.68401	0.607235	0.632494	0.222212	0	0	0.697493	7.11729	0.338428	0.091359	0	0	0.281899	0	3.00729	0	2.2235	2.04642	0.12781	0.154979	1.06119	0.030239	7.17723	1.82216	0	0.083836	0.218467	18.4278
Acinetobacter_sp_FDAARGOS_515	0.104369	0.493905	0	0	0	0	0	0	0	0	0	0	0	13.9052	13.155	0	0	0	0	0	0	0	0	0	0.799414	2.76663	0	0	0	0	0	0	0	0	0.782274	0.209417	0	0	0	0	0.558591	2.74502	0	0.41753	0	0	0.248264	0	12.5883
Acinetobacter_sp_GG2	0	0	0	0	0	0	0	0	0	0	0	0	0	0	0	0	0	0	0	0	0	0	0	0	0	0	0	0	0	0	0	0	0	0	0	0	0	0	0	0	0	0	0	0	0	0	0	0	0
Acinetobacter_sp_GWC1_38_13	0	0	0	0	0	0	0	0	0	0	0.023653	0	24.0301	2.86824	0.22631	0	0	0	0	0	0	0	0	0	0	0	0	0	0	0	74.6104	0	0	0	0	0	0	0.016348	0.039872	0.195214	0.030593	0.095463	0	0.121984	0	0	0.005436	0.014533	0.815157
Acinetobacter_sp_HA	0.025309	1.65886	0.059447	0	0	0	0	0	0	0	4.01804	0.846351	79.0238	3.14756	1.29701	0.073455	0	0	0	0	0	0.273906	0	0.046345	0	0	0	0	0	0.984117	5.50836	0.292091	0	0	0	0	0.838091	0.365712	0	0.25203	0.345724	0.314919	0	1.34879	0	0.042769	0.014226	1.32962	6.96236
Acinetobacter_sp_HR7	2.53569	6.25336	0	0	0	0	0	5.99523	7.883	0	3.0069	1.46126	0	9.55635	3.13714	0	1.29153	1.97142	0.416096	0	0	0	0	0.149068	1.46055	10.3259	6.46703	0.431469	0	0.155084	0	0	0.679959	0	3.61263	0	2.10287	3.12495	0.522214	0.687255	0.201138	0	0	4.23022	0	0.15295	0.853732	2.55257	4.91862
Acinetobacter_sp_LCT-H3	0	0.635544	0	0.039065	0	0	0	0.042732	1.56931	0	0.083632	0	22.2191	26.5415	3.45739	0	0.042421	0	0	0	0	0	0	0.015265	0	0	0	0	0	0	0	0	0	0	0	0	0	0	0	0.15025	0	0.541008	0.006799	3.1691	0	0.420882	0.019258	0	0.238099
Acinetobacter_sp_LMB-5	0	0	0	0	0	0	0	0	0	0	0	0	0	0	0	0	0	0	0	0	0	0	0	0	0	0	0	0	0	0	0	0	0	0	0	0	0	0	0	0	1.18438	0.295721	0	0	0	0	0	0	0
Acinetobacter_sp_Leaf130	0	0	0	0	0	0	0	0.139512	0	0.205947	0	0	0	0	0	0	0	0	0	0	0	0	0	0	0.337521	3.59356	0.625936	1.74814	0	0	0	0	0	0.126529	0.281516	0.090632	0	0	0	0	0.555986	0.276489	0	0.278784	0.126839	0	0	0	0
Acinetobacter_sp_LoGeW2-3	0	0.580206	0	0	0	0	0	0	0	0	0	0	46.4015	0	13.0607	0	0	0	0	0	0	0	0.383037	0	0.185439	0	0.472494	0	0	0.076232	0	0	0	0	0	0.034728	0	0.841424	1.58501	0.035899	0	0	0	0.755785	0	0	0.250578	0	3.13914
Acinetobacter_sp_MB5	0.271437	1.2569	0	0.35719	0.06988	0.793198	0.260658	5.0076	2.5873	0.365766	10.2295	4.23461	0.03058	0.784422	0.217317	0	0	1.99637	0.102301	0	0	0	0.186801	0.944518	0.469556	0.960976	6.83571	0	0	0.53258	0	4.36319	0	0.485532	0.260288	0.538609	8.47446	2.22018	0.033813	0.077832	3.27453	2.51395	0	0.853638	0.110963	3.8862	3.71015	3.86919	0.097648
Acinetobacter_sp_MDS7A	0.921516	1.95876	0	0	0.90089	0	0	0	0	0	1.83768	0.670294	3.61659	3.63828	14.9949	0.304972	0.555046	0.52458	0	0	21.4864	0.175078	0.228214	0.321503	0	0	0	0	0	0.081878	1.55453	0	0	0	0.386502	0	0.749325	1.23456	0	0.290703	2.18043	16.6629	0	1.46069	0	0.853052	1.30182	0	83.498
Acinetobacter_sp_MF4640	0.130609	0.369933	0	0	0	0	0	0	0.250697	0	0.99446	0.039274	2.97571	57.5092	20.4826	0	0	0	0	0	0	0	0.008701	0	0	0	0	0.030655	0	2.69213	0.929077	0	0	0	0.23887	0.017817	0.069926	1.95544	0	0.172068	0.040907	9.43453	0.084343	4.22409	0	0.012467	0.121216	0.285374	75.7965
Acinetobacter_sp_MF4642	0.059002	0.622113	0	0	0	0	0	0	0	0	0	0	0.325539	111.54	21.0771	0	0	0	0	0	0	0	0	0.033548	0	0	0	0	0	0	1.12224	0	0	0	0.706671	0	0	0.605853	0	0	0.64967	1.44261	0.22629	0	0.014025	0	0.231972	0.132454	46.9466
Acinetobacter_sp_MN12	0	0	0	0	0	0	0	0	0	0	0	0	0	123.545	8.98	0	0	0	0	0	0	0	0	0.015752	0	0	0	0	0	0	6.79835	0	0	0	0	0	0	0.466759	0	0	0.794996	0.317883	0	0.057486	0	0	0.012709	0	0
Acinetobacter_sp_MYb10	0	1.92467	0	0.100385	0	0	0	2.84652	0	0.275914	0.850568	0.337766	0.650414	11.1094	0	0.717909	0	2.7117	0.865044	0.307577	0.021039	23.7734	0.435083	13.0543	2.34535	1.60665	0.039145	3.7663	4.64244	2.69825	2.52289	0	0	1.48165	0.558799	25.9199	0	20.6278	5.91321	0.038318	0.107919	0.719408	0.020481	1.0847	22.0299	0	0.015787	0	0.479208
Acinetobacter_sp_NBRC_100985	0	0	0	0	0	0	0	0	0	0	0	0	10.5868	8.73333	0.997298	0	0	0	0	0	0	0	0	0.046569	0	0	0	0	0	0	0	0	0	0	0	0	0.111005	1.26415	0.103448	0	0.016268	0.064267	0	0	0	0	0	0	0.056588
Acinetobacter_sp_NBRC_110496	0	0	0	0	0	0	0	0	0	0	0	0	0	0	0.857116	0	0	0	0	0	0	0	0	0	0	0	0	0	0	0	0	0	0	0	0	0	0	0	0	0	0	0	0	0.032718	0	0	0.01519	0	0
Acinetobacter_sp_NCu2D-2	0	0.637017	0	0	0	0	0	0	0	0	0	0	11.156	0.749849	0.652265	0	0	0.173102	0	0	0	0	0.230857	0.062295	0	0	0	0	0	0	0.187555	0	0	0	0	0	0.075233	0.299816	0	0.030974	0	0.189871	0	0.962662	0	0.115537	0.441203	0.218336	39.5351
Acinetobacter_sp_NFM2	0	0.069192	0	0	0	0	0	0	0	0	0	0	0	0	0	0	0	0	0	0	0	0	0	0	0	0	0	0	0	0	0	0	0	0	0	0	0.135538	0	0	0	0	1.1174	0	0	0	0	0	0	0
Acinetobacter_sp_NIPH_1847	0	0	0	0	0	0	0	0	0	0.174677	0	0	0.291943	20.3786	3.22526	0	0	0	0	0.077896	0	0.201901	0	0	0.488401	0	0	0.622541	0	0.968541	0	0	0	0.423577	0	0.158515	0	0	0.092299	0.051147	1.615	7.69673	0	0	0	0	0	0	0.066928
Acinetobacter_sp_NIPH_1867	0.077623	0.574741	0.226735	0	0	0	0	2.05914	0	0.101293	0	0	0.097982	53.6517	0.633928	0	0	0.422298	0.173759	0	0	0.066585	0	0	2.4792	1.03934	0.530599	0.05361	0	0.147409	8.92392	0.160336	0	0.896365	0	0.629803	0	0.318393	0.028229	0.836258	1.16813	0.39965	0	0.023271	0	0	0	0.08832	0
Acinetobacter_sp_NIPH_2100	0	0	0	0	0	0	0	0	0	0	0	0	0	66.0373	2.74339	0	0	0	0	0	0	0.131585	0	0	0	0	0	0	0	0	0	0	0	0	0	0	0	0	0	0	0	0.183256	0	0	0	0	0	0	0
Acinetobacter_sp_NIPH_236	0	0	0	0	0	0	0	0	0	0	0	0	0	5.05136	0.529301	0	0	0	0	0	0	0	0	0	0	0	0	0	0	0	0	0	0	0	0	0	0	0	0	0	0	0	0	0.207757	0	0	0	0	0
Acinetobacter_sp_NIPH_284	1.7751	4.23811	0.239008	0.210054	0.350416	0	0	4.73878	5.89039	0	9.33587	2.58392	0	6.18686	0.587219	0.757285	0.100972	1.42966	0.454996	0	9.23971	0	0.064888	0.096864	1.55405	5.78054	5.62901	0.358177	0.153318	0	50.7013	0.157194	0.429635	0.509772	3.36981	0.21477	1.91346	2.6885	0.393869	0.89583	0.94417	0.376885	0	1.03149	0	4.02031	0.66453	19.3927	0.295722
Acinetobacter_sp_NIPH_298	0	0	0	0	0	0	0	0	0	0	0	0	0	6.20382	4.41643	0	0	0	0	0	0	0	0	0	0	0	0	0	0	0	0	0	0	0	0	0	0.2293	12.0928	2.7876	0	0.127631	0.017649	0	0	0	0	0	0	0.069758
Acinetobacter_sp_NIPH_542	0	0	0	0	0	0	0	0	0	0	0	0	0	9.54165	0	0	0	0	0	0	0	0	0	0	0	0	0	0	0	0	0	0	0	0	0	0	0	0	0	0	0	0	0	0	0	0	0	0	0
Acinetobacter_sp_NIPH_713	2.0571	5.09505	0.800138	2.31656	0	0	0.185584	1.43238	0	0	1.56987	1.97128	11.8617	4.41518	4.82483	0	2.88191	0.11142	0.806781	0.018309	0	0	1.64244	0.566259	0	0.85242	0.350936	0.215899	0.826627	0.093432	0	0	0	0	0.047269	0.058878	1.0062	3.97007	0.08987	0.168681	0.410556	0	0	0.503036	0	2.2206	4.42246	0.334625	377.412
Acinetobacter_sp_NIPH_758	0	0	0	0	0	0	0	0	0	0	0	0	0	6.79751	0	0	0	0	0	0	0	0	0	0	0	0	0.052531	0	0	0.01713	0	0	0	0.271845	0.138429	4.70276	0	6.33184	0	0.040709	4.96997	1.05737	0	0.084181	0	0	0	0	0
Acinetobacter_sp_NIPH_817	0.222374	0.747086	0	0	0.170272	0	0	0	0	0	0.294114	0.672827	0	0	0.641695	0	0	0	0	0	0	0	0	0.248492	0	0	0	0	0	0	0	0	0	0	0	0	0.08628	0.824094	0	0.025627	1.24938	1.99964	0	0.29402	0	0.398912	0.321279	0.125191	7.67762
Acinetobacter_sp_NIPH_899	0.18378	6.36497	0.575098	0.259893	0	1.32887	0	0	0	0.014086	0	0	24.8218	5.35433	18.8051	0	0	0.871584	0	0	0	0	0	0.096765	0.087499	0.257163	0.832805	0.98776	0	0	170.472	0	0.305418	0.541706	0.141952	0.163791	0	0.114155	0.25267	0.100234	0.849521	1.72512	0	7.13257	0	0	1.74369	0.287191	739.337
Acinetobacter_sp_NRRL_B-65365	0	0.28758	0	0	0	0	0	0.122483	0	0.398229	0.48649	0	0	13.7503	0.883395	0	0	0	0	0.04023	0	0.223908	0.10909	0	0.522346	0.283174	0	0	0	0.759484	0	0	0	0.221949	0	0	0	0.899293	0.146026	0	0	0.085038	0	0.613029	0.088595	0	0.043196	0	0.194852
Acinetobacter_sp_P8-3-8	6.18043	0.96692	3.64384	0.907176	1.89271	0.187761	0	14.5553	9.69373	0.610801	9.82304	12.0799	0.038384	0.847123	9.91165	0	0.269174	6.08474	2.55429	0	0	0.118467	1.41171	0.564553	2.76759	7.57036	14.2053	1.07382	0.235783	1.84211	0.285487	4.22518	1.37293	1.33292	12.2254	1.39668	1.68348	5.90411	0.454879	1.22717	0.264993	3.60659	0.075786	2.17648	0.08266	0.819178	0.239094	5.44617	0.066673
Acinetobacter_sp_RIFCSPHIGHO2_12_41_5	0	1.53359	0	0	0	0	0	0	0	0	0	0	0	0	51.2283	0	0	2.36106	0	0	0	0	0	0	0	0	0	0	0	0	10.4059	0	0	0	0.63755	0.827478	0	1.4494	0	0.176633	1.36301	8.57521	0.236536	0	0	0	0	0	61.2401
Acinetobacter_sp_RIT592	0.019348	1.42118	0.211055	0.012195	0.058177	0.069767	0	0.045377	0	0.659511	0.186034	0	119.374	0	16.2086	0	0	0.337408	0	1.35443	0	0.05097	0	0.154314	0	0	0	0	0	0.345123	0.021525	0	0	0	0.078057	0	1.80882	0.101638	0	0.360823	0.383267	0	0.117803	0.314051	0.007858	0	5.88793	0.043336	413.99
Acinetobacter_sp_RUH_2624	0	0	0	0	0	0	0	0	0	0	0	0	0	0	0	0	0	0	0	0	0	0	0	0	0	0	0	0	0	0	0	0	0	0	0	0	0.195894	0.157048	0	0	0.056361	0	0	0	0	0	0.303951	0	0
Acinetobacter_sp_Root1280	0	0.208175	0	0	0.097206	0	0	0.333503	0	0.502965	1.19111	1.22598	0.056875	1.91432	1.6621	0	0	0.829095	0	0.029906	75.6734	2.69692	0.474154	2.13396	0.485067	0.736721	0	0.382256	0	0.523952	0.676567	1.32629	0	0.406385	1.37114	5.86684	0.058035	11.6024	1.37443	0	0	0.901395	0	0.563626	7.1751	0	0	0	0.301919
Acinetobacter_sp_SE19	0	0	0	0	0	0	0	0	0	0	0	0	0	0	0.128381	0	0	0	0	0	0	0	0	0	0	0	0	0	0	0	0	0	0	0	0	0	0	0	0	0.030312	0.305769	5.54245	0	0	0	0	0	0	0.015449
Acinetobacter_sp_SFA	1.71239	0.953327	0	0	0	0	0	5.51475	7.84401	0	1.73643	0	4.10702	0	6.5422	0	0	0.255312	0	0	0	0	0	0	1.60977	3.5813	10.1189	0	0	0	0.071315	0	0	10.8258	2.99318	0	0	3.01349	0	1.39959	0	0	0	0.201213	0	0	0	0	101.615
Acinetobacter_sp_SFB	0	0.194895	0	0	0	0	0	0	0.299477	0	0.989155	0	46.4607	0	6.07981	0	0	0	0	0	0	0	0	0.029489	0.080675	0	0	0.126943	0	0.342703	0.98894	0	0	0.385953	0	0.092262	0.107453	2.03042	0.61593	0.218602	0.062285	0	0.203364	0.615758	0	0	0.031368	0.268912	0.055632
Acinetobacter_sp_SFD	0	0	0	0	0	0	0	0.234851	0	0	0	0	0	0	0.040402	0	0	0	0	0	0	0	0	0.083226	0	0	0	0	0	0	0	0	0	0	0	0	0	0.10822	0	0.116227	0.109316	3.00407	0	0.513763	0	0	0.10959	0	4.98632
Acinetobacter_sp_SH024	0	0.133138	0	0	0	0	0	0.188617	0	0.763566	0.382356	0	0	14.9978	26.627	0	0	0.384955	0	0	0	0.327765	0.053372	0.470863	0	0	0	0	0	0.004072	2.90503	0.15477	0	0.225954	0.068326	0.085731	0.034285	0	0.126676	0.038206	17.7975	67.6866	0	61.6226	0	0.165762	0.71308	0.114047	0
Acinetobacter_sp_SM1B	1.01283	2.99732	0	0.123905	0.482249	0	0	8.3773	0	0.791343	8.00948	5.45531	12.9352	4.00883	0.179174	0	0.250075	10.2381	0.525836	0	0	0	0	0.205108	0.343168	2.98387	4.12929	0.702815	0.530327	0.074349	0	0	0.28561	0.646761	7.33746	0.402638	0.044546	4.46022	6.55334	0.165026	0.869217	0.166475	0	2.09018	0	0.939012	0.327987	5.06336	20.9035
Acinetobacter_sp_SWAC5	0	0	0	0	0	0	0	0	0	0	0	0	0	0	0	0	0	0.430236	0	0	0	0	0	0	0	0	0	0	0	0	1.12606	0	0	0	0	0	0	2.03849	0	0	0	0	0	0.781012	0	0	0	0	0.037069
Acinetobacter_sp_SWAC57	0	2.25683	2.68926	0	0	0	0	0	0	1.46689	2.30952	0	0.234852	181.437	8.32088	0	0	0	0	0	0	0	0	0.027616	0.996746	0	0	1.32359	0	0.402621	508.073	0	0	0	1.12838	0	0	0.297548	1.29425	0.330158	0	1.21027	0.598364	0	0	0	0.036222	0	10.166
Acinetobacter_sp_SWBY1	0.614145	2.4767	0	0.292934	0	0	0	0	0	0	0	1.19848	0	3.66273	1.24164	0	0	2.87294	0	0	0	0	0.069906	0.598362	2.5561	0.367307	0.209227	0	0	0	0	0	0.26505	4.63333	0	0	0.29432	2.95658	0.331243	0.264026	0.013163	1.06964	0.079058	1.13852	0.075858	0	0.945463	0.693604	53.543
Acinetobacter_sp_TG19627	0	0	0	0	0	0	0	0	0	0	0	0	0	9.72143	0	0	0	0	0	0	0	0	0	0	0	0	0	0	0	0	0	0	0	0	0	0	0	0	0	0	0	0	0	0	0	0	0	0	0
Acinetobacter_sp_TG27347	0	0	0	0	0	0	0	0	0	0	0	0	0	0.862831	0.748836	0	0	0	0	0	0	0	0	0	0	0	0	0	0	0	0	0	0	0	0	0	0	0	0	0	0	0	0	0	0	0	0	0	0
Acinetobacter_sp_TGL-Y2	0	0	0	0	0.245612	0	0	0	0	0	0	0	11.4969	3.49464	0	0	0	0	0	0	0	0	0.061787	0	0	0	0	0	0	0	0	0	0	0	2.04222	0	0	0.798612	0	0	0	0	0	3.78225	0	0	0	0.358122	124.48
Acinetobacter_sp_TTH0-4	0	0	0	0	0	0	0	0	0	0	0	0	7.84633	0.923403	0	0	0	0	0	0	0	0	0	0	0	0	0	0	0	0	0	0	0	0	0	0	0	0	0	0	0	0.034285	0	0	0	0	0	0	0
Acinetobacter_sp_UNC436CL71CviS28	0.189419	2.47771	0	0	1.92817	0.617553	0	0	0	0	0	0	2.67514	0.23469	0.012589	0	0	0	0	0	0	1.23721	0.035193	0.70512	4.42703	0	0.516604	0	0	0	0.004589	0	0	0	0	0	0	0	0	0	0	0.751015	0.150928	4.02007	1.50433	0	0	0	0
Acinetobacter_sp_V2	0	0	0	0	0	0	0	0	0	0	0	0	0	0	0	0	0	0	0	0	0	0	0	0	0	0	0	0	0	0	0	0	0	0	0	0	0	0	0	0	0	0	0	0	0	0	0	0	0
Acinetobacter_sp_VT_511	0.355913	0.232457	0	0	0	0	0	0	0	0	0	0	66.6772	22.6758	2.08085	0	0.058837	0	0	0	0	0	3.20935	0.022344	0	0	0	0	0	0	279.546	0.11991	0	0	0	2.14648	0.024499	0.373151	0	0.018755	0.047491	0.049213	0	1.14809	0	0.037113	0.039785	0	5.91365
Acinetobacter_sp_Ver3	0	0.12183	0	0	0	0	0	0	0	0	0	0	12.0039	0.603727	2.51573	0	0	0.501017	0	0	0	0	0	0	0	0	0	0	0	0	1.36771	0	0	0.075869	0.33489	0	0	1.76721	0	0	0.445524	1.19685	0	0.291387	0	0.185644	0.249111	0	1.70459
Acinetobacter_sp_WC-141	0	0	0	0	0	0	0	0	0	0	0	0	0	0	0	0	0	0	0	0	0	0	0	0	0	0	0	0	0	0	0	0	0	0	0	0	0	0	0	0	0.080932	0.498205	0	0	0	0	0	0	0
Acinetobacter_sp_WC-323	0.260435	3.18267	0	0	0	0	0.203764	2.09181	0	0	0	0	0	21.5337	2.16141	0	0	0	0	0	0	0	0	0.035706	0.034234	0.113799	0.325587	0.075387	0	0	0	0	0	0	0.099676	0	0	0	0	0.051564	0.126715	1.14827	0	0.394368	0	0	0.138524	0	57.6068
Acinetobacter_sp_WC-743	0	0	0	0	0	0	0	0	0	0.209555	0	0	0	0	0	0	0	1.78378	0	0	0	0.164334	0.003626	0.002962	0	0	0	0	0	0.00277	0	0	0	0	0	0.229935	0.859145	37.5046	4.77209	0.059723	0.476393	7.15839	0	0	0.097443	0	0	0	0.003206
Acinetobacter_sp_WCHA29	0	0	0	0	0	0	0	0	0	0	0	0	15.7349	88.449	0.524762	0	0	0	0	0	0	0	0	0	0.033756	0.279652	0.049419	0	0	0	23.263	0	0	0	3.88524	0	0	3.85887	0	0	0	0	0	0.096619	0	0	0	0	0
Acinetobacter_sp_WCHA39	1.05361	0.811586	0	0	0	0	0	1.10746	0	0.009689	1.32339	0.328074	0.087164	3.22314	1.38432	0.431028	0.537867	2.55203	0	0	0	0	0	0.152785	0.373265	0.639458	1.65345	0.136391	0.133017	0	0	0	0	0.16272	5.64469	0.713524	0	0	0	0.17202	0.370715	0.080191	0	0	0	1.47632	0.308017	0	0.035151
Acinetobacter_sp_WCHA45	0.029009	0.015898	0	0	0	0	0	0	0	0	0.030769	0	0	21.0916	2.77264	0	0	0	0	0	0	0	0	0	0	0	0	0	0	0	0.178903	0	0	0	0	0.316592	0.031224	0	0	0.061952	0.810122	0.026835	0	0.271242	0.049876	0	0	0	0.06249
Acinetobacter_sp_WCHA55	0	0.596518	0.376766	0	0	0	0	0	0	0	0.367744	0	5.71277	108.889	24.4617	0	0	0	0	0	0	0	0	0	0	0	0	0	0	0	0.509268	0	0	0	0	0	0	0.306036	0	0.185129	0	0.627147	0	0	0	1.01703	0	0	10.8495
Acinetobacter_sp_WCHAc010034	0.241111	2.59187	0.284731	0.959783	0.093194	0.055741	0	0.168425	1.28292	1.31283	0.792398	0	0.442302	19.9268	1.52922	0.039395	0.167179	0.237591	0	0	0	0.753134	1.43124	0.194442	1.73515	2.74861	0.069603	0.134575	0	1.06333	0.565982	0.108146	3.10618	1.55022	0	0	0.15435	3.46502	1.95233	0.160921	0.089627	1.00687	0	4.52065	0.739657	1.01381	1.10253	0	11.4035
Acinetobacter_sp_WCHAc010052	0	0.53596	0	0	0	0	0	0	1.72586	0	14.9163	0.715764	0	17.032	0.39113	0	0	12.4289	0.989744	0	0	0	0	0.127785	0.126532	6.25577	4.97294	0	0	0	0	0.983643	1.05422	0.965288	2.95995	0	4.19876	2.44743	0	0.697322	0.099714	2.29653	0	0	0	6.19429	3.41416	2.03367	0.03044
Acinetobacter_sp_WCHAc060007	0	0	0	0	0	0	0	0	0	0	0.130651	0	0	0	0	0	0	0	0	0	0	0	0	0	0	0	0	0	0	0	0	0	0	0	0	0	0	0	0	0	0	0	0	0	0	0.43282	0.030369	0	0
Acinetobacter_sp_WCHAc060025	0.285562	1.09617	0	0	0	0	0	0.081527	0	0.029735	0	0	0	31.9776	11.6455	0	0	0	0	0	0	0	0	0.038231	0.055895	0.092296	0	0	0	0.028382	3.42939	0	0	0	0	0	0.090533	0.995569	0	0.01008	0	0.027248	0	1.11433	0	0.20693	1.84411	0.335624	9.44443
Acinetobacter_sp_WCHAc060033	0	0	0	0	0.036728	0	0	0.182851	0	2.37883	0.868398	0	16.2555	113.797	1.67493	0	0	0.656063	0	0	0	1.86778	1.71015	0.114309	0.850661	1.74523	0.244056	0	0	0.810935	3.20434	0.879612	0	0	0.437399	0.769238	0	0.154955	0.411399	0.241671	2.37324	5.56521	0.343642	6.47455	0.352561	0	0.670001	0	5.08162
Acinetobacter_sp_WCHAc060042	0	0.039586	0	0	0	0	0	0	0.029041	0	0.239863	0	0	126.348	12.9163	0	0	0	0	0	0	0	0	0	0	0	0	0.012152	0	0	0.062201	0	0	0	0	0	0.161639	9.05475	3.69134	0	0	0.0453	0.986847	0.03147	0	0.020469	0	0	107.676
Acinetobacter_sp_YH12108	0.101421	0.234881	0	0	0	0	0	0	0	0	0	0	0	0	0	0	0	0	0	0	0	0	0	0	0	0	0	0	0	0	0	0	0	0	0	0	0	0	0	0	0	0	0	0.169417	0	0	0	0	1.01485
Acinetobacter_sp_YK3	0	0	0	0	0	0	0	0	0	0	0	0	0	0.97124	0	0	0	0	0	0	0	0	0	0	0	0	0	0	0	0	0	0	0	0	0	0	0	0	0	0	0	0	0	0	0	0	0	0	0
Acinetobacter_sp_YT-02	3.12165	13.6499	0	0	0	0	0	0	0	0.016579	1.39679	0.822617	0	4.78092	0.392764	0	0	1.48877	0	0	0	0	0	0.025856	0.212334	0	0.162333	2.12324	0	0.222817	0.140829	0	0.85341	3.27153	0.288805	0.301136	0.138211	2.15566	0.060902	0	1.5333	29.7246	0	0.047671	0	0.581827	1.16323	0.734284	1.80663
Acinetobacter_sp_YZS-X1-1	0.055482	0.316187	0	0	0	0.04653	0	0	0	0	0	0.044711	9.53915	13.8605	1.79907	0	0	0	0	0	0	0	0	0	0	0	0	0	0	0	0	0	0	0	0	0	0.273722	0.1104	0	0.003953	0.015897	0.008957	0	3.00958	0	0	0	0	6.71287
Acinetobacter_sp_neg1	0	0	0	0	0	0	0	0	0.246167	1.04675	0	0	0	5.2616	0	0	0	0	0	0	0	0	0	0	0	0	0	0	0	0.323007	0	0	0	0	0	0	0	0	0.170742	0	0	0	0	0.218611	0	0	0	0.291239	0
Acinetobacter_sp_yr461	0	0	0	0	0	0	0	0	0	0	0	0	0	0	0.437181	0	0	0	0	0	0	0	0	0	0	0	0	0	0	0	0	0	0	0	0	0.274413	0	0	0	0	0	0	0	0	0	0	0	0	0
Acinetobacter_stercoris	2.36316	8.03908	0.031535	0.207145	1.07215	0	3.39116	0	0	6.43116	1.31852	5.8297	8.94996	5.63001	1.32251	0	0.603038	0	0	0.09071	0	0.042947	0	1.87913	4.62084	0.215624	0.100381	0.054204	0	1.03819	92.9892	0	0.124581	1.08378	0.01674	1.46347	1.71269	8.52439	4.93434	0	1.31306	14.4328	0.950443	21.2659	0	0	5.88838	4.47733	57.4987
Acinetobacter_tandoii	0.035935	0.086177	0	0	0.391865	0	0	0.207218	0	4.65788	0	0	21.633	4.7501	15.3954	0	0	0	0	0.204465	0	0	3.14426	0.048615	0	0	0	5.12946	0	1.08088	0.029799	0	0	1.165	0	0.441544	0.305973	0.660788	5.18128	0.52962	3.9643	13.306	0.009606	6.75172	0.137292	0	0	0	6.03979
Acinetobacter_terrae	0.299049	0.046651	0	0	0	0	0	0	0	0	0.062314	0.346986	1.95697	1.84112	3.0971	0	0	0	0	0	0	0	0	0.009701	0	0.059431	0.112292	0.013714	0	0	9.45717	0	0	0	0	0	0.022636	0.073912	0	0.081284	0.08232	0.13025	0	0.131286	0	0.034273	0	0.088753	47.8531
Acinetobacter_tianfuensis	0	0	0	0	0	0	0	0	0	0	0	0	3.93879	2.61838	11.9733	0	0	0	0	0	0	0	0	0.621493	1.09498	2.26768	0	0	0	0	6.21588	0	0	0	0	0	0	2.75781	0.30315	0	0.903899	0.443633	0	0	0	0	0	0	0.042172
Acinetobacter_tjernbergiae	2.11048	0.735578	0	0	0.509637	0	0	1.2289	3.49625	0.787405	3.21613	1.43135	1.10404	82.2245	0.213043	0	0	0.264667	0	0.797913	0	0.031401	0.285671	0.201871	10.7938	2.41235	5.68759	7.44958	0	2.53312	22.1937	0.698437	0	6.38725	14.1568	6.03327	0.384302	4.86443	5.35806	0.876028	0	0.101236	0.046047	2.07092	0	0.998488	0.755218	0.371181	0
Acinetobacter_towneri	4.1083	27.4155	1.43205	0	1.41852	0	0.265026	3.30634	2.48276	5.96856	6.69527	3.87934	65.1109	204.887	86.3498	0	1.10952	7.43429	0.306933	0.150696	0.150585	3.64535	5.20426	2.70977	2.12704	1.13315	0.184645	5.2209	1.84233	1.96422	692.488	2.34975	2.57972	1.61655	2.43035	0.81287	14.6238	28.4168	5.94552	4.28639	66.6931	178.395	0.805922	132.999	0.968254	13.4477	11.6554	10.4322	955.695
Acinetobacter_ursingii	0.77702	4.91745	0.304712	0.41862	0	1.05135	0	6.97328	0	0.101076	10.4356	9.89517	33.3305	44.2647	42.1733	0.451714	1.32315	11.8212	1.69142	0.008259	0.061922	0.28163	0	1.28059	0.629524	7.53182	4.34595	0.867459	1.19218	0.587103	32.7186	4.08315	0.633117	0.628015	13.8241	1.01105	2.9878	8.89343	0.455303	0.615795	3.88957	14.3096	0	1.6827	0.17971	1.79555	4.53858	3.32599	282.858
Acinetobacter_variabilis	0.782965	8.16748	0.638023	0	1.47766	1.59848	0	0	0	0.009766	1.83161	0	31.4511	0.032781	7.2472	0	0	0	0	0	0.058323	0	0.035708	0	0	0.03115	0	0	0	0	2.09206	0	0.408396	0.252567	0	0	0.150037	1.38678	0.711546	0	0.158999	0.578938	0	22.6877	0	0	1.57423	0	23.977
Acinetobacter_venetianus	0.826695	3.88675	0	0	0.197357	0	0	3.76244	4.31657	9.38444	8.07276	1.88282	30.8822	190.741	12.5638	0	0	1.07058	0.235917	0.188046	0.533822	1.63699	3.93424	1.76503	8.53149	9.75231	4.28887	1.8236	0.257051	19.0154	18.7128	4.01921	0.141301	1.99395	6.51578	13.509	2.06017	15.4682	5.89049	1.26574	1.72595	3.07432	0.396012	9.11838	1.72386	3.22178	0.425868	0.897807	0.365174
Acinetobacter_wuhouensis	0.17424	2.17721	1.58296	0	0	0.073403	0	5.29885	0.184608	1.85546	2.37508	0.658195	326.302	68.9133	13.7043	0	0.044182	1.49779	0	0.018309	0	1.03944	1.61284	0.932594	2.02305	1.5132	0.284353	3.16214	0	1.35046	206.003	0	0.972088	2.11788	0.885165	3.49109	0.965136	22.4249	7.31327	0.271075	0.977258	1.05358	0	3.3465	0.015552	0.940501	1.04808	0.445543	0.05904
Actibacterium_lipolyticum	0	0	0	0	0	0	0	0	0	0	0	1.10489	0	0	0	0	0	0	0	0	0	0	0	0	0	0	0	0.075405	0	0	0	0	0	0	0	0	0	0	0	0	0	0	0	0	0	0	0	0	0
Actinoalloteichus_hoggarensis	0	0	0	0	0	0	0	0.629274	1.91158	1.13601	0.251156	0	0.085872	0	0	0	0	0	0	0.070001	0	0	2.06322	0	0.087499	0	0.114992	1.91642	0	1.39753	0.850785	0	0	1.13595	0	0	0	0	0.083566	0.169759	0.056361	0.316098	0	0	0	0	0	0.283265	0
Actinoalloteichus_hymeniacidonis	0	0	0	0	0	0	0	0	0	0.972346	0.3032	0	0	0	0	0	0	0	0	0	0.283138	0	0	0	0	0	0	0.057749	0	0.055164	0	0	0	0	0	0.994087	0	0.558904	1.83126	0	0.119071	0	0	0	0	0	0	0	0
Actinoalloteichus_spitiensis	0	0.21273	0	0	0	0	0	0.354717	0	0.304149	0.117393	0	0.519379	0.084308	0	0.562244	0	0.474102	0	0	0.043416	0.21667	0.21047	0.042412	0.85552	0	0.261143	1.63936	0	2.1459	1.50099	0	0	0.963923	1.30646	1.18257	0	0.084384	0	0.154128	0.060737	0	0	0.548578	0.104837	0.32293	0.331149	0.151134	0
Actinobacillus_capsulatus	2.51081	3.5877	0	1.64803	0.360445	3.64005	1.5897	43.5606	0.780869	0.879328	13.9548	8.34459	0.433394	0.638068	3.09906	9.44517	2.19412	16.8558	1.97407	0.317624	0.746413	0.06704	13.9493	0.600235	7.23893	4.2225	18.1199	0.938281	0	1.82301	56.3067	0.374446	6.41526	5.94566	9.39136	25.4994	1.88522	4.28902	0.314101	0.358604	0.673842	1.39593	0.01448	3.27314	0.292053	4.31089	2.29204	11.117	0.149085
Actinobacillus_delphinicola	6.92002	3.66261	1.17264	0	2.00923	0.292182	0	6.06334	0.175877	4.6422	11.6457	0.691523	2.54997	0.18532	4.02727	0.286448	0	10.5079	0.42044	2.02073	0	1.79559	5.96906	1.67672	5.42614	4.27078	5.33286	30.7333	4.18437	5.35772	5.11356	0	1.3146	10.6281	9.0317	4.75273	3.01598	3.37744	4.95991	1.20443	0.764971	1.53072	0.200295	9.82178	0.274674	0.45771	3.13228	1.56136	0.218136
Actinobacillus_equuli	15.1509	6.79552	0	1.28053	0	3.48561	0	25.807	6.61933	0.465364	14.6447	8.37677	1.26549	0.292778	4.32385	0	0.367938	24.0151	1.94003	0.261986	0.617335	0	7.25058	0.302773	9.30619	3.25592	5.36034	2.73812	1.22759	3.09774	27.4231	7.77712	2.79483	12.0112	16.9737	8.9604	2.25777	5.30267	1.36173	0.162824	0.111977	2.67245	0	1.13196	0	5.15974	5.68203	5.45246	0.457198
Actinobacillus_lignieresii	15.8033	11.3788	0	0.733666	0.15811	1.16431	0.036023	13.7973	0.748114	3.171	12.9522	12.2104	1.04959	0.158941	14.0823	1.18206	1.94791	7.25213	1.82764	0	1.17074	2.5358	11.256	0.042858	2.9056	2.97504	2.11021	1.98181	2.09218	2.03547	80.1002	2.48981	1.28836	7.01975	9.58225	15.3047	4.18759	17.1293	1.37719	2.32659	0.173363	0.531597	0.118691	1.59405	0.010101	4.48587	5.55971	3.41935	0
Actinobacillus_minor	21.4222	37.0527	1.66327	0.55204	0.382812	5.58603	0.4654	61.9152	5.83271	10.229	44.1021	45.3873	2.87623	0.461468	24.3144	7.19375	1.18316	77.268	0.553742	0.301667	0.896936	0.901511	50.4074	2.34061	22.2759	11.5789	12.1787	5.80277	10.3239	9.90213	99.7086	9.19186	5.91878	25.5519	69.9542	74.8924	16.0364	47.0518	5.2708	4.09756	1.00961	10.4422	0.108457	5.84901	1.37329	14.4487	16.8692	16.8329	1.36007
Actinobacillus_pleuropneumoniae	24.033	48.3219	2.54374	3.51718	1.74823	2.96146	0.591054	75.4794	10.294	9.88973	67.2169	40.6472	4.93502	0.886788	40.4	16.91	1.77088	62.1887	4.29225	0.275212	0	5.60693	60.9751	9.42741	24.8045	20.9737	17.901	12.8129	2.6144	12.7802	252.075	15.47	7.03152	29.1399	63.8603	83.0196	14.7508	52.4877	9.30676	4.55146	3.40182	10.4049	0.36296	12.2821	1.28269	33.2454	26.8932	34.811	0.798942
Actinobacillus_porcitonsillarum	9.58342	39.1462	0	6.13762	3.89926	5.21863	1.17078	58.056	10.8216	10.8199	15.3557	47.9348	5.01766	0.790982	5.81856	5.51163	0.937311	18.5625	11.2466	0.053609	0.97949	0	12.7973	1.81536	8.32642	4.72272	7.46478	2.26934	4.0624	8.24508	12.3225	6.12778	2.21504	10.1627	19.3593	29.2246	6.3712	20.2319	6.43746	4.02846	0.473953	4.61679	0.004203	10.6365	0.381409	8.72614	10.1075	8.87166	0.25958
Actinobacillus_rossii	3.96	1.91352	0.391402	0.691123	0.041257	0.327937	0	17.0335	0.320618	1.3424	2.79563	6.17284	0.214885	0.033675	1.57829	0.228114	0	7.57027	0.466014	0	0	0.366483	7.95854	0.510049	3.06331	0	0.987479	0.747901	1.01426	0.995623	14.8744	1.10929	0.975036	6.01811	9.44271	7.32195	1.1724	7.19424	4.47989	0.492783	0.208978	0.47675	0	0.22241	0.036681	1.51488	6.9741	1.22514	0
Actinobacillus_seminis	54.8389	11.8063	2.21419	1.67742	1.46078	4.72475	1.01682	42.1011	3.3328	2.24891	16.0679	15.786	1.35723	0.196819	4.16167	18.9596	2.53409	12.6709	6.93828	0.021218	1.002	0	21.7532	3.27557	7.85336	3.20687	3.6697	2.36438	2.25985	0.360085	7.91374	6.20765	0.262498	11.8658	41.6532	12.0345	13.344	21.6595	0.532278	1.09787	0.455891	2.38027	0	0	0	4.92221	6.31071	13.6697	1.00818
Actinobacillus_succinogenes	4.51366	4.75697	0.338837	0	0	5.29727	3.17545	23.3231	2.84701	13.1142	24.8506	9.70411	2.27862	0.45446	3.62282	0.279139	2.88659	11.3685	0.197538	0.205737	0.121594	6.35752	4.73873	1.2702	5.75253	6.19304	4.21051	4.49925	4.40011	4.68547	10.2962	2.86703	1.89009	5.15839	32.4211	27.3885	3.40209	13.9698	4.19155	1.72703	1.37313	2.23662	0.165584	6.46368	0.25602	4.19185	10.5071	11.7923	0.755805
Actinobacillus_suis	9.10005	15.9509	0	0.266367	0	4.45195	0.30402	17.5107	2.38338	1.45704	9.87739	6.36296	2.86298	0.537133	6.80854	2.19322	0	18.3985	0.073555	0.045209	0.101659	0.369852	11.1517	2.04702	3.61532	4.81637	5.15701	2.81483	0.235668	1.07726	19.5357	2.88965	2.01418	7.92653	11.7253	20.8187	8.87556	30.1526	0.89277	0.209388	1.01318	0.493985	0	0.176478	0	12.4049	5.48719	3.03661	0.425813
Actinobacillus_ureae	9.81085	26.9807	0.117915	0.788146	0.241245	1.11226	0.186721	29.0161	8.41669	2.37262	12.722	11.9667	2.23633	0.045261	4.12627	10.0003	1.46775	10.3893	0	0	0	0.172649	10.4138	1.45332	3.24609	1.32648	0.916792	1.81249	1.93939	0.896067	21.8993	1.29326	1.26771	8.20577	20.2849	9.22482	9.69449	13.36	2.33536	1.15562	0.352438	1.35488	0.104059	0.919072	0.108227	5.85428	2.81897	4.47489	0.292106
Actinobacteria_bacterium_13_1_20CM_3_71_11	0	0.085304	0	0	0	0	0	0.049549	0	0.745266	1.19376	0	0.174339	0.033375	0	0.232503	0	0	0	5.50799	6.4829	0.460772	28.7479	0	0.870786	0	0.227478	0.497875	0	1.87602	0.878431	0	0	2.64209	1.41999	2.31881	0.167516	0.148271	0.195744	0.088039	0	0.118885	0	0.226879	0	0.063754	0.022358	0.204108	0.536958
Actinobacteria_bacterium_13_1_20CM_4_68_12	0.04572	0	0	0	0	0	0	0	0	0	0	0	0.028946	0.057234	0	0	0.177535	0.987138	0	0.187902	5.29702	0	0	0	0.113435	0	0	0.062508	0	0.144074	0.12805	0	0	0.299042	0.164967	0.676049	0	0	0.065756	0	0	0	0	0	0	0	0	0	0
Actinobacteria_bacterium_13_1_20CM_4_69_9	0	0	0	0	0	0	0	0	0	0.035824	0	0	0	0	0	0	0	0	0	1.05611	0.035619	0	0	0	0	0	0	0	0	0.034413	0	0	0	0	0	0	0	0	0	0	0	0	0	0	0	0	0	0	0
Actinobacteria_bacterium_13_2_20CM_2_66_6	0	0.206068	0	0	0	0	0	0.33813	0	0.15167	0.266536	0.334823	0.410305	0.069331	0.056145	0	0.711814	0	0.165161	0.183063	1.03206	0.222335	1.21141	0.060503	0.987597	0.152025	0.072018	0.837864	1.23608	2.7311	1.54902	0	0.269094	1.77174	2.12629	0.950839	0	0.047002	0.383475	0.034585	0.200834	0	0	1.16031	0.018866	0.044191	0.092956	0.083945	0.026202
Actinobacteria_bacterium_13_2_20CM_2_71_6	0	0.150744	0.076067	0	0.070793	0	0	0.270846	0	0.996201	1.08765	0.347274	0.453746	0.162548	0	0.302472	0	1.43704	0.272128	0.191356	0.66383	1.33265	1.87808	0.115635	4.25332	0.47388	0.479168	6.67852	0.106502	5.19148	3.32305	0.663147	0.056245	4.64298	6.13306	3.63766	0.072477	0.19213	0.887426	0.039267	0.078812	0.136806	0.274382	3.52778	0	0.443604	0.229063	0.138766	0.225334
Actinobacteria_bacterium_13_2_20CM_2_72_6	0.196058	0	0	0	0	0	0	2.61736	0	0	0	0	0.074586	0	0	0	0	0	0	0	0	0	0	0	0	0	0	0	0	0	0	0	0	0	0	0	0	0	0	0	0	0	0	0	0	0	0	0	0
Actinobacteria_bacterium_21-73-9	0	0	0	0	0	0	0	0	0	0	0	0	0	0	0	0	0	0	0	0	0	0	0	0	0	0	0	0	0	2.4032	0	0	0	0	0	0	0	0	0	0	0	0	0	1.44162	0	0	0	0	0
Actinobacteria_bacterium_66_15	0	0.186547	0	0.101124	0	0	0	0.547191	0	0.15042	8.96286	0.290714	0	0	0	0	0	0	0	0.096042	0	0	0	0.429751	0.754496	0.79487	0.375857	0.104969	0	0.583079	0.023522	0.395642	0	0	0	0.22032	1.57643	0.30991	0.092661	0.015085	0.014758	0	0	1.43375	0.04907	1.02099	0.764326	0.279435	0
Actinobacteria_bacterium_69-20	0	0	0	0	0	0	0	0.175343	0	0	0	0	0.207099	0.06563	0.032368	0	0	0	0	0.116312	0.066032	1.17225	0.157551	0	0.493774	0	0	0.302448	0	2.15632	0.463477	0	0	1.78991	8.05587	1.61358	0.160313	0.129	0.100294	0	0	0.127979	0	0	0	0	0	0.464087	0
Actinobacteria_bacterium_BACL15_MAG-120619-bin91	0	0	0	0	0	0	0	0	0	0	0	0	0	0	0	0	0	0	0	0	0	0	0	0	0	0	0	0.830171	0	0.975136	0	0	0	0	0	0	0	0	0	0	0	0	0	0	0	0	0	0	0
Actinobacteria_bacterium_BACL2_MAG-121220-bin52	0	0.101448	0	0	0	0	0	0.424716	0	1.27173	0.42695	0	0.261492	0	0	0	0	0	0	0.850804	0.162498	0.186076	2.2077	0	1.85354	0.257163	0	3.24452	1.03506	5.11543	0.431359	0	0	4.44643	0	1.0046	0	0.159197	0.337262	0	0	0	0.292923	3.45237	0.420554	0	0	0.574381	0
Actinobacteria_bacterium_GWC2_53_9	0	0	0	0	0	0	0	0.464066	1.32645	1.05978	0	0	1.40765	0	0.858519	0	0	0	0	0.607067	0	1.13136	0.346279	0	2.83957	0	2.51478	9.77728	0.378882	3.64777	0.100761	0.382737	0	0.280831	0.470297	0.608214	0.113557	1.0131	7.44157	2.35598	0	0.110969	0	1.46814	0.047736	0	0	0.175965	0
Actinobacteria_bacterium_HGW-Actinobacteria-1	0	0	0	0	0	0	0	0	0	0.146729	0	0	0	0	0	0	0	0	0	0	0	0	0	0	0	0	0	0.151667	0	0.211618	0	0	0	0	0	1.20891	0	0	0	0	0	0	0	0	0	0	0	0	0
Actinobacteria_bacterium_HGW-Actinobacteria-10	0	0	0	0	0	0	0	0	0	0.866475	0	0	0.449481	0	0	0	0	0	0	0	0	0	0	0	0.561949	0	0	0	0	0	0	0	0	0	0	0.624788	0	0	0	0	0	0	0	0	0	0	0	0	0
Actinobacteria_bacterium_HGW-Actinobacteria-11	0.075606	0	0	0	0	0	0	0	0	0.092955	0	0	5.54751	0	0	0	0	0	0	1.80381	4.33668	0.05755	0.051608	0	0	0	0	0.087853	0	0	1.53663	0	0	2.01869	0.930328	4.80898	0	0	0	0	0	56.0557	0	0.128032	0.014725	0	1.3397	0	591.888
Actinobacteria_bacterium_HGW-Actinobacteria-2	0.446951	1.27521	0.670893	0	0	0.061305	0.085746	2.20248	0.088538	6.30034	17.7588	6.12662	3.18112	0.216066	1.04925	3.44813	0.949876	3.40379	0	2.61976	1.87549	2.26574	5.5651	0.428586	32.2951	8.17568	8.73447	14.2333	18.6074	76.2113	13.8408	0.893259	2.49666	11.8311	6.74802	7.09865	0.655791	0.283506	7.15138	0.688285	0.192446	1.3495	0.122916	5.94936	0.118136	0.667211	0.76816	0.560828	0.220437
Actinobacteria_bacterium_HGW-Actinobacteria-4	0	0.127603	0	0	0	0	0	0.260533	0	0.098355	0	0	0.445977	0.059069	0	0	0	0	0	0.198831	10.0388	0	0.474673	0	2.69116	0	0.317519	0.663681	0	1.44217	1.11288	0	0	2.3748	0.707823	2.33367	0	0	0	0.142968	0.071496	0	0	0.624397	0	0	0.039283	0	0
Actinobacteria_bacterium_HGW-Actinobacteria-5	0	4.34158	0	0	1.47273	0	1.12801	8.02619	0.899964	9.43313	24.4682	7.85891	3.97199	0.295955	0.532995	12.0272	1.44865	5.01828	4.1288	2.84478	2.18589	3.54155	9.4844	1.70929	55.9664	18.5006	26.7208	35.0028	4.86799	146.446	33.5679	1.93577	1.23419	13.6319	8.55066	5.2152	1.84198	2.2608	18.2413	1.10088	0.723849	0.972497	0.400401	10.5937	0.450839	1.12314	1.65539	3.13459	0.014277
Actinobacteria_bacterium_HGW-Actinobacteria-6	0.036234	0.093378	0	0	0	0	0	0.73227	0	0.842331	0.065583	0	0.159898	0	0	0	0	0	0	0	0.023892	0	0.058735	0	0	0	0.212521	0.200977	0	0	0	0	0	0	0.396977	0	0.981485	0	0.211737	0	0.03593	0	0	0	0.01855	0.375605	0.985617	0.171676	0
Actinobacteria_bacterium_HGW-Actinobacteria-7	0	0	0	0	0	0	0	0	0	0	0	0	0	0	0	0	0	0	0	0	0	0	8.62194	0	0	0	0	0	0	0	0	0	0	0	0	0	0	0	0	0	0	0	0	0	0	0	0	0	0
Actinobacteria_bacterium_HGW-Actinobacteria-8	0	0	0	0	0	0	0	0.436385	0	0.814955	0.932739	0.514356	54.543	0	0.043544	0.319771	0	0	0	0.032966	0.123623	0.247189	1.26931	0.096207	3.95914	1.93822	1.69791	0.742972	0	9.15028	1.24261	0	0.184426	1.57822	1.84998	1.46487	0	0	0.320005	0.09604	0	0.431919	0	0.556184	0.337163	0	0.04674	0.473463	0
Actinobacteria_bacterium_HGW-Actinobacteria-9	0	3.89373	0	0	0	0	0	0.210846	0	0	0.052551	0	0.621995	0	0.105446	0	0	0	0	0.048628	0.149126	0.37269	0.396292	0	0.091292	0	0	0.027821	0	0.754016	0.463074	0	0	0.610889	0.755892	0.359188	4.60585	0.020533	0	0	1.56025	0.087807	0	0.014851	0	1.54402	7.40139	0.287191	0
Actinobacteria_bacterium_IMCC26207	0.0261	0.158486	0	0	0.040396	0	0	0.224334	0	0.201323	0.439283	0.237402	0.211849	0.098789	0.049255	0.251849	0.049707	0.341405	0	0.193924	0.226379	0.107682	0.655337	0.053435	1.19376	0.027416	0.077273	2.89304	0.061754	2.98074	0.935497	0	0	1.30245	1.17892	0.952979	0.041511	0.084732	0.728349	0.018821	0.091714	0.066578	0.042991	0.702201	0.013282	0.31409	0.101228	0.24128	0
Actinobacteria_bacterium_IMCC26256	0	0	0	0	0	0	0	0	0	0.199718	0	0	0	0	0	0	0	0	0	0	0	0.863558	0.376938	0	0	0	0	0	0	0	0.018638	0	0	0	0.060643	0	0	0	0	0	0.015248	0	0	0	0	0	0	0	0
Actinobacteria_bacterium_OK006	0	0	0	0	0	0	0	0	0	0	0	0	0	0	0	0	0	0.573379	0	0	0	0	0	0	0	0	0	0	0	0	0.388026	0	0	0	0	0	0	0	0	0	0	0	0	0	0	0	0	0	0
Actinobacteria_bacterium_OK074	0	0	0	0	0	0	0	0	0	0.130349	0.117393	0	0.043282	0.126462	0	0	0	0	0	0.07761	0	0	0	0	0	0	0	0	0	0.603526	0	0	0	0	0	0	0	0	0	0.030826	0	0	0	0	0	0	0	0	0
Actinobacteria_bacterium_QS_5_72_10	0	0.636663	0	0	0.078369	0	0	0.818961	0	0.948954	0.944678	1.62703	1.72132	0.292615	0.185961	0	0	0.862808	0	0.824401	0.835647	0.795462	1.56197	0.070998	5.36236	0.226218	0.373414	3.89421	0.47369	14.5883	2.92285	0	0	5.4708	3.09871	4.41789	0.206519	1.09691	2.07058	0.154382	0.170953	0.157985	0.027866	2.60606	0.182856	0.060983	0.375268	0.183417	0.075191
Actinobacteria_bacterium_QS_8_72_14	0	0.1572	0	0	0	0	0	0.32959	0	1.03042	0	0.604083	0.575434	0.083041	0.205573	0	0	0	0	0.038263	0.392355	0.28469	0.419241	0.123055	2.74706	0	0.249222	5.31423	0.385773	9.19118	3.86075	0	0	5.47452	1.72187	1.73443	0.308166	0	1.35649	0.208022	0.058028	0	0	2.60582	0	0.159027	0.054404	0.618606	0
Actinobacteria_bacterium_RBG_13_35_12	0	0	0	0	0	0	0	0.160749	0	0	0	0	0.088306	0	0	0	0	0.177725	0	0.029112	0	0.075017	0	0.028791	0.671007	0.305415	0.08638	1.11413	0	1.44667	0	0	0	0.16272	0.080112	0.151401	0	0.056236	2.10194	0.233692	0	0.042255	0.097301	2.05231	0	0	0	0.237427	0
Actinobacteria_bacterium_RBG_13_63_9	0.078663	0.06144	0	0	0	0	0	0.13524	0	0	0.665755	0	0	0	0	0	0	0	0	0	0	0	0	0.048486	0.093323	0.157193	0.302075	0.153832	0	0	0	0	0	0	1.77031	0	0.120392	0.097284	0	0.106341	0	0	0	0	0	0	0.063454	0	0
Actinobacteria_bacterium_RBG_16_67_15	0	0	0	0	0	0	0	0	0	0	0	0	0	0	0	0	0	0	0	0	0	0	0	0	0	0	0	1.18434	0	0	0	0	0	0	0	0	0	0	0	0	0	0	0	0	0	0	0	0	0
Actinobacteria_bacterium_RBG_16_68_12	0	0	0	0	0	0	0	0	0	0	0	0	0	0	0	0	0	0	0	0	0	0	0	0	0	0	0	0	0	0	0	0	0	0	0	0	0	0	0	0	0	0	0	0	0	0	0	0	0
Actinobacteria_bacterium_RBG_16_68_21	0	0	0	0	0	0	0	0	0	0	0	0	0	0	0	0	0	0	0	0	0	0	0	0	0	0	0	0.376017	0	1.95869	0	0	0	0	0	0	0	0	0	0	0	0	0	0.715424	0	0	0	0	0
Actinobacteria_bacterium_RBG_16_70_17	0	0	0	0	0	0	0	0	0	0	0	0	0.334587	0	0	0	0	0	0	0.703557	0	0	0	0	0	0	0	1.51892	6.77954	3.66294	0.3211	0	0	0	0	0.598856	0	0	0.401089	0	0	0	0	0.131761	0	0	0	0	0
Actinobacteria_bacterium_RBG_19FT_COMBO_36_27	0	0	0	0	0	0	0	0	0	0.787653	0	0	0.097228	0	0	0	0	0	0	2.39889	0	0	0	0	0.774909	0	0.099235	0.779283	0	0.053045	0	0	0	0	0	0.095746	0	0	0	0.023634	0.023209	0	0.063042	0.033668	0.029578	0	0	0	0
Actinobacteria_bacterium_RBG_19FT_COMBO_70_19	0	0	0	0	0	0	0	0	0	0	0	0	0	0	1.06373	0	0	0	0	0	0	0	0	0	1.8804	0	0	0.773553	0	0.850893	0	0	0.54781	1.33693	2.31116	0.675815	0	0	0.076421	0.032723	0	0	0	0.020965	0	0	0	0	0
Actinobacteria_bacterium_SCGC_AG-212-D09	0	0	0	0	0	0	0	0	0	0	0	0	0	0	0	0	0	0	0	0	0	0.341079	0	0	0	0	0	0	0	0	0	0	0	0	0	0	0	0	0	0	0	0	0	0	0	0	0	0	0
Actinobaculum_massiliense	0.936521	0.15195	0	0.070886	0	0	0	3.41138	0.039797	4.49496	2.54405	1.21131	1.32215	1.26058	0.381288	6.41041	0	2.17024	0.203046	1.48478	6.46252	2.15508	1.56075	0.099913	20.3538	1.37192	0.836364	24.1113	50.8626	36.2724	7.09902	0	0.055103	10.3888	13.7482	11.0446	0.762892	0.115766	4.65049	0.041296	0.136399	0.355132	0.887435	9.01311	2.0089	2.26699	0.900795	8.85625	0.573294
Actinobaculum_sp_313	0	0.247525	0	0.02438	0	0.073515	0	0.705268	0	1.91506	3.62923	0.518569	0.842958	0.18762	0.214545	0	0	0.181284	0.035302	0.850134	1.46332	0.8611	3.07456	0.021291	3.90747	2.31307	0.680722	8.39033	0.193251	16.7028	2.53803	0.156284	0.15952	9.22884	0.927251	1.23998	0.948066	0.275985	1.04389	0.06802	0	0.040975	0.121851	1.76948	0.215506	0.543849	1.81441	1.17155	0.027829
Actinobaculum_sp_352	0.19122	0.535504	0	0	0	0	0	2.74822	0.225027	3.7118	5.84414	0.15019	2.24535	0.779129	0.451325	4.96969	0.238142	0.44185	0.091265	3.24413	2.79421	1.91891	4.24346	0.087129	12.7003	2.48679	1.55105	24.5487	14.7924	29.1054	4.93089	0	0	15.7098	17.104	13.0283	0.180482	1.00635	3.9773	0.012736	0.022575	0.116324	0.836295	8.34307	0.765141	0.147521	2.28742	3.17362	0.00497
Actinobaculum_sp_oral_taxon_183	1.08785	0.865839	0	0	1.51934	0	0	8.43509	2.74188	10.0543	16.3373	0.932995	12.0418	0.520723	0.520037	11.5725	0.173807	1.39622	1.17142	2.14886	4.22917	1.30457	11.5067	0.271313	21.882	7.66593	6.31973	21.9082	7.60462	55.9539	13.876	0.257129	0.400625	9.58828	16.1127	16.005	0.722596	2.76274	17.3034	1.35384	0.230506	0.386984	0.385314	15.0116	1.10007	0.161871	0.217476	6.55571	0.475715
Actinobaculum_suis	0.132222	0.405689	0	0	0	0	0	7.50923	0.520446	10.4609	11.9031	7.54284	10.7053	1.34586	1.49483	4.40978	0	4.48047	0.289547	4.50914	8.02931	9.06622	10.5824	0.584175	135.85	13.9897	14.6014	190.482	49.6429	125.497	15.0453	1.44532	0.473775	35.4631	25.3729	32.1528	1.48162	6.9561	18.6332	5.53281	1.58535	9.82847	0.708958	17.1442	0.895428	0.769352	0.40599	1.89742	0.222569
Actinocatenispora_sera	0	0	0	0	0	0	0	0	0	0	0	0	0	0	0	0	0	0	0	0	0	0	0	0	0	0	0	0.379805	0.922162	0.536777	0	0	0	0	0	0	0	0	0.198982	0	0	0	0	0	0	0	0	0	0
Actinocorallia_herbida	0	0	0	0	0	0	0	0	0	0.185172	0	0	2.53434	0	0	0	0	0	0	0.33128	0	0	0	0	0.998943	0	0	0.762855	0	0.951826	0.948001	0	0.136072	0.091195	0	0.128048	1.06265	1.1457	0.040057	0.063662	0.025658	0	0.185777	0.620594	0	0	4.57372	0	0.11735
Actinocorallia_populi	0	0	0	0	0	0	0	0	0	0	0	0	0	0	0	0	0	0	0	0	0	0	0	0	0.065006	0	0	0.501159	0	0.332037	0.66721	0	0	0	0.564266	0	0	0	0.037615	0.024449	0	0	0	0	0	0	0	0	0
Actinokineospora_alba	0	0.047506	0	0	0	0	0	0.106436	0	0	0.599429	0	0.307023	0.037568	0	0	0	0	0	0.104563	0.62204	0	0.425443	0	0.252044	0	0.116537	0.241821	0	1.1283	0.234487	0	0	0.289032	0.74657	0.585944	0	0	0.507638	0	0	0	0.099124	0.105527	0	0	0.049466	0	0.165301
Actinokineospora_auranticolor	0	0	0	0	0	0	0	0.041577	0	0.331025	0.040808	0	0	0	0	0	0	0.081737	0	0.013452	0	1.93915	0.767234	0	0.840735	0.046116	0.214281	0.140884	0	0.21667	0.062606	0	0	0	0	0	0.069941	0	0.099214	0.031587	0	0	0	0.809416	0	0	0.018873	0	0
Actinokineospora_bangkokensis	0	0	0	0	0	0	0	0	0	0.516456	1.19033	0	0	0	0	0	0	0	0	0.263273	0	0	0	0	0.275454	0	0	0.226214	0	1.2514	0	0	0	0	0	0.132603	0	0	0.470934	0	0	0	0	0	0	0	0	0	0
Actinokineospora_cianjurensis	0	0	0	0	0	0	0	0	0	0.652464	0	0	0.746291	0.019727	0	0	0	0.459586	0	0.505754	0.686462	0.065762	0	0	1.29204	0.065067	0	1.43979	0	4.74566	4.41361	0	0	0.811567	0	0.396808	0	0.331353	1.28259	0.029644	0	0	0	0.259588	0.060455	0	0	0	0
Actinokineospora_enzanensis	0	0	0	0	0	0	0	0	0	0.074254	0	0.172564	0	0	0	0	0	0	0	0	0	1.11954	0.074821	0	0	0	0.110597	0.383714	0	0.035714	0.164346	0	0	0.642178	0	0	0	0.143419	0.16118	0.02626	0	0.069016	0.18789	0.401564	0	0	0	0	0
Actinokineospora_iranica	0	0.127603	0	0	0	0	0	0	0	0	0	0	65.739	0	0	0	0	0	0	0	0	0	0	0	0	0	0	0	0	0	0.54323	0	0	0	0	0	0	0.657771	0.412661	0	0	0	0	2.94359	0	0	0	0	0
Actinokineospora_spheciospongiae	0.106248	0.192104	0.222948	0	0	0	0	6.37882	0.038895	0.246057	2.37169	0.495989	0.593238	0.154683	0.041519	0	0	0.89496	0.100314	4.56953	12.4854	0.083968	0.466889	0.052527	2.15125	0.092661	0	5.57089	0.919225	2.70136	1.52491	0	0.10884	4.80639	4.66043	5.45949	0.046552	0.295553	0.99296	0.128467	0.010333	0.156232	0.133383	0.61479	0.0056	0.106019	0.270767	0.1019	0.148169
Actinomadura_atramentaria	0	0	0	0	0	0	0	0	0	1.77864	3.70865	0	3.50578	0	0	0	0	0	0	1.25999	2.35121	2.81634	9.60643	0	2.80401	1.41046	2.75772	4.57338	0	28.2889	10.9181	0	0	5.95521	0	0.675815	0	0	0.480177	0	0	1.4169	0	1.28528	0	0	0	0	0
Actinomadura_chibensis	0	0	0	0	0	0	0	0	0	0	1.45174	0	0	0	0	0	0	0	0	0	2.68083	0	0	0.2777	3.7254	0	0	1.90103	0	4.38628	0.822231	0	0	1.97383	0	0	0	2.4311	3.58576	0	0	0	0	0	0	0	0	0	0
Actinomadura_craniellae	0	0	0	0	0	0	0	0	0	0.133951	0	0	0	0	0	0	0	0	0	0	0	0	0	0	0.156947	0	0	2.11229	0.167673	0.390231	1.61368	0	0	0.850881	0.401494	0.969867	0	0	0.457393	0.016748	0	0	0	0.09927	0	0	0	0	0
Actinomadura_flavalba	0	0	0	0	0	0	0	0	0	0	0.596038	0	0	0	0	0	0	0	0	0.055228	0	0	0	0	0.915994	0	0	0.750443	0	3.35142	0.181077	0.709325	0	0	0.721911	0.462572	0	0	0.198746	0.071484	0	0	0	0.1118	0	0	0	0	0
Actinomadura_harenae	0	0	0	0	0	0	0	0	0	0	0	0	0.185784	0	0	0	0	0	0	0	0	0	0	0	0	0	0	0	0	1.12147	0	0	0	0	0	0.292065	0	0	0	0	0	0	0	0	0	0	0	0	0
Actinomadura_hibisca	0	0	0	0	0	0	0	0	0	1.4985	0	0	0.478715	0.068857	0.48381	0	0	0	0	0.153631	0.314946	0.199479	1.01126	0	1.50953	0.498296	0.274205	2.97804	2.71269	6.82322	0.512965	0	0	0.777802	0.14384	1.33426	0	0.135058	0.741031	0	0.012013	0	0.321335	1.55834	0.013229	0	0.087437	0.313178	0
Actinomadura_kijaniata	0	0	0.205377	0	0.193028	0	0	0	0	0.083608	0	0	0.500679	0	0.095174	0.480152	0	0	0	0.132436	0.438874	0	0	0.024307	0.023232	0	0	0.307498	0	4.55662	0	0	0	0	0	0.465677	0.962109	1.44321	0.432994	0.118164	0.173383	0	0	0.0532	0.018947	0	0.24751	0.071541	0
Actinomadura_latina	0	0	0	0	0	0	0	0	0	0	0	0	0	0	0	0	0	0	0	0	0	0	0	0	0	0	0	0	0	1.18559	0	0	0	0	0	0	0	0	0.13553	0	0	0	0	0.118715	0	0	0	0	0
Actinomadura_logoneensis	0	0	0	0	0	0	0	0.824364	0.18265	0.100422	0	0.154553	0.162046	0	0.273899	0	0	0	0	0.029906	0	0.212536	0	0	1.19481	0	0.992347	0.761976	0	1.44343	0.22827	0	0.246386	0	0	0.173635	0	0.064463	3.64049	0.259971	0	0	0.084063	0.965158	0	0	0	0	0
Actinomadura_macra	0	0	0	0	0	0.087019	0.101099	0	0	0	0	0	0	0	0	0	0	0	0	0	0	1.61145	0.645838	0	0	0	0	0	0	0	0.015709	0	0	0	0	0	0	0	0.206018	0.079019	0	0	0	0	0	0	0	0	0
Actinomadura_madurae	0	0.277499	0	0	0	0	0	0.147915	0	0.133707	0.435243	0	3.8458	0.01233	0.014815	0	0.074856	0.072603	0	0.142298	0.208146	0.229326	0.519528	0	0.945999	0	0.192676	5.42832	0	3.0601	0.899265	0	0.04814	1.13346	1.02278	1.17864	0	0.050593	0.397117	0.074791	0.05474	0	0.053736	0.481068	0.029937	0.188291	0.050274	0	0
Actinomadura_mexicana	0	0	0	0	0	0	0	0	0	0.294557	0	0	0	0	0	0	0	0	0	0	0	0	0	0	0	0	0	0	0	0	0	0	0	0	0	0	0	0	0	0	0	0	0	0	0	0	0	0	0
Actinomadura_meyerae	0	0	0	0	0	0	0	0	0	0.336902	0.082904	0	0	0	0	0	0	0	0	0	0.091054	0.625604	0	0	0.777117	0	0.090438	0.355854	0	2.99643	0	0	0	0	0	0	0	0	0.333629	0	0	0.028114	0.025489	2.75963	0	0	0	0.10522	0
Actinomadura_oligospora	0	0	0	0	0	0	0	0	0	0.442116	0.170156	0	0.066542	0	0	0	0	0	0	0.281818	0	0	0	0	2.00715	0.604795	1.17069	0.194259	0	4.15555	0.280011	0	0	0	0.518131	0	0	0	0.067565	0	0	0	0	0.114201	0	0	0.080951	0	0
Actinomadura_parvosata	0	0	0	0	0	0	0	1.85994	0	1.02414	4.86916	0.077144	1.89386	0.224171	0	0	0	0.319109	0	0.456085	4.25577	0	0.462144	0.294549	0.995058	0.494004	0.290721	0.684692	0	4.78837	1.1732	0	0	0.463407	0.319095	1.47369	1.03356	0.181538	0.421315	0.055135	0	0.138556	0.246877	4.32782	0	0	0.021659	0	0.035917
Actinomadura_pelletieri	0	0	0	0	0	0	0	0	0	0.031575	0	0	0	0	0	0	0	0	0	0	0	0.040238	0.076557	0	0.059336	0	0	0.03269	0.426576	1.08708	0.134241	0	0	0.234567	0.172631	0.108986	0	0	0.137507	0	0	0	0	0.227565	0	0	0	0	0
Actinomadura_rubrobrunea	0	0	0	0	0	0	0	0	0	0.320931	0.020345	0.032885	0.081134	0.088987	0.016359	0	0	0	0	0.067025	0.248829	0.020004	0	0.007428	0.862507	0.136937	0.064275	3.72644	0	0.629171	0.20383	0	0	1.39856	0	0.317239	0	0	0.115808	0.020902	0.00509	0	0.005955	0.040428	0	0.052221	0	0	0.016078
Actinomadura_rubteroloni	0	0	0	0	0	0	0	0	0	0	0	0	0.111427	0	0	0	0	0	0	0	0	0	0	0	0	0	0	0	0	1.11517	0	0	0	0	0	0	0	1.13174	0.35282	0	0	0	0	0.048943	0	0	0	0	0
Actinomadura_sp_CNU-125	0	0.103518	0	0	0	0	0	0.199898	0	0.888996	0.944488	0.02862	0.99875	0.248026	0	0	0.69643	0.674247	0	0.372547	1.22098	1.01518	0.819776	0.173154	3.49817	0.039767	2.41792	1.53511	0.179848	10.1643	4.19363	0	0.046697	3.81023	1.2052	2.96723	0.301995	0.591249	1.03942	0.060474	0.01333	0.173824	0	1.90193	0.091638	0	0.177254	0.065971	0.014024
Actinomadura_sp_LHW52907	0	0	0	0	0	0	0	0	0	0.027842	0	0	0	0	0	0	0	0	0.375186	0	0	0	0	0	0.130881	0	0.08189	2.28019	0	1.20503	0.432922	0	0	0	0	0	0	0	0	0	0	0	0	0	0	0	0	0	0
Actinomadura_sp_WAC_06369	0	0	0	0	0	0	0	0	0	0	0	0	0	0	0	0	0	0	0	0	0	1.0437	0	0	0	0	0	0	0	0	0	0	0	0	0	0	0	0	0	0	0	0	0	0	0	0	0	0	0
Actinomyces_bouchesdurhonensis	0.706847	0.285034	0	0	0	0	0	2.25983	0	5.52572	4.81136	2.46748	3.35807	0.788646	2.11616	1.14826	0	0.773423	1.20758	6.44381	6.44174	2.14884	2.42842	0	20.087	2.35969	5.57574	52.4735	15.1276	38.3783	4.02448	0.997348	1.15262	23.1799	14.317	15.3478	0.9246	1.59065	6.22696	0.345602	0.027175	0.500525	0.242841	13.4097	0.984375	1.64553	1.01186	1.08081	2.17919
Actinomyces_bovis	0.0223	4.22764	11.3235	0.129137	0	0	0	0.645232	1.21534	2.01436	58.7584	3.93702	3.57808	0.315424	0.088725	2.06038	2.34112	24.014	0.53355	0.585552	2.39729	0.823118	6.58184	1.87566	47.2382	2.36686	0.734882	125.939	4.12861	54.7126	36.5497	0.110958	2.8396	26.8673	116.092	56.9778	2.94285	3.30356	8.54957	1.50945	2.01607	0.401099	0.083987	4.39287	0.509529	3.88542	5.5134	2.18517	0.475737
Actinomyces_bowdenii	1.47793	21.1151	7.76167	0.104189	0.172396	1.04129	0	29.7549	0.512763	26.4062	192.606	38.5785	24.0424	12.8369	3.24744	13.5804	24.589	205.381	4.42727	34.335	70.4125	14.8022	54.0195	14.516	123.616	16.9604	20.1362	207.776	160.521	373.652	224.352	1.86848	10.0408	290.236	200.3	923.83	30.1391	8.41151	82.4561	4.69861	0.609477	12.9367	1.51421	32.0457	1.45121	11.6488	15.6388	17.581	2.45512
Actinomyces_culturomici	10.9937	4.47754	0.270244	0.604518	0	0.222099	0	36.0781	0.775943	42.6607	47.2967	9.81055	21.7341	13.5773	5.22665	2.24686	2.21255	11.4895	1.925	25.1511	41.555	14.3134	52.5581	2.08412	103.88	16.8036	12.8953	229.917	20.0774	328.139	51.6989	1.00061	7.25689	237.279	160.033	134.475	6.85993	9.65137	33.7763	4.27566	0.398025	4.07601	2.94469	85.2556	4.13115	3.32105	5.57964	4.21987	15.8939
Actinomyces_dentalis	0.137274	2.83816	3.51448	0.237514	0	0	0	4.24637	1.36086	7.10648	31.2546	2.67498	4.37472	0.880723	0.497632	0.13176	3.52823	5.80603	0.693912	16.9943	19.0656	1.82181	11.1058	0.29873	42.9535	3.43446	2.95048	91.001	6.809	60.7932	20.6771	1.029	5.94723	23.8033	81.0563	55.4585	0.994841	1.56733	7.10876	1.12094	0.665737	0.571718	0.281246	7.27581	0.222057	6.94835	2.16137	0.862817	0.437431
Actinomyces_denticolens	0.024184	0.129294	0.787346	0	0	0.596684	0	7.40334	0	7.643	23.3403	3.74999	5.55646	0.301595	0	0	0	3.17828	0.104163	13.176	8.79064	4.36164	52.9765	0.054402	26.3516	10.5076	9.29569	44.2144	2.53108	55.5045	10.3568	0	0.379533	16.8846	40.2762	21.5254	0.398159	1.11102	4.05563	0.135973	0	0.044703	0.929628	10.2562	0.733698	0.475469	2.2024	0.44357	1.51206
Actinomyces_gaoshouyii	0.10626	0.39809	0.481097	0	0	0	0	5.52332	0	4.46989	13.1612	1.65048	2.03622	0.62714	0.451354	0.045681	1.84913	1.72528	1.00029	6.10902	9.51579	1.85205	12.3349	0.519295	14.9674	3.4013	1.43697	32.6843	1.42432	41.2591	19.9673	0.238077	0.427371	12.2885	24.6807	19.3959	0.454349	0.799434	3.17829	0.48366	0.280816	0.765047	0.316499	11.6092	0.640384	1.38213	0.869145	0.772502	0.700824
Actinomyces_gerencseriae	0.252231	2.39852	2.53601	0	0	0.144404	0.127198	7.71486	0.378147	6.84562	23.1214	1.93323	4.65751	1.14381	0.607435	0.905374	0.214674	1.8597	0.485347	13.6357	18.3836	4.89931	9.27621	0.629726	34.3837	5.16931	4.25726	54.1273	5.8922	99.2018	21.5207	0.289099	1.01552	18.6009	42.6956	66.783	0.989742	1.97696	13.449	0.844611	0.379491	0.320373	0.348959	6.84427	0.259341	1.21289	1.73028	0.805985	0.465468
Actinomyces_glycerinitolerans	0	0.712333	0.428939	0	0	1.33283	0	0.846307	0	2.88103	5.62298	0.305902	2.00342	0.636249	0.273465	0	0.506209	3.96363	0	5.63204	7.38047	0.811967	0.130717	0.322224	11.7737	3.21621	2.07105	24.1896	3.36293	37.3174	13.4941	0	0.701636	7.49182	17.5901	29.9111	2.95918	3.57019	4.472	0.486978	0.201874	0	0.549536	4.46563	0.061476	1.66145	3.4367	1.54801	0.093335
Actinomyces_graevenitzii	1.59411	1.11761	1.57442	0.095837	0.140374	0	0.223651	22.4729	0	10.9998	17.6915	0.795278	8.63312	3.8616	0.75607	0.121777	0	3.02754	0.32661	7.42854	14.5707	5.20385	15.1477	0.789685	29.3095	8.89333	3.62531	71.6183	0.431899	127.898	55.2408	0.392775	6.17706	45.6628	20.4409	47.5927	3.67958	2.44789	18.123	0.572607	0.482239	0.645668	0.234239	25.4025	1.31238	2.03815	2.18244	2.1304	1.51844
Actinomyces_howellii	0.188615	5.38125	9.0503	0	0.167024	0.404845	0	10.4878	0.754975	14.308	43.8309	11.1353	17.3938	1.5811	3.57916	4.25247	3.39794	19.8871	14.5506	257.888	272.593	4.98811	8.10488	1.06097	67.3281	8.04307	10.8178	183.549	92.3122	274.447	61.0904	0.837245	6.55141	39.7126	63.2453	679.513	3.0126	7.40428	35.9862	2.10879	0.333339	2.93078	0.807476	19.4314	0.179004	4.21055	3.68934	5.11758	1.5293
Actinomyces_israelii	0.17911	5.00915	0.661217	0.200368	0	0	0	3.86567	1.16203	5.09428	30.9861	5.41143	4.32913	0.335605	0.709777	0.243853	0.539081	6.51113	5.23185	13.1661	16.4163	2.32309	13.6105	1.21293	41.0048	4.18854	3.70611	70.7628	1.57129	85.0444	20.2158	0.468162	2.55947	23.2543	73.8692	66.9793	0.558642	1.15515	11.6347	1.90717	0.381931	2.65341	0.288298	11.0197	0.858082	2.8187	2.32544	5.79422	0.337438
Actinomyces_johnsonii	0.278961	2.463	1.90101	0.632566	0.110632	0	0	5.53793	0	2.66984	5.78019	0.485606	1.12494	0.072239	0.374137	0	0.128002	0.654253	0	3.14863	3.15331	0.943081	4.27706	0.282457	10.1237	1.19063	0.202498	11.6223	6.66002	22.9214	10.6793	0	0	8.77561	10.6655	14.266	0.037912	0.328809	1.12742	0.20805	0.096105	0	0.023637	2.98861	0.194295	1.19761	0.171955	1.25862	0.017627
Actinomyces_lilanjuaniae	0	0	0.34371	0	0	0	0	1.57538	0	1.96206	0.710063	0.218093	1.35754	0.13014	0	0	0	0.609341	0	1.72646	1.95688	0.132208	0.859263	0.328617	2.43685	1.13927	0	10.8978	0.455883	18.1263	1.77789	0	0.056391	3.94271	2.96249	6.12893	0.340561	0.258014	2.32855	0.202908	0	0	0.005262	0.845524	0.048683	0	0.199154	0.073906	0.014246
Actinomyces_massiliensis	0.341019	2.04438	2.12802	0.52188	0.35975	0	0	4.59595	0.587693	11.1762	24.6519	4.08716	7.1592	2.09264	0.713354	2.28274	0.693231	4.53103	1.05444	12.51	22.9687	4.10651	9.2077	0.698637	38.4346	5.53871	8.66423	55.7507	4.45669	117.004	29.3725	0	1.12416	34.8963	39.6664	58.449	1.13176	2.61905	12.7951	0.797837	0.381548	2.58443	0.561799	14.2235	0.867388	4.16061	3.45332	5.11823	0.716692
Actinomyces_mediterranea	5.30591	5.01606	1.64102	1.44935	0.332791	0.513963	0.047781	14.716	6.24047	29.3004	36.4524	7.22708	17.5427	4.85189	3.15138	1.26977	1.02985	10.805	1.0069	16.8133	31.5509	11.2871	28.54	1.69217	78.3363	8.69033	9.89839	180.934	21.8699	277.473	34.15	1.3075	5.8214	227.581	134.672	99.8563	5.97508	7.62518	26.3094	2.52259	0.269802	2.259	1.94079	52.4308	2.62626	5.36576	4.68818	4.85727	7.9196
Actinomyces_minihominis	0.694736	0.81424	0	0	0	0	0	4.96798	0	4.22508	4.52571	1.53761	3.15879	0.406039	0.736987	0.334169	0.335461	0.651553	0	1.77282	1.37852	1.68917	4.56818	0.281144	11.6142	1.51264	1.02995	19.7061	0.199238	31.7267	5.94621	0	0	15.8601	9.94796	12.3126	0.114963	2.91246	5.62795	0.442243	0.184544	0.397923	0.747036	12.1589	0.372217	0.550553	0.396337	0.339869	0.205983
Actinomyces_naeslundii	0.167023	4.25149	0.523785	0.40514	0.551255	0.248213	0.456566	13.9315	0.890215	22.7499	40.9705	15.4815	5.57406	1.94474	0.624502	2.90599	1.15535	14.6391	1.96268	13.8452	11.1829	5.61688	16.1083	0.963434	47.5472	11.5685	18.0338	51.7804	9.16794	120.785	71.9812	0.204721	2.03852	32.7761	44.9033	69.5965	1.05122	2.4168	22.6748	1.0443	0.62452	0.779864	0.390664	24.7888	0.579163	3.44797	1.88234	0.541741	1.01272
Actinomyces_oricola	0.239943	1.77011	1.09658	0	0.335356	0	0.109063	5.6557	2.58802	8.25502	20.9006	2.07154	6.45952	1.11735	1.34809	0.679157	0.732327	5.2371	1.40292	23.5512	33.6759	4.58541	19.2891	1.32277	28.0068	7.74472	5.83778	57.2849	11.0865	107.868	20.8565	0.274051	2.30379	22.1393	32.3766	70.9294	0.725857	1.05804	7.59022	0.513199	0.332096	2.9907	0.474846	13.2012	0.618831	1.09954	1.63875	1.05954	0.184177
Actinomyces_oris	0.394022	1.818	2.55397	0.312724	0.125012	0.220499	0	16.3263	0.324659	20.6733	32.2639	5.7045	11.8546	3.98821	0.930825	4.55327	2.67813	17.7963	0.134175	16.8763	35.9027	8.7714	26.5423	0.687566	61.5326	14.2843	8.09661	131.069	16.3814	170.966	56.0374	1.91079	1.46955	72.6275	42.8508	59.5019	0.69951	8.49496	24.8764	1.49305	1.47148	1.97721	0.498254	29.3922	0.868653	1.27126	2.89677	3.43728	0.702863
Actinomyces_polynesiensis	1.3827	2.19152	0.273221	0	0.951783	0	0.153049	10.7354	0.308459	14.0347	11.2985	3.47865	5.55863	5.02326	0.61495	1.50059	0.3886	3.04975	0.620087	3.48998	9.6907	2.18915	5.34727	0.262861	42.9426	4.08719	5.39242	84.3053	18.0103	99.6585	14.0495	0.517268	1.80123	87.8702	71.062	44.67	3.23475	5.24796	13.9761	1.64886	0.686158	2.0115	1.88757	33.2064	2.2399	2.64029	2.01902	5.2738	0.172446
Actinomyces_provencensis	7.06919	3.33345	0	0.123712	0.807241	0.24368	0.117651	25.9798	0.582265	28.6776	37.257	17.4517	18.6076	9.157	1.92341	6.15815	0.954815	19.0981	2.08441	18.5275	29.8328	14.2614	34.9654	2.05745	96.0506	15.6492	14.4531	179.835	12.9929	285.628	45.4505	1.43273	3.25881	173.584	98.9584	77.7523	3.18351	5.83138	26.4395	3.19954	0.463158	7.55335	2.71203	64.3618	5.3304	9.41142	6.24286	3.24962	1.97619
Actinomyces_qiguomingii	0.110295	3.14614	1.45174	0	0.287965	0	0.636473	5.42776	0.300713	11.8357	32.987	5.76204	8.6173	0.754698	0.520046	3.82623	1.25226	9.43803	2.62954	18.2954	23.453	4.9775	8.19077	0.906425	62.9595	5.76597	3.0111	79.486	1.88	112.471	43.7014	0.678609	1.86227	30.7748	99.9329	93.4684	2.74586	2.17298	13.9255	1.75281	1.09829	1.28487	0.100615	15.274	1.13429	0.597128	3.11298	2.36415	0.750354
Actinomyces_radicidentis	0	4.34439	3.73852	0.093238	0.061338	0.212089	0	6.88668	0.099745	3.67764	38.2174	3.70918	5.02798	0.30908	0.421181	1.55758	0.482639	6.40847	1.68613	20.5777	15.6435	5.16945	10.1879	0.920085	43.9711	3.54745	1.22496	72.8609	2.83698	57.4369	21.6303	0.081536	2.50632	23.0141	67.6051	75.386	1.18485	3.31558	9.10904	1.20687	0.357557	1.24441	0.09242	10.4319	0.324178	1.52027	3.22234	2.72123	1.52159
Actinomyces_ruminicola	0.14165	2.56747	3.06258	0.108292	0.086741	0.050687	0	6.51524	1.73666	12.7909	30.096	4.65902	5.43827	1.06648	0.95635	0.631303	0.350672	11.5121	1.71045	27.3301	27.5121	2.69548	22.2917	1.1112	59.3036	6.31709	5.61543	82.1711	6.87753	122.214	167.382	0	0.819639	48.6426	93.5426	83.2537	1.0296	2.79187	11.8275	2.24762	0.472624	0.746007	0.414531	23.0834	1.00052	2.87447	1.24544	1.44885	0.761637
Actinomyces_slackii	0.572914	2.58608	1.29551	0.019164	0.14844	0.027485	0.078899	12.6706	1.90596	12.7885	36.2807	9.24275	12.8085	1.76896	0.574463	2.36335	1.3662	40.6388	2.12683	12.8547	25.7872	8.05184	34.874	2.81391	46.7892	10.9632	10.9064	77.8391	21.2975	169.575	55.4189	0.280698	1.57386	59.7525	73.6764	97.028	4.47059	7.54081	19.5524	0.769221	0.168824	1.02498	0.725894	20.7481	1.02123	5.56291	4.58717	1.42575	0.859501
Actinomyces_sp	0.084772	5.04087	4.23168	0.114595	0.329505	0.086747	0	9.85992	0.592888	13.1479	52.9564	3.73305	10.5621	1.83051	0.927298	0.227122	0.834399	13.21	1.05211	15.1125	19.2794	11.2064	31.7308	1.64212	67.7086	6.16383	6.44442	137.886	9.52665	143.182	41.5265	0.352615	4.03802	59.6813	113.042	68.1904	1.42203	5.86467	23.1144	3.57842	0.59974	1.02348	1.69482	24.9888	1.09832	6.08441	2.81678	1.93796	0.698204
Actinomyces_sp_2119	0	0.065064	0	0	0	0	0	0.154908	0	0.547469	0.692343	0.734517	0.381045	0.092391	0	0.366068	0.153631	0.67216	0	0.074186	0.682821	0.37583	0.231446	0.146255	1.35896	0.203737	0.610118	5.95267	0	3.30253	1.48284	0	0	3.36996	0.47505	3.14102	0	0.176538	4.06933	0.077188	0.037392	0	0	0.215773	0	0.05877	0	0	0.035472
Actinomyces_sp_C10	0	0	0	0	0	0	0	0	0	0	0	0	0	0	0	0	0	0	0	0.853823	0.900479	0	2.30877	0	0	0	0	0.642644	0	0.359029	0	0	0	0	0	0	0	0	0	0	0	0	0	0	0	0	0	0	0.227571
Actinomyces_sp_Chiba101	0	0	0	0	0	0	0	5.73987	0	1.98823	4.47302	0	4.84288	3.25804	2.07177	0	0	0.656063	0	8.79755	8.53003	1.82116	7.45979	0	28.4199	3.6214	1.68372	37.0281	0	52.9608	8.48719	0	1.39647	27.7773	14.259	21.3554	2.39636	0	3.51747	0	0.357082	0.675636	3.10727	15.4619	0	0.997008	0.894206	1.43725	0.70887
Actinomyces_sp_CtC_72	0.084372	2.42816	2.87282	0	0	0	0	1.3765	0.091325	3.61365	14.8525	9.08894	1.23716	0.504449	0.236124	1.87067	0	4.05108	3.46793	12.317	8.51827	2.5463	4.16313	0.606936	17.5141	2.86734	1.53789	28.6596	2.41631	60.5616	15.8469	0.165783	1.13862	6.3408	20.2898	44.075	0.322358	0.375138	7.14044	0.227369	0.112496	5.35433	0.11157	8.7076	0.371424	1.05761	1.51639	1.30181	0.07723
Actinomyces_sp_HMSC035G02	0.037803	0.017162	0	0	0	0	0	0.57155	0.226465	2.40729	1.32561	2.07393	1.95645	0.411922	0.286169	0	0	0.753952	0	1.10911	1.53376	0	9.03595	0.051277	8.20023	1.98195	0.377009	14.0913	0.343787	12.3232	2.2762	0	0.709734	13.2346	5.88621	14.3176	0.980841	2.48838	5.57166	1.56532	0.041681	0.149434	0.041494	8.60578	0.041783	0.837202	1.79026	0.581678	0.282729
Actinomyces_sp_HMSC062G12	0.292298	0.032681	0	0	0	0.076746	0	0	0	0.445036	0.289279	0.335627	0.070562	0.079849	0	0	0	0.238759	0	0.436124	0.184583	0.08081	1.01216	0.112778	3.599	0.050985	0	1.19973	0	4.00184	0.343062	0	0.035478	4.12032	1.24101	1.00196	0	0	0.876348	0.019162	0	0.007366	0.039209	0.799517	0	0	0.14181	0	0
Actinomyces_sp_HMSC065F11	3.54324	0	0	0	0	0	0	5.81605	0	0	0	0	0	0	0	0	0	0	0	0	0	0	0	0	3.64632	1.20258	0	0.856097	0	0	0	0	0	1.59136	1.91311	4.95923	0	0	0	0	0	0	0	0.162199	0	0	0	0	0
Actinomyces_sp_HMSC065F12	0.245021	3.68456	1.63347	0.082348	0	0.909731	2.0063	10.4348	0.793786	12.3777	13.6508	2.43911	4.60562	1.71612	0.637354	1.06325	0.299957	8.30443	0.512586	6.64006	6.48521	3.35337	14.2547	0.937199	28.7285	3.18117	3.85006	60.1566	2.13333	91.204	15.3715	1.70353	0.939931	41.8163	24.7908	29.3302	0.46668	3.88611	12.4004	1.70305	0.144521	0.438731	0.935797	28.5548	0.921101	1.60907	2.18224	2.3961	0.317998
Actinomyces_sp_HMSC075B09	1.00788	0	0	0	0	0	0	2.39436	0	0.099488	0.250409	0	0.672524	0.194655	0.043544	0	0	0.847827	0	0	0.094406	0	0.643974	0	1.86798	0	0.158315	0.498441	0	1.3583	0.105418	0	0	0.979835	5.69238	5.75797	0	0	1.46555	0	0	0.256464	0	0.311323	0	0	0	0	0.049755
Actinomyces_sp_HMSC075C01	0.807972	1.26537	0	0	0	0	0	0	0	0	0.904387	1.32079	0	0	0	0	0	0	0	0	0.651375	0	0.440182	0	1.13626	0	0	3.4024	0	1.52649	2.10275	0	1.9548	0.298971	1.37091	3.06624	0	0	0	0	0	0	0	0.114119	0	0	0	0	0.128523
Actinomyces_sp_HMSC08A09	0	0	0.693856	0	0	0	0	0	0	0.953764	0.242484	0	0.196042	0.079458	0	0.457611	0	0.394792	0	0.036724	0.041022	1.13252	0.348191	0	1.63004	0	0	2.38095	0	2.10613	1.72814	0	1.28469	2.95759	1.25228	1.53112	0	0	0.437768	0	0	0.215067	0	0.372951	0	0	0	0	0
Actinomyces_sp_HPA0247	0	0.072879	0	0	0	0	0	0	0	0	0.694795	0.038984	0.188027	0.064865	0	0	0	0	0	1.17199	0	0.271862	0.107643	0	1.46441	0.162099	0.449931	5.19069	0	6.19458	0.281567	0	1.98412	1.87831	1.2579	0.765803	0.040904	0.41611	0.578708	0.006183	0	0	0.07175	2.58166	0.013086	0	0.082704	0	0
Actinomyces_sp_ICM39	0.12589	0	0	0	0	0	0	2.14034	0	0.638995	0.595629	0.161096	0.201136	0.314598	0	0	0	1.69027	0.639319	0.39139	0.831461	0.136277	0	0	5.93439	0.80328	1.43693	6.28969	0	3.12385	1.46354	0	0	2.7481	1.45657	2.08542	0	0	1.97159	0.130212	0.072475	0.032206	0	2.27353	0.027383	0	0	0	0
Actinomyces_sp_ICM47	1.07413	0.576703	0	0	0.068123	0	0	7.40748	0.529784	6.09559	9.21965	0.242955	2.28515	1.50133	0.205028	0	0	1.63668	0.056769	10.9488	4.74229	2.34259	24.7802	0.198202	23.2206	7.44445	3.88358	27.9886	0.553437	90.3453	16.5353	0.408811	0.238646	22.7215	9.13434	9.15645	0.496614	2.22468	8.98348	0.411972	0.165343	0.152651	0.359363	22.3005	0.712484	2.37773	0.824241	0.839893	0.388535
Actinomyces_sp_ICM54	0.431917	0.349679	0.369284	0	0.27393	0	0.215276	6.66806	0	5.34412	5.57715	0.087032	3.94594	0.166587	1.00147	0.129175	0.113866	1.11129	0	1.94634	4.21171	2.20789	5.55297	0.028656	27.121	4.00544	0.45993	25.6383	2.04006	41.8158	8.81923	0	0.161999	18.5132	28.8302	11.1786	0.068893	0.156356	4.85107	0.036729	0.095784	0.195648	0.669838	11.5529	0.069717	3.83709	3.55694	0.469316	0.393626
Actinomyces_sp_ICM58	1.33288	0	0	0	0	0	0	0	0	2.54091	0	0	0.915931	0.597671	0	0	0	0	0	0.473006	0.745195	0.403426	0.638062	0.229248	3.83042	0	0	3.38278	0.558206	7.31792	0.800647	0.566521	0	4.19039	1.72969	9.53463	0	0.746302	0.931511	0	0.016462	0.201664	0	4.973	0.270043	0	0.389821	0	0
Actinomyces_sp_Marseille-P3109	0.214032	0.605225	0	0	0	0	0	9.49083	0.705027	3.22368	12.5553	1.04665	1.14234	0.801377	0.198616	0.828554	0	0.974985	0.141274	9.86091	2.61027	0.947233	3.53851	0.345267	14.7247	5.32291	3.79911	13.4593	7.14507	40.8412	14.6758	0	0.097799	5.20398	7.45518	9.33065	0.357937	0.138383	3.10909	0.336403	0.104841	0.133958	0.025981	2.26148	0.066201	1.57286	0.149976	1.11449	0.12257
Actinomyces_sp_S4-C9	0	0.499391	0	0	0	0	0	0.660175	0	0.52767	0.135233	0.41491	0.355811	0.149807	0.041349	0	0	0	0	0.428761	2.59904	0.07711	1.75816	0.098625	2.7326	0.109773	0	8.21208	8.17484	11.6042	1.49405	0	0	2.09812	1.97844	2.17378	0.239084	0.286423	0.792373	0.150698	0.097777	0.163007	0	0.95501	0	0.386784	0.254612	0.238957	0.905736
Actinomyces_sp_S6-Spd3	0.073378	0.221148	0	0	0	0.617435	0	0.636911	0.304757	3.94166	2.22354	0.515683	0.795105	1.11934	0.065576	0.495188	0	2.45987	0.080181	1.01449	3.47398	0.424497	2.50355	0.262878	8.71044	0.821524	0.56879	15.8475	5.57186	18.7982	3.27407	0	0	20.8775	16.4818	3.53513	0.104252	0.424899	1.02888	0.108688	0.032775	0.126057	0.44041	7.27681	0.453314	0.062803	0.733703	1.14367	0.063728
Actinomyces_sp_UMB0138	0	0.046181	0	0	0	0	0	0.065493	0	0.141669	0.427289	0.103675	0.120821	0.256109	0	0	0	0.085358	0	0.185556	0.289512	0.167931	0.602361	0.077988	1.92274	0.287696	0.180087	5.131	0	4.9629	1.64964	0.09344	0	1.06187	0.709413	1.09362	0.018144	0.483702	0.495036	0	0	0.062319	0.018774	0.990639	0.040583	0	0.0492	0	0.033763
Actinomyces_sp_Z16	0	0	0	0	0	0	0	0	0	0	0.057497	0	0.009636	0	0	0	0	0.263419	0	0.201616	0.551898	0	0	0	0.045203	0	0	0.36859	0	1.20355	0.061361	0	0	0.277354	0.05788	0.897007	0	0	0.046689	0.068614	0	0	0	0	0	0	0	0	0
Actinomyces_sp_Z3	0	0	0	0	0	0	0	0	0	0	0	0	0	0	0	0	0	0	0	0.037115	0	0	0	0	0.725854	0	0	0	0	0	0	0	0	0	5.82355	0	0	0	0	0	0.025818	0	0	0.056058	0	0	0	0	0
Actinomyces_sp_Z5	0	0	0	0	0	0	0	1.21145	0	1.65471	5.13237	0	3.39536	0.38279	0	0	0	0	0	3.84969	7.7124	0.623273	5.30163	0	5.55609	0.595518	0.292037	6.42508	0	27.0875	5.61962	0	0	5.57174	0.74807	2.34854	0.120392	0.561221	1.11773	0	0	0	0	2.70719	0.250488	0	0.240576	0	0.192015
Actinomyces_sp_oral_taxon_170	0	1.08412	0	0	0.184485	0	0	2.313	0	4.60387	17.6724	1.00402	5.05737	1.09982	0.359998	1.15118	0.115057	3.27652	0.629557	5.04553	7.63248	1.45341	9.2525	0.621745	13.4287	6.55017	3.2096	17.3256	9.53056	85.6727	14.2586	0	0.3427	17.6211	7.49804	18.559	0.436086	2.24517	3.55009	0.149436	0	0.520134	0.222897	5.249	0.309568	1.50891	0.66354	1.15049	1.28937
Actinomyces_sp_oral_taxon_171	0	0.651604	1.30558	0	0	0	0	4.85719	0	3.23148	6.92399	1.21132	1.28814	0.080534	0.032855	0	0	2.2459	0.684653	0.680335	1.66272	0.216965	1.84785	0.05267	9.61453	2.85775	0.340251	15.4471	0.992808	20.9265	5.48705	0	0.597635	6.67011	11.4678	7.5759	0.185218	1.29394	2.3289	0.184702	0	0.772792	0.094427	3.08238	0.277608	0.180553	0.821284	0	0
Actinomyces_sp_oral_taxon_172	0.085167	1.37767	0	0.15529	0	0	0	1.19369	0	4.47217	2.75689	1.05496	1.74777	1.71494	0.903536	0	2.0243	0	0.064441	3.78516	0.856483	0.536188	6.43737	1.21893	5.47853	0.811097	0.568066	17.6839	3.87567	29.0935	6.82625	3.07077	0.069928	6.45748	8.8425	9.73967	0	0.716126	4.94728	0.644623	0.126052	0	0.172379	9.7398	0.718892	0	0.860433	0	0
Actinomyces_sp_oral_taxon_175	0.009037	0.28747	0	0	0	0	0	0.324563	0.215088	1.01223	5.67441	0.147354	1.40954	0.03046	0.058694	0	0	0.735247	0	1.48526	1.97322	0.638818	0.611456	0.349248	12.6744	0.681272	0	3.41361	0.737252	17.1667	10.2421	0.256922	4.4624	1.12024	1.81597	6.61271	0.059014	0.15222	2.61056	0.017651	0.004248	0.031555	0.021685	0.970943	0.043372	0.409246	1.26355	0.247203	0.026876
Actinomyces_sp_oral_taxon_178	0	0.079882	0	0	0	0	0	0.980281	0	1.0703	2.51277	0	0.540009	0.098707	0.028305	0	0	0.138818	0	4.80261	2.09363	2.23673	7.91365	0.173614	3.16647	1.75004	1.04048	7.46499	0.087557	19.1917	2.15827	0	0	7.62261	1.74047	4.48615	0	0.145048	2.54669	0.079633	0	0.195703	0.186395	3.01992	0.186022	0.216535	0.016019	0.16243	0
Actinomyces_sp_oral_taxon_180	0	0	0	0	0	0	0	1.42368	0.507576	0.996232	2.06028	1.84086	0.234877	0.159265	0	0.359409	0	0.248246	1.49241	0.384781	1.4478	0.553938	0.22061	0.01813	2.75025	0.558625	0.026226	2.14177	5.44479	5.95019	0.883974	0	0.098397	12.4712	2.58936	4.50295	0.207287	0.235007	0.945282	0	0	0.522208	0.051072	1.73523	0.027051	0	0.106963	0	0.049056
Actinomyces_sp_oral_taxon_181	0.47624	0	0	0	0	0	0	0.31706	0	1.53425	0.283686	0	0.222989	0.136047	0	0	0	0.399508	0.892785	0.080801	1.0611	0	0	0	2.3427	0	0.065983	11.0639	0.153672	8.43949	0.271615	0	0.082226	8.26088	9.75553	5.4534	0	0.043108	1.76838	0	0	0.321499	0.018505	0.341775	0	0.522596	0	0.361329	0.101834
Actinomyces_sp_oral_taxon_414	0.356362	6.067	2.76978	0.25747	0	0	0	4.71549	0.554261	6.96231	39.9903	3.26757	4.52771	1.12543	1.00357	0.908438	2.1446	7.92462	5.04317	20.7993	23.2256	9.36889	16.6705	0.426617	53.7045	5.07977	4.70666	86.4919	9.51154	88.7576	38.5617	0.393635	1.42209	45.1399	76.8281	76.3674	1.43718	2.78547	14.2585	1.10352	0.439861	1.08624	0.335529	11.2258	1.19995	5.48508	3.46306	5.64978	0.383466
Actinomyces_sp_oral_taxon_448	0.11169	1.2785	0.144949	0.077695	0.172396	0.640206	0.225391	4.70432	0.726208	9.57117	16.9978	4.30614	2.68077	0.693186	0.307594	1.45691	0	2.313	1.80281	7.62354	7.77783	3.84132	11.7418	0.641246	32.959	5.70689	5.10479	47.0059	4.67702	63.273	18.2728	0	0.405899	31.8856	31.883	42.2818	0.317915	0.879637	6.47286	0.609493	0.5929	0.755948	0.239709	7.19017	0.304232	0.511434	0.575267	0.611998	0.165098
Actinomyces_sp_oral_taxon_848	0	0.308653	0.135753	0	0	0	0	0.190692	0	0.544287	0.898598	0.473122	0.256576	0.142214	0.043544	0.528256	0	0.303443	0	0.291994	0.276566	0.118301	2.17895	0.017673	4.28279	1.27885	0.830998	2.57562	8.79234	6.93644	2.23031	0.326775	0.194414	9.72679	0.784536	1.36021	0.150425	0.087369	1.88187	0.176254	0.038799	0.092315	0.098168	0.844332	0.080233	0.100633	0.070288	0.121316	0
Actinomyces_sp_oral_taxon_849	0	0.679696	0.367762	0	0	0	0	0.369024	0	3.38495	5.94222	0.387902	3.08166	0.273746	0.114786	0	0	2.54833	0.538119	2.20088	2.84158	1.42941	2.72415	0.32148	10.243	0.945935	1.98992	17.138	0.310142	29.3351	6.36273	0.621657	0	6.15029	8.14147	9.9239	1.42116	0.48935	3.74828	0.242308	0	0.277172	0.435805	5.31394	0.136158	0.30165	0.15564	0	0
Actinomyces_sp_oral_taxon_877	0.437058	0.405378	0	0	0	0	0	4.1642	0	5.70541	7.29572	2.64852	3.90704	1.98899	0.091974	0.823452	1.12934	2.35447	0	5.58399	3.71817	1.21944	2.81688	0.089665	22.6822	2.22371	2.95115	36.558	0	45.6399	4.20119	0	1.46108	14.7275	11.3189	6.94467	0.271079	2.78693	8.87846	0.255622	0.054351	2.09888	0.560788	10.6944	0	1.10497	0.538872	4.35241	0
Actinomyces_sp_oral_taxon_897	0.088208	2.06674	4.07935	0	0.219744	0	0	4.39837	0	10.116	16.7314	4.82831	6.54332	2.9365	0.361051	1.72497	0.369316	6.38092	0.728472	13.7442	12.5914	5.93951	22.5419	0.916776	39.5243	8.11332	7.55906	56.8373	4.808	110.5	26.4668	1.99603	0.496513	29.803	31.9916	40.9752	0.431844	2.16776	9.27041	0.643364	0.178734	1.10048	0.824178	23.3474	1.31064	2.70772	1.58218	1.44167	0.251849
Actinomyces_sp_ph3	0	0.192171	0	0	0	0	0	0.603972	0	1.46028	0.61868	1.26305	0.196472	0.118154	0.198603	0	0	0.259958	0	0.242078	2.95108	0.10837	0.262458	0	1.66304	0	0	7.49921	0	2.90793	3.07229	0	0	5.75043	3.90916	2.17657	0.508931	0.400046	0.683598	0.28756	0	0.075087	0	3.08555	0.285306	0.398474	0.166276	0	0
Actinomyces_succiniciruminis	0.799444	1.23608	1.66885	0.057113	0.063051	0.028675	0	1.55591	0.105804	2.68481	13.7741	0.80519	2.41936	0.371295	0.361575	3.13633	0.017168	9.44992	0.872023	1.76968	4.53303	0.822624	5.59189	0.182565	25.4004	1.1204	0.212779	44.8254	1.21866	39.4048	16.0501	1.36934	1.47179	9.48208	36.7201	14.9302	0.901469	0.424861	8.20068	0.340272	0.245474	1.27341	0.306434	5.93193	0.017302	2.06587	1.03281	0.794514	1.71702
Actinomyces_timonensis	0	2.20382	1.10908	0	0	0.130835	0	1.04753	0	2.89858	14.5902	4.16779	1.04358	0.147093	0.683169	1.00977	7.41536	5.38913	1.17852	5.68402	8.94058	1.25132	3.71108	0.134462	21.2733	3.83187	2.81748	51.711	7.17152	44.9201	26.4753	0	1.12145	13.9282	44.4638	34.8317	0.709362	0.857579	3.49989	1.14057	0.785038	0.656281	0.287702	4.9383	0.468042	3.33275	1.93628	1.95069	2.93312
Actinomyces_urinae	0.424181	0.241726	0	0	0	0	0	4.86548	0	1.30983	0.108144	0	2.93612	0.705863	0.063285	0	0	0	1.04297	0.119153	0.963484	0.300171	1.9905	0	5.00227	0.319808	0	8.3265	0	10.9186	2.82397	0	0	7.57989	3.5259	11.6904	0	0	0.686811	0.183525	0.354155	0.537379	0.198313	7.15504	0	0	0	0	0
Actinomyces_urogenitalis	0.963893	11.1834	13.4449	0.082383	0.261714	0.174303	0	14.5972	2.0046	33.1558	111.615	4.98724	23.0399	4.90408	3.30393	1.58187	1.81883	37.6739	3.92213	54.9514	64.8987	23.8772	77.5319	1.98271	156.472	35.2186	21.4992	246.456	22.4638	376.814	82.527	2.28222	2.21029	103.106	201.164	202.897	2.44725	10.6899	32.2386	3.92782	1.61369	6.80881	0.460611	52.9236	3.23307	7.60464	9.39977	6.40545	4.70393
Actinomyces_viscosus	0	1.69182	2.22123	0	0.149026	0	0	2.69931	0	5.05183	21.2347	1.26423	5.57554	0.223506	0.159688	1.2855	0.123222	2.164	1.76818	7.19343	11.3225	3.57007	8.47059	0.254931	34.1032	5.40453	4.08534	51.4779	1.65706	74.1357	25.99	0.143558	1.01875	21.0031	37.9934	34.1487	1.06922	1.65855	3.55995	0.40173	0.274242	0.789914	0.227845	9.07781	0.77799	2.11492	1.31923	1.93076	0.5954
Actinomyces_vulturis	0.482454	0.22525	0	0.407491	0	0	0	6.92529	0.095707	3.66616	1.6075	0.488095	2.5429	0.591399	3.84303	0	0	4.49789	0	0.701037	7.51031	1.71837	3.73978	0.367156	7.77246	0.353106	0.289474	15.3093	0	27.1052	9.09368	0	0.437836	15.3038	13.7289	12.226	0.101681	0.830489	2.73144	0.111674	0.096087	1.04863	0.262959	8.98016	0.009288	1.35275	3.11565	0	0.063087
Actinomyces_wuliandei	0	1.79559	0.161461	0	0.072087	0	0	3.43996	0	6.6287	13.8619	3.4417	6.38366	1.77441	0.568515	0.068099	0	5.94968	3.47965	7.57577	10.0884	3.92868	19.6912	0.686911	19.9649	9.77217	3.67324	34.4909	1.28753	98.48	25.8333	0.144539	2.92702	24.107	9.07831	26.5612	0.357813	1.54955	7.29939	0.978127	0.294681	0.275622	0.213468	7.31584	0.413759	1.11301	0.265939	1.26999	0.260309
Actinomycetales_bacterium	0.213012	13.6356	0.315839	0	1.32343	0.720836	1.09682	29.1553	2.27392	32.5725	119.378	15.9939	11.5096	0.580094	2.79309	58.0515	5.89836	15.0674	4.34027	6.84443	2.82052	16.4949	34.2334	5.06624	231.783	74.5524	105.363	120.624	10.5747	560.909	86.9284	6.18878	4.82933	40.7825	43.2467	10.6122	2.38631	8.04414	46.9	5.86443	1.07136	1.61994	0.798568	24.3057	0.157606	2.52752	3.07708	1.89917	0.815864
Actinomycetales_bacterium_JB111	0	0.453264	0	0	0	0	0.205483	1.95725	0.558113	3.49165	7.69441	0.325904	0.875454	0.121847	0.411544	2.92751	0	0.680227	0	1.22982	0.947634	2.44349	7.43527	0.36006	16.0265	4.83089	7.17495	7.45166	0.647129	51.517	13.8954	0	0.865484	5.41633	5.28127	1.98606	0.099907	0.055498	4.50825	0.506833	0.023043	0.047213	0.141777	3.88963	0.115829	0	0.236221	0.064506	1.05099
Actinomycetia_bacterium	13.8074	21.0551	0	0.401485	6.30459	2.08898	0.834349	55.844	2.81591	94.7649	75.4855	57.7136	61.2002	24.7431	11.7731	4.38625	3.2756	30.3298	8.13199	70.7005	108.619	40.3863	59.8379	4.1555	238.071	30.0515	21.7707	377.353	36.128	548.083	120.945	4.12145	11.3684	275.573	157.643	200.543	24.4779	18.8301	69.5784	17.4412	3.3022	8.69266	7.23156	218.073	9.40056	22.4569	27.1662	10.6187	12.3675
Actinomycetospora_chiangmaiensis	0	0	0	0	0	0	0	0	0	0	0	0	0.048725	0	0	0	0	0	0	0	0	0	0	0	0	0	0	0.04913	0	0.657285	0	0	0	0	0	0	0	0	0.104067	0	0	0	0	0.174165	0	0	0	0	0
Actinophytocola_xanthii	0	0	0	0	0	0	0	0.698534	0	0.20997	0.338678	0.312741	0.360819	0	0	0	0	0	0	0.120947	0	0.392437	0.771269	0.066365	2.20217	0.632474	1.60625	2.09689	0	5.40209	0.464523	0.855725	0.249162	17.2801	0.333898	0.303321	0.080356	0.065195	0.680999	0	0.070338	0	0.014056	0.168759	0	0	0	0	0
Actinophytocola_xinjiangensis	0	0	0	0	0	0	0	0.084179	0	0.228507	0.041315	0	0.140279	0	2.85158	0	0	0	0	0	0	0	0.129461	0	0.057407	0	0	0.285357	0	0.40183	0.202882	0	0	1.91922	0.04162	0	0	0	0.033479	0.010661	0.03123	0.108681	0	0	0	0	0.019109	0	0
Actinoplanes_atraurantiacus	0	0	0	0	0	0	0	0	0	0	0	0	0	0.05065	0	0	0	0	0	0.213362	3.0964	0	0	0	1.12443	0	0	0.105948	0	0.050282	1.14282	0	0.222044	0	0.940934	0.307877	0	0	0	0.036668	0	0	0	0	0	0	0	0	0
Actinoplanes_awajinensis	0	0.192628	0	0	0	0	0	1.3684	0	1.23945	1.82155	0	0.994119	0.051118	0	0	0	0	0	1.449	0.892605	0.446187	2.46	0.050491	1.38893	0.820756	1.3779	4.6178	0	14.8082	1.42222	0	0	4.33678	0	0.815833	0	0.101597	0.503003	0.110961	0	0	0	2.74912	0.12806	0	0	0	0.054709
Actinoplanes_derwentensis	0	0.023509	0	0	0	0	0	0	0	0.358568	0.05355	0	0.018416	0	0	0	0	0	0	0	0.038885	0	0.023975	0	0.092994	0	0	0.184772	0.134613	0.839804	0.049623	0	0	0.343979	0	0.0674	0	0.112765	0.238338	0.027713	0	0	0	0.142241	0	0	0	0	0
Actinoplanes_friuliensis	0	0	0	0	0	0	0	0	0	0	0	0	0	0	0	0	0	0	0	0	0	0	0	0	0	0	0	0.930271	0	0	0	0	0	0	0	0	0	0	0.477835	0	0	0	0	0	0	0	0	0	0
Actinoplanes_globisporus	0	0.073465	0	0	0	0	0	0	0	0	0	0	0	0	0	0	0	0	0	0	0	0	0	0	0.495948	0	0	0	0	0	0	0	0	0	0	0	0	0	0	0	0	2.33156	0	0	0	0	0	0.833486	0
Actinoplanes_italicus	0	0.231592	0	0	0	0	0	1.4336	0	0.179719	0.671888	0	0.478415	0	0.244132	0	0.669099	0.984986	0	0.14269	1.14915	0.310393	0.325386	0.086022	2.60644	0	0	0.622601	0	3.57301	2.236	0	0	6.39117	0.737312	1.51925	0	0.208744	0.361624	0	0	0	0.084372	0.37378	0.081121	0	0.067977	0	0
Actinoplanes_lutulentus	0	0	0	0	0	0	0	0	0	0.764633	0	0	0	0	0	0	0	0	0.140777	0.110456	0.041459	0	0.051077	0	0.885177	0	0.061312	0.234229	0.28654	1.32538	0	0	0	0.209296	0.115027	0.107841	0	0	0.046102	0	0.014449	0	0	0.734106	0	0	0	0	0
Actinoplanes_missouriensis	0	0.42316	0	0	0	0	0	0.326724	0	0.522367	0.491169	0.055484	0.420092	0.349825	0.022259	0.12792	0	0.643125	0	0.262718	0.753195	0.196775	3.83581	0.038966	2.13265	0.21399	0.172347	3.06139	0.152565	5.1389	2.71786	0	0	2.02776	1.27608	1.50897	0.087066	0.268728	0.762277	0.041569	0.081293	0.011112	0.064333	0.67685	0	0.326245	0.024832	0.067059	0.021086
Actinoplanes_philippinensis	0	0	0	0	0	0	0	0.322773	0	0.408448	0.683412	0	1.40832	0.264278	0	0	0	0.931526	0	0.796107	0.609798	1.21928	0.288684	0.081471	5.09311	0	0	4.7991	1.46091	7.19949	1.51564	0	0	4.23634	2.60964	3.71898	0	0	0.674282	0.606628	0.490202	0	0	6.07503	0	0	0	0	0
Actinoplanes_rectilineatus	0	0.192952	0	0	0	0	0	0.094434	0	0.334759	0.46383	0	0.260007	0.031745	0	0	0	0.464872	0	0.174859	0.150416	0.089629	0.062294	0.016888	0.759631	0	0	2.68232	0	2.93845	0.942044	0.415403	0	1.32035	0.701104	1.42588	0	0	0.81835	0.071895	0.035121	0.036152	0.013887	0.878628	0.038648	0.060632	0.128858	0.20258	0
Actinoplanes_regularis	0	0	0	0	0	0	0	0	0	0.046414	0	0	0	0	0	0	0	0	0	0.155791	0	0	0	0	0.0814	0	0	2.77157	0	2.2133	1.08181	0	0	0	1.19922	0.402386	0	0	0.192525	0	0	0	0	0.167471	0	0	0	0	0
Actinoplanes_sp_ATCC_53533	0	0.032832	0	0	0	0	0	0	0	0.164068	0.333517	0.124751	0.104104	0	0	0	0	1.76007	0	0	0.187713	0	0	0	3.84176	0.631952	0.457912	4.67035	0	7.15951	1.66287	0	0	0	0.149481	0	0	0	1.4857	0	0	0	0	2.19163	0	0.172007	0	0	0
Actinoplanes_sp_LAM7112	0	0.317584	0	0	0	0	0	0	0	0	0	0	0	0	3.29795	0	0	0	0	0	0	0	0	0	0	0	0	0	0	0	0.225124	0	0	0	0	0	0	0	0	0	0	0	0	0.074835	0	0	0	0	0
Actinoplanes_sp_N902-109	0	0.053161	0	0	0.102347	0	0	0.429137	0	0.454004	1.64586	2.03153	0.362644	0	0	0.414825	0	0.530348	0	0.915672	0.343272	0.086657	0.405329	0.021941	7.31714	1.95025	0.578166	12.9511	0	11.7396	5.48213	0	0	0.373542	17.6465	8.30651	0.104379	0.251008	3.6136	0.031279	0.026721	0.020123	0	0.821915	0.014774	0	0.028026	0	0.020819
Actinoplanes_sp_OR16	0	2.30063	0	0	0	0	0	0.17528	0	0.237981	0.301169	0.353769	0.263418	0.029381	0.035387	0	0.178943	0.598046	0	0.07092	0.202472	0.124987	0.63066	0.031341	2.23492	0	0.64699	1.29826	0	1.96032	2.90139	0	0	2.26857	1.48069	1.57616	0.147631	0.20541	0.651042	0.053647	0.137438	0	0.051263	1.11214	0.011912	0.308587	0.398689	0	0.03392
Actinoplanes_sp_TFC3	0.169526	0.310522	0	0	0	0	0	0.271285	0	0.114622	0.577229	0	0.030249	0	0	0.211924	0	0	0	0.076841	0.133972	0.085914	0.139142	0.01617	0.284845	0.050243	0.676562	0.562129	0.223698	2.15794	0.543698	0	0	0.444745	0.134217	0.055678	0	0	0.498942	0.148326	0	0	0	0.62514	0	0	0	0.055373	0
Actinoplanes_subtropicus	0	0	0	0	0	0	0	0	0	0	0	0	0	0	0	0	0	0	1.13887	0	0	0	0	0.036127	0.034644	0	0	0.038143	0	0	1.42222	0	0	0	4.35709	0	0	0	0	0	0	0	0.031112	0	0	0	0	0	0
Actinoplanes_teichomyceticus	0	0	0	0	0	0	0	0	0	0.144992	0	0	0.035372	0	0	0	0	0	0	0	0	0	0	0	0.036359	0	0.107856	0.187365	0	0	0.155059	0	0	0	0	0	0	0	0	0	0	0	0	0.032669	0	0	0	0	0
Actinoplanes_utahensis	0	0	0	0	0	0	0	0	0	0	0	0	0	0	0	0	0	0	0	0	0	0.090998	0	0	0	0	0	0.316467	0	1.21013	0	0	0	0	0	0.538033	0	0	1.70234	0	0	0	0	0.259093	0	0	0	0	0
Actinoplanes_xinjiangensis	0	0	0	0	0	0	0	0	0	0	0	0	0	0	0	0	0	0	0	0	0	1.8916	0	0	9.27447	4.95069	0	0.204586	0	8.30955	1.18483	0	0	0	0	0	0	0	0	0	0	0	0	11.2809	0	0	0	0	0
Actinopolymorpha_alba	0	0.064209	0	0	0	0	0	0.843971	0	0.103846	1.68143	0	0	0	0	0.672123	0	0	0	0.092713	0	0.254964	0.439804	0	2.577	3.28302	4.42011	1.0149	0	7.09888	0.635038	0	0	0.127581	0.141952	0	0	0.101597	0.72656	0.110961	0	0	0	0.234297	0	0	0	0	144.327
Actinopolymorpha_cephalotaxi	0	0	0	0	0	0	0	0	0	0.379649	0	0	0.699117	0	0	0	0	0	0	0	0	0	0	0	0	0	0	0.262554	0	0.522471	0.362861	0	0	0.188467	0	0.086821	0	0	0.248881	0	0	0	0	0.182313	0	0	0	0	0
Actinopolymorpha_singaporensis	0	0	0	0	0	0	0	0	0	0.153056	0	0	0	0	0	0	0	0	0	0	0.156176	0	0	0	0	0	0	0	0	0.612189	0.689791	0	0	0	0	0.413561	0	0	0.325193	0	0	0	0	0.833424	0	0	0	0	0
Actinopolyspora_alba	0	0	0	0	0	0	0	0	0	0	0	0	0	0	0	0	0	0	0	0	0	0.164064	0.185645	0	0.576168	0	0	0	0	0	0	0	0	0.722785	0	0.280097	0	0	0	0	0	0	0	0	0	0	0	0	0
Actinopolyspora_erythraea	0	0.023432	0	0	0.090096	0	0	0	0	0.039385	0.160134	0	0	0	0.022183	0.255015	0.97889	5.16284	0	0	0	0	0	0	0.16155	0.507367	0	0.102323	0	1.739	0.251066	0	0.071411	0.097966	0	0.283162	0	0.471144	0.086339	0.013811	0.013505	0	0	0.035446	0	0	0	0.066839	0
Actinopolyspora_halophila	0	0	0	0	0	0	0	0	0	0	0	0	2.8748	0	0	0	0	0	0	0	0	0	0	0	0	0	0	0	0	0	0	0	0	0	0	0	0	0	0	0	0	0	0	0	0	0	0	0	0
Actinopolyspora_xinjiangensis	0	0	0	0	0	0	0	2.12781	0	0	0	0	0	0	0	0	0	0	0	0	0	0	0	0	0	0	0	0	0	0	0	0	0.182874	0	0	0	0	0	0	0	0	0	0	0	0	0	0	0	0
Actinosynnema_mirum	0	0	0	0	0	0	0	0	0	0	0	0	0	0	0	0	0	0	0	0	0	0	0	0	0	0	0	0	0	1.33512	0	0	0	0	0	0	0	0	1.04332	0	0	0	0	0	0	0	0	0	0
Actinosynnema_pretiosum	0	0.314934	0	0	0	0	0	0	0	0.162916	0.176351	0	0.53496	0.155137	0.037995	0.211317	0	0.888625	0	0.116447	0	0.08289	1.80363	0	1.40807	0.101383	0.28943	1.21403	0.219928	1.96952	1.35935	0	0	1.69375	1.60331	1.23836	0.154517	0.345164	1.14526	0.04599	0	0.120084	0	0.704554	0	0	0.041192	0	0
Actinosynnema_sp_ALI-144	0	0	0	0	0	0	0	0	0	0	0	0	0	0	0	0	0	0	0	0	0	0	0	0	0.099319	0	0	0.108131	0.682517	1.189	0.195681	0	0	0.513229	0.291628	0	0	0.217527	0.304728	0	0	0	0	0	0	0	0	0	0
Actinotalea_fermentans	0	0	0	0	0	0	0	0	0	0	0	0	0	0	0	0	0	0	0	0	0	0	0	0	0	0	0	0	0	0	0	0	0	0	0	0	0	0	0	0	0	0	0	0	0	0	0	0	0
Actinotalea_ferrariae	0.322823	0.205584	0.551176	0	0	0	0	0.820318	0	0.659271	0.915868	0.175983	1.06691	0.209639	0.116574	0	0	0.137267	0	0.295117	0.227373	1.12135	1.24718	0.050659	1.87118	1.20077	1.04442	3.62651	0	11.9625	3.00313	0	0.096045	19.5323	4.07346	8.96622	0.059264	0.448395	3.17946	0.097258	0	0.069924	0	2.26116	0	0	0.212121	0	0
Actinotignum_sanguinis	0	0.10082	0	0	0	0	0	0.076757	0	1.26802	1.43896	0.255518	0.239994	0.158559	1.35251	0	0	0	0	0.897912	1.78675	1.66369	4.96929	0	8.45173	0	2.00007	4.32244	19.1622	17.9349	2.31354	0	0	0.957041	0.457135	0.605632	0	0.352712	3.96322	0.039389	0	0	0	2.0792	0.17971	0	0.035286	0.095808	0
Actinotignum_schaalii	1.75893	0.242779	0	0.016517	0	0	0	7.1437	0.194773	1.42251	1.10593	1.60583	5.15931	0.673045	0.344069	1.79765	0.318513	0.5802	0	0.837285	4.90273	0.960286	1.19694	0.057949	12.024	0.717326	0.471033	11.9217	5.78382	13.0984	7.01453	0	0.509742	6.99401	3.28302	8.60166	0.63706	4.16575	4.32866	1.20924	0.776937	1.23516	0.089642	9.33432	0.204091	0.420201	0.031874	0.577658	0.360734
Actinotignum_timonense	0.4825	0	0	0	0	0	0	3.69624	0	0.752271	0	0	1.60955	0	0	0	0	0	0	0.723783	0.38542	1.01373	1.09833	0	3.5397	2.44125	0.768274	3.33077	9.96669	8.54975	2.89458	0	0	8.86379	3.17713	8.35646	0	2.56229	2.36955	0.063021	0.09254	0	0.065405	3.5254	0.20815	0.165263	0	0	0.087225
Actinotignum_urinale	0.500699	0.075803	0	0	0	0	0	4.8189	0	0.358927	0.390643	4.59764	2.14409	0.094385	0	0.161305	0	0	0	0.283377	0.057757	0	0.493145	0.031469	10.4923	0.39908	0.189786	11.2481	0	16.2026	1.633	0	0	2.96946	6.7483	4.16517	0.23278	0.588986	3.1092	0.034304	0	0	0.270742	0.281334	0.441816	0	0	0.419938	0
Acutalibacter_muris	0.575988	145.231	0	0	4.90361	6.4271	2.02046	16.63	1.02717	42.4778	39.4969	26.3062	43.8313	0.399166	15.6613	0	0	10.5186	0	10.0276	0.416534	8.49456	17.1301	2.47506	182.426	22.7408	53.6801	241.765	8.09285	312.078	74.7048	1.68376	4.79048	200.723	56.0304	168.927	195.97	25.6623	107.635	39.7938	25.6684	5.51512	0.906335	46.7772	0.725688	91.252	340.187	29.6354	4.09107
Acutalibacter_sp_1XD8-33	1.562	487.864	0	0	1.69313	0.12783	0	2.36256	0.30884	22.32	5.83965	2.14149	8.37388	0	14.7652	0	0.500955	0	0	5.30304	0.49122	1.09089	3.6381	0.826339	24.3211	2.14033	10.072	51.2766	2.03592	43.7936	5.7294	1.38863	2.79593	34.0525	8.21701	16.138	820.685	47.8102	27.7889	8.9336	68.5078	0.366722	0.055738	20.4474	0.178763	464.242	1739.78	116.416	2.21455
Acuticoccus_kandeliae	0	0	0	0	0.185235	1.19358	0	2.38096	0	5.38921	0.8539	1.52294	1.50086	2.06774	1.69673	0	0	0.62618	0	0.128738	0.066391	22.9522	9.71908	0.080793	9.37407	23.033	8.58294	0	0	0	0	1.04049	0	0.404603	0.191662	0	0	0	2.80359	0.387866	0.106157	0.080191	0.287502	2.59298	0	0	0	0	0
Acuticoccus_sediminis	0	0	0	0	0	0.140238	0	0	0.079184	0.211275	0	0	0.10811	0.483782	0	0	0	0	0.101011	0	0	1.55306	0.608803	0	0	0.09316	0	0	0	0.103309	0.250374	0	0	0.113586	0	0	1.55262	0	0.370856	0	0.02665	0	0	0.509333	0	0.63426	2.32907	0	0
Adhaeribacter_aquaticus	0	7.68506	0	0	0	0	0	0.451879	0	0.781524	0.381468	0.212469	0.176777	1.06859	1.79522	0	0	0	0	0	0	0	2.86809	0.069323	0.334128	0.724456	0.068596	1.16984	1.27569	0.311542	0.389729	0.723615	0.598235	0	0.064132	0.241056	0	1.41586	2.5301	0.36274	0.999274	2.62577	0	6.76265	0	0.336567	5.36986	1.09201	0
Adhaeribacter_arboris	0	0.883314	0	0	0	0	0	2.434	0	1.14657	0.6973	0.701271	0	1.57541	1.53065	0	0	0	0	0	0	0	0	0	1.51001	0	1.76944	3.77816	0	0.553178	0.068058	1.05405	0	0.315835	0	0.83928	1.60005	0	1.29428	0.380085	0	2.42948	0	0	0	0	6.08625	1.7657	0
Adhaeribacter_pallidiroseus	0	0.255023	0	0	0	0	0	0.042509	0	2.01814	0.919867	4.01109	0.29767	2.03021	0.137107	0	0	0.167185	0.204602	0.013756	0.0151	0	0	0	3.1222	0.047173	0.177883	1.9458	0.420716	0.660529	0.217633	0	0	0.958375	0.588545	1.29804	0.357751	4.28264	4.93387	0.780514	0.010516	0	0	0.055371	0	1.13191	0.07721	0.051976	0
Adlercreutzia_caecimuris	0.697469	854.106	0.132746	0.050095	2.17651	0	1.80434	0.769002	0	12.9458	0.540418	0	5.6779	0	23.4329	0	2.19503	0.199976	0.122668	2.77404	16.7428	0.152064	14.1683	0.05444	9.6929	0.452234	4.34715	16.2959	0.628377	5.17645	4.89857	0.112003	0.985811	17.2364	6.53351	17.0051	928.995	74.2052	6.77219	13.7096	108.857	0.974	0	1.33966	0.069466	580.513	2017.12	130.929	13.8838
Adlercreutzia_equolifaciens	0	68.2839	0	0	0	0	0	0.635808	0.148297	2.1219	4.77251	4.98166	0	0	2.46572	0	0.4583	0	1.72554	17.4909	39.3303	1.22284	60.3406	0	2.52692	2.51414	0.832805	3.75514	0	2.0602	0.181439	0	1.74012	1.88699	3.41057	2.35116	114.086	10.6697	0.418111	3.82947	9.96964	0	0	0.487896	0	73.3335	247.383	15.9056	77.009
Adlercreutzia_mucosicola	0	42.782	0	0	0.055213	0	0	0	0.456736	0.202894	0.111122	0	1.50362	0.079458	0.965723	0	0	0.448451	0	11.8805	3.97912	0	7.69494	0	0	0	1.54095	0.297085	0	2.26428	0.991341	0	0.304311	0.405752	0.449535	1.93128	64.2729	5.33873	0	0.272571	6.12263	0	0	0	0	30.5816	156.2	11.0454	5.4141
Adlercreutzia_sp_Marseille-P7992	0.020164	7.02263	0	0	0	0	0	0.380514	0	1.28261	0.037328	0	0	1.081	1.10216	0	0	0	0	0.012304	1.52444	0	7.32307	0	0.037327	0	0	0.429828	0	0.270396	0.102895	0	0	0.406949	1.74377	0.363255	10.4589	0	0.075672	0	0.183342	0.012239	0	0	0	2.07998	15.8782	0.046402	0.738829
Advenella_incenata	8.5045	0.713978	0.181533	0	0.087761	0.202811	0.206828	7.603	0.616614	4.62138	9.10483	1.05658	0	0	0.096394	6.34495	0.447403	2.60544	0	0.13438	0	0.175327	2.43877	0.151498	1.34955	0	2.25215	0.161107	0	2.41666	0.040251	0	0.954219	0	17.7813	2.29271	1.24156	1.26076	5.87685	0.510303	0.221129	0	0.015612	4.38006	0.087189	0.137281	2.73973	1.23172	0.229016
Advenella_kashmirensis	19.4054	2.32429	0	0	0.123396	0.31111	0.048218	21.6341	2.42836	8.27681	4.19056	2.7721	0.662449	0.029222	0.566532	5.71244	1.06694	6.09563	0.429408	0.294188	0.011712	7.98012	6.25365	0.931937	8.93195	3.71751	4.65243	2.42732	0	8.25724	2.76084	1.15024	1.85083	2.56967	45.1664	13.4143	0.640253	2.89384	8.27648	0.746572	0.933251	0.762772	0.968574	18.3607	0.960422	0.842789	0.507785	2.77828	0.803556
Advenella_mimigardefordensis	6.09344	4.72421	0.310195	0	0	0	0	5.64683	0.380445	1.99072	3.45812	1.20977	0.244893	0	0	5.2345	0.225398	7.56216	0	0.051592	0	0.911366	5.89342	0.751322	1.75606	1.13098	1.53192	0.476653	0	1.91673	1.0715	0	0.379565	0.04914	5.20124	4.74527	0.500585	2.85948	7.30571	0.254159	0.026823	0.483727	0.065184	7.04488	0.603135	1.3745	0.31562	2.08421	0.288022
Advenella_sp_S44	11.8576	0.464694	0	0	0.074696	0	0	8.13031	2.2068	0.122525	0.478613	2.59138	0	0	0	3.34554	1.41731	0	0	0	0	0.102321	0	0.662736	0.300218	0	0.118933	0.042161	0	0.276092	0	0	0	0	21.0906	5.46624	0	0	1.54819	0	0	0	0	1.13583	0	0.498634	0.051817	3.08625	0
Aequoribacter_fuscus	0	0	0	0	0	0	0	0	0	0	0.128248	0	0	0	0	0	0	0	0	0	0	0.962871	0.512916	0	0.698483	0.875611	0	0	0	0.642464	0.119772	0	1.29676	0.350676	3.6368	0	0	0	0	0	0	0	0	1.35239	0	0	0	0.331844	0
Aequorivita_antarctica	0	0	0	0	0	0	0	0	0	0	0	0	0	0	0	0	0	0	0	0	0	0	0	0	0.152265	0	0	0	0	0	0	0	0	0	0	0	0	0	0	0	0	0	0	0.294772	0	0	0	0	0
Aequorivita_aquimaris	0	0.055223	0	0	0	0	0	0.699504	0.430071	2.31136	0.751448	0	0.326134	0.043321	0.388653	0	0	0	0.136927	0.041315	0.068382	1.13726	1.09356	0	3.66946	7.94721	3.89104	3.83881	0	3.18907	0.760434	0.142412	0	2.53174	0.989198	4.05216	0.162636	5.67129	3.71927	0.779349	0.270178	0.376489	0.368917	2.25706	0.481602	0.165635	0	0.422637	0
Aequorivita_capsosiphonis	0	0.464759	0	0	0	0	0	0	0	3.49364	3.29287	0	0.064968	0	0	0	0	0	0	0	0	0.052788	0	0.179616	0	1.35824	0.126755	0.445861	0	0.713618	0.639535	0	0	9.37411	0	4.41192	0.151658	0	0	0	0	0	0	0.340392	0	0	0	0.146773	0
Aequorivita_lipolytica	0	0	0	0	0	0	0	0	0	0.304216	0	0	0	0	0	0	0	0	0	0	0	0	0	0	0	0	0	0	0	0	0	0	0	0	0	0	0	0	0	0	0	0	0	0	0	0	0	0	0
Aequorivita_soesokkakensis	0	0	0	0	0	0	0	0.418537	0	0.102973	0.416848	0	0.157468	0	0.215637	0	0	0	0	0	0	0.12651	1.04684	0.15023	0.101015	0.16271	0	0.382777	0	0	1.50748	0	0	0	0	0.181265	0	2.01407	0	0	0	0	0	0.197032	0	0	0	0	0
Aequorivita_sp	0	0.263741	0	0	0	0	0	0.043708	0	0.126595	0.042913	0	0	0	0.022721	0	0	0	0	0.028295	0	0	0	0	0.804968	0.291194	0.320342	0	0	0.550836	0.500907	0	0	0	0	0.134446	0.565205	0	0.173828	0.254784	0.124386	0.014127	0.051126	0.968097	0.02376	0	0.647547	0	0
Aequorivita_sp_CIP111184	0	6.80585	0	0	0	0	0	8.8895	0	12.9022	15.1322	4.94017	0.020664	0	1.36654	0	0	0	0	0	0	4.10326	1.63438	0	5.5189	12.5775	36.1515	17.8157	0	0.995239	0.19712	4.68655	2.53019	13.4863	11.2351	34.6947	9.28494	9.16236	23.355	7.03668	0.659737	0.241423	0	10.2849	0	3.06336	1.26995	5.14854	15.5065
Aequorivita_sp_H23M31	0.251335	0.63881	0	0	0	0	0	14.3484	0.681009	2.5741	0.837502	6.73074	0.355403	0	1.75934	0.125053	0	0.05248	0.063221	0.057739	0	0	0.651688	0.294908	5.45937	1.22537	2.07927	4.06916	0.733234	3.62382	2.37258	0.134873	1.33318	4.90231	17.0008	11.8233	0.108984	1.56491	4.24328	0.979306	0.085861	0.042817	0.463375	8.26551	0.013952	0.153917	0.13045	1.26236	0.010367
Aequorivita_sublithincola	0.137514	0	0	0	0	0	0	0	0	1.42877	0	0.207677	0	0	0	0	0	0	0	0	0	0	0	0	1.38494	0	0	0	0	0	0	0	0	0	0	0.687017	0	0	0	0	0	0	0	0	0	0	0	0	0
Aequorivita_viscosa	0	1.45046	0.033018	0	0	0	0	4.94154	1.3179	10.5111	10.0904	1.16813	3.33498	0	0.782585	0	0.325059	0.183192	0.335992	0.204984	1.40955	3.61977	5.02798	0.521774	16.7428	4.66443	6.88839	11.7775	0.092986	8.00627	4.92896	0	0.182874	1.39467	0.458749	6.46951	1.89291	8.8957	13.9979	5.44961	1.17184	0.736168	0.302835	13.6394	0.539875	0	0	0.40136	0
Aequorivita_vladivostokensis	1.97037	0.04167	0	0	0	0	0	0	0	0	0.186213	0.159171	1.27314	0	0.14032	0	0	0	0.466408	0.030746	0.068374	0	0	0.033734	5.04656	0.107239	0.102152	3.23942	0.695798	0.066021	0.029372	0	0	0.936413	6.74546	0.238239	0.572327	3.46219	5.83731	0.388945	0.047759	0	0	0.486747	0	0	0	0	0
Aeribacillus_pallidus	0	0	0	0	0	0	0	0	0	0	0	0	0	0	0	0	0	0	0	0	0	0	0.688366	0	2.45895	0	0	0.218518	0	0.992634	0.063787	0	0	0.173739	0	0.638613	0	0	0.682764	0.102374	0	0	0	0.257542	0	0	0.091627	0	0
Aeriscardovia_aeriphila	0	1.82052	0	0	0	0	0	0	0	3.50119	0	0	0	0	0	0	0	0	0	0	0	0	0	0	0	0	0	0	0	0	0	0	0	0	0	0	1.04278	0	0	0	0	0	0	0	0	0	1.39637	0	0
Aerococcus_christensenii	0.831471	1.87917	0	0	0.27541	2.0391	0	0.081139	0	0.384983	6.30386	4.8832	3.73462	2.77387	0.330922	0	0	2.99859	0	0.856164	0.249343	2.8931	10.3216	0.295728	21.8464	1.09829	1.50929	15.5919	0	15.3354	3.73057	0	0	9.56181	7.83488	11.9362	1.37828	1.10221	17.7149	3.31705	0.936458	0.378782	0.335441	6.75232	0.068934	0.468599	2.39457	0.679096	0
Aerococcus_sanguinicola	0	0.092399	0	0	0	0.710439	0	0	0	0	3.98256	0	0	0.074323	0	0	0	0	0	0	0	0	0.264226	0	0.234961	0	0	0.952341	0	1.97281	0.327162	0	0	1.24423	0.797495	0.814926	8.47096	0	0.191283	0	1.34251	0.911039	0	0.833072	0	0	9.32828	0	0.230206
Aerococcus_sp_1KP-2016	0	8.36558	0	0	0	0	0	0	0	0	0.085215	0	11.3636	0	0	0	0	0	0	0	0.296904	0	0	0	0.136111	0	0	0.556707	0	1.86064	0.065432	0	0	0.950934	0.232331	1.44192	0.833722	2.10886	2.06724	0	0.318472	5.62841	0	2.77631	0	5.95803	12.5655	2.29687	0
Aerococcus_sp_HMSC062A02	2.52986	0	0	0	0	0	0	0	0	2.55985	0	0	2.51952	0.542444	0	0	0	0	0	0	0	0.239682	0	0	0.297957	0	0	2.671	0	0.324273	0.098728	0	0	0	6.21515	6.12835	0	0	0	0	0	0	0	0	0	0	0	1.06612	1.0032
Aerococcus_sp_HMSC10H05	0.107608	0.809712	0	0	0	0	0	0	0	0.037815	0.843409	0.302089	36.9934	0.031203	0.134196	0	0	0	0	0.274455	0	0.238172	0	0.305114	1.64843	0.611642	0.24044	17.1005	0	2.37566	0.360901	0	0	3.97493	1.75712	2.67213	0.090157	0	0.255417	0.18102	0.159956	0.105582	0	1.45994	0	0	0.181084	0.278601	0.022528
Aerococcus_sp_HMSC23C02	0	0	0	0	0	0	0	0	0	0	0	0	0	0	0	0	0	0	0	0	0	3.13125	0	3.86561	0	0	0	0	0	0	0	0	0	0	0	0	0	0	0	0	0	0	0	0	0	0	0	0	0
Aerococcus_sp_SJQ22	0.158536	0.399262	0	0	0	0	0	0	0	0	0	0	93.3513	0.07565	0	0	0	0	0	0	0	0	0	0	0.071871	0	0	0	0	0	0.018164	0	0	0	0	0.527784	0	1.88643	0	0	0.216557	0.682117	0	4.08582	0	0	0.022227	0	0.313008
Aerococcus_suis	1.22579	0.108872	0	0	0	0	0	0	0	0	0	0	0	0.064476	2.52811	0	0	0	0	0.756719	0.4748	0	1.01228	0	0.31045	0	0	1.3288	0	2.47748	1.43703	0	0	4.95536	2.87912	3.32247	0	0	0.97849	0	0	0	0	0.7176	0	0	0	0	0
Aerococcus_urinae	6.65213	18.6707	0.536089	0.157919	0.485593	0.483827	0	12.2988	2.12005	2.18638	3.9505	0.793188	52.6049	0.826884	1.0579	4.05832	3.51169	0.344346	0	10.7572	3.03626	2.53479	4.87284	0.396256	15.0848	2.53917	2.45786	8.54156	2.68694	13.4545	10.6981	0	0.090977	8.48506	17.0895	21.8518	8.76775	19.3887	8.6727	3.72878	1.26401	3.188	0.154221	4.35889	0.751221	0.747487	6.62068	5.33036	2.13873
Aerococcus_urinaeequi	1.40537	1.094	0.263014	0	0.18398	0	0	6.16258	0	7.02677	4.76773	0.179548	487.244	7.14501	0.108878	0	0	2.42705	1.03502	0.107397	1.23483	0.154356	9.08689	0.639615	8.89203	3.22657	0.229984	11.1229	0.186828	13.4035	13.6936	1.63439	0.142222	6.1787	6.72443	36.7892	0.58527	7.3596	17.7791	0.104033	0.313164	4.87779	0.36922	53.6368	1.05979	1.0494	5.29158	1.2276	1.71741
Aerococcus_urinaehominis	0.505829	0.571615	0.107483	0	0.3036	0.686329	0	2.34102	0.233612	0.981414	10.0045	4.00733	2.9392	0.191898	0.503615	0	0	0.790231	0	1.37912	0.048353	0.26908	5.7565	0.203754	17.5306	4.09573	10.5102	10.325	0.66542	8.18656	0.649165	0.315383	0.359707	10.6422	5.89354	12.0517	0.551809	2.28431	6.56012	2.21526	0.906747	0.576342	0	1.09472	0.034672	1.30156	0.270534	3.0315	0
Aerococcus_viridans	3.95943	5.64001	1.30025	0.35233	0.759898	0	0	1.01281	0	3.89979	5.7839	0	2162.95	16.3716	0.302535	1.9102	0	9.38318	0.054013	1.22624	1.79853	1.01021	2.02349	0.142989	9.32386	0.520834	1.13633	12.1028	2.34207	19.3431	7.88448	0.280698	0	6.94867	1.03139	13.9418	1.50894	23.8477	5.60306	2.14095	0.517878	10.9926	0.328314	195.796	0.952416	0.106927	0.746123	0.646655	6.00165
Aeromicrobium_camelliae	0	0.116809	0	0	0	0	0	0.971062	0	1.27355	3.62471	0.148512	2.13518	0.785324	0.03756	0	0	0	0	0.806554	4.27502	0.533454	4.37722	0.131291	10.9944	1.404	1.47444	4.83911	0	19.1888	3.33148	0	0	20.4404	1.29702	5.91097	0	0.409437	6.12869	0.090997	0.044663	0.148427	0	1.80569	0.126006	0.117466	0.163008	0	0.321346
Aeromicrobium_chenweiae	0	0.065042	0	0	0	0	0	0.304411	0	0.238304	0.186641	0	0.857307	0.038103	0.030526	0	0	0.298926	0	0	0.040334	0.199564	0.7352	0	0.752117	0.042131	0.079366	0.934178	0.282204	1.46297	0.497171	0	0	0.857655	1.15326	0.747508	0.095811	0.104178	0.514204	0.049331	0.018786	0	0.044279	0.53224	0	0	0.034501	0.092803	0.029447
Aeromicrobium_choanae	0	1.78629	0	0	0	0	0	1.39602	0	0.974219	0.966316	0.161096	0.899716	0.03327	0.224384	0	0	1.07027	0.453561	0.595013	4.61945	0.044089	1.71057	0.189009	2.6448	0.216983	0.507163	4.93302	0	14.1656	5.49743	0	0	5.86734	2.35503	2.97675	0.393549	0.067101	2.97379	0.197987	0.192603	0	0.052599	2.54961	0.049876	0	0.132132	0	0.136338
Aeromicrobium_endophyticum	0	0	0	0	0	0	0	0	0	0.720501	0	0	0	0	0	0	0	0	0	0	0	2.04922	0	0	0.941721	0.695111	0.225304	0.221026	0	3.34072	0	0	0	0	0	0.129309	0.178609	0	0	0	0	0.143378	0	4.28722	0	0	0	0.25838	0
Aeromicrobium_erythreum	0	0.248459	0	0	0	0	0	0	0	0.529862	1.67902	0	0	0	0	0	0	0	0	0.104563	0	0.048781	0.775977	0	2.9742	0.704879	0.86928	1.99282	0.866101	4.05477	1.63324	0.249337	0	1.22299	0.540393	0	0	0	1.08405	0.074856	0.046869	0	0	1.26628	0	0	0	0	0
Aeromicrobium_fastidiosum	0	0	0	0	0	0	0	0	0	0	0	0	0	0	0	0	0	0	0	0	0	0	0	0	0	0	0	0.64931	0	0.18403	0	0	0	0	0	0	0	0	0.096187	0.066093	0	0	0	0	0	0	0	0	0
Aeromicrobium_marinum	0	1.21351	0	0	0	0	0	0	0	2.07533	5.31934	0	0.034053	0	0.145864	0	0	0	3.16678	0.435998	0.125887	1.17186	1.83939	0.487686	2.47545	0.350795	0.242863	2.46754	0	10.0593	4.06345	0	0	7.76431	0	0	0.021164	0.086394	1.37496	0.201492	0	0	0	2.74127	0.090278	1.0952	0.392326	0.361329	0
Aeromicrobium_massiliense	0	0.068851	0	0	0	0	0	0.287962	0	1.28784	1.95315	0.159219	0.073117	0	0.045813	0.495828	0.092449	0.276205	0	0.39574	1.04446	0.210492	0.334101	0	3.53803	0.98876	0.61801	2.07904	0	8.07188	0.988328	0.053843	0	0.380673	0.271766	0.091607	0.167035	0.015779	0.496649	0.061237	0.006151	0.022129	0.007208	0.232242	0	0.063195	0.053215	0.086496	0
Aeromicrobium_phragmitis	0	0.071471	0	0	0	0	0	0.281024	0	0.466492	0.758777	0	1.77406	0	0.047415	0	0	0	0	0	0.155884	1.19271	0.024288	0	6.32231	0.507878	0.232886	3.61578	0.839084	7.42814	1.71619	0	0.106382	0.934931	1.0616	0.344078	0	0.038089	0.960859	0.014719	0.013729	0	0	2.90766	0	0	0.02516	0	0
Aeromicrobium_sp_A1-2	0	0	0	0	0	0	0	0	0	0	0	0	0	0	0	0	0	0	0	0	0	0	0	0	0	0	0	0	0	0	0	0	0	0	0	0	0	0	0	0	0	0.511922	0	0	0	0	0	0	0
Aeromicrobium_sp_Leaf245	0	0	0	0	0	0	0	0	0	0	0	0	0	0	0	0	0	0	0	0	0	0	0	0	0	0	0	0.28592	0	0.358826	0	0	0	0	0	0	0	0	0	0	0	0	0	0.142525	0	0	0	0	0
Aeromicrobium_sp_Leaf272	0	0	0	0	0	0	0	0	0	0	0	0	0	0	0	0	0	0	0	0.331239	0	0	0	0	0	0	0	0	0	0	0	0	0	0	0	0	0	0	0	0	0	0	0	0	0	0	0	0	0
Aeromicrobium_sp_PE09-221	0	0.243777	0	0	0	0	0	0.295672	0	0.747029	1.36259	0.205065	0.46663	0.041521	0.228112	0.277182	3.10158	0.467416	0	0.870537	0.205049	1.87329	1.09454	0.102761	1.7186	0.205449	0.883392	3.84329	0.616929	10.2996	0.648208	0	0.082539	0.450884	0	2.98644	0	0.055969	1.46183	0.042131	0.013747	0.101926	0.061085	7.66772	0.103898	0	0.02855	0.308994	0
Aeromicrobium_sp_Root236	0	0.995619	0	0	0	0	0	0	0	2.15674	0	0.940748	0	0	0.043835	0	0	0	0	0	0	0	0	0	0.390819	0	0	1.40476	0	6.08475	0.970107	0	0	1.46144	0	0.064427	0	0	1.50784	0	0	0	0	0.882927	0	0	0.669677	0	0
Aeromicrobium_sp_Root344	0	0.727569	0	0	0	0	0	0	0	0	0	0	0	0	0.26922	0	0	0	0	0	0	0	0	0	0	0	0	0	0	0	0	0	0	0	0	0	1.45547	0.626581	2.50543	0	0	0	0	2.90389	0	0	1.2545	0	0
Aeromicrobium_sp_Root472D3	0	0	0	0	0	0	0	0	0	0	0	0	0	0	0	0	0	0	0	0	0	0	0	0	0	0	0	0.108643	1.05199	0.878124	0	0	0	0	0	0	0	0	0	0	0	0	0	0	0	0	0	0	0
Aeromicrobium_sp_Root495	0	2.063	0	0	0	0	0	0	0	0	0	0	0	0	0	0	0	0	0	0	0	0.277689	0	0	0	0	0	0	0	0	0	0	0	0	0	0	0	0	0	0.402983	0	0	0	0	0	0	0	0	0
Aeromonas_allosaccharophila	0	1.72907	0	0	0	0	0	0	0	0.813664	0	0	0.666985	0	9.37148	0	0	0	0	0	0	0	0	0	0	0	0.481464	0	0.520396	0	0	0	0	0	0	0	0.855029	0	0.650386	0.547816	0.522772	0.073812	0	0	0	0.312349	2.43864	0.098593	0
Aeromonas_australiensis	0	0	0	0	0	0	0	0	0	2.26848	0	0	0	0	4.18149	0	0	0	0	0	0	0	0	0	0	0	0	0.253671	0	0	0	0	0	0	0	0	0	0	0	0	0	0	0	0	0	0	0	0	0
Aeromonas_bestiarum	0.353279	1.90722	0.447293	0.021878	0	0	0	0	0	0	0.06546	0.042091	0	0	0	0	0	0.30206	0	0.036	0	0	1.41583	0	0.00455	0.014648	0	0	0	0.013454	0	0	0	0.137465	0.22727	0	0.088614	0.172012	0.010659	0	0.003268	0	0	0.052001	0.003526	0.108659	0.042137	0	0
Aeromonas_bivalvium	0	0	0	0	0	0	0	0	0	13.4522	0	0	0	0	7.1949	0	0	0	0	0	0	0	0	0	0	0	0	0	0	0	0	0	0	0	0	0	1.15544	0	0	0	0	0	0	0	0	0	0.784652	0	0
Aeromonas_cavernicola	0	0	0	0	0	0	0	0	0	5.33821	0	0	0	0	0	0	0	0	0	0	0	0	0	0	1.81542	0	0	0	0	0	0	0	0	0	0	0	0	0	0	0	0	0	0	0	0	0	0	0	0
Aeromonas_caviae	91.2706	1.79886	0.117082	0	1.65782	0	0.099523	4.66405	1.11623	13.1803	4.18393	0	17.2221	43.2559	1002.89	0	0	2.96017	0.284648	0.932289	0.108153	2.0742	4.43567	1.01214	11.0668	2.42197	2.45035	12.4404	2.92604	28.3611	5.80693	0.636379	1.71816	137.844	3.79376	11.7767	3.09879	3.8333	12.6974	30.7227	31.6417	16.485	0	5.55694	3.14367	1.54912	1.0537	1.17811	0.093081
Aeromonas_dhakensis	0	1.51647	1.79089	1.21908	1.41998	0	0	39.474	1.57925	2.62151	6.34383	1.84893	4.04635	16.5381	40.5722	0	0	2.03962	0	0	3.42825	0.91058	7.94374	0	0	1.81017	1.67175	9.92301	7.65097	0	5.13645	3.0896	0.065786	0.812938	4.09949	9.72165	4.79271	5.10928	0	130.615	95.2956	12.5381	0	4.77216	0.942681	1.52268	8.8512	2.84099	7.13879
Aeromonas_diversa	0	0	0	0	0	0	0	3.26347	0	12.0359	0	0	0	0	0	0	0	0	2.03765	0	0	0	1.89457	0	0.31045	0	0	0	1.8869	0	0	0	0	0	3.26431	3.61389	0	0	0	0	0	0	0	0	0	0	0	0	0
Aeromonas_encheleia	0	0	0	0	0	0	0	0	0	1.17232	0	0	0	0	3.11613	0	0	0	0	0	0	0	0	0	0	0	0	0	0	0.074559	0	0	0	0	0	0	0	0	0	0.322716	0.086651	0	0	0	0	0	0	0	0
Aeromonas_enteropelogenes	0	0	0	0	0	0	0	0	0	3.07771	0	1.36216	0	0	5.86551	0	0	0	0	0	0	0	0	0	0	0	0	0	0	0	0	0	0	0	0	0	0	0	0	3.15204	2.41021	0.045604	0	0	0	0	0	0	0
Aeromonas_eucrenophila	0	0	0	0	0	0	0	0	0	3.15601	0	0	0	0	0	0	0	0	0	0	0	0	0	0	0.093049	0	0	0	0	0	0.379196	0	0	0	0	0.36494	0	0	0	0	0	0	0	0	0	0	0	0	0
Aeromonas_finlandensis	0	0	0	0	0	0	0	0	0	0	0	0	0	0	4.04558	0	0	0	0	0	0	0	0	0	0	0	0	0	0	0	0	0	0	0	0	0	0	0	0	0	0	0	0	0	0	0	0	0	0
Aeromonas_fluvialis	0	0	0	0	0	0	0	0	0	1.96657	0	0	0	0	2.52517	0	0	0	0	0	0	0	0	0	0	0	0	0	0	0	0	0	0	0	0	0	0	0	0	0	0	0	0	0	0	0	0	0	0
Aeromonas_hydrophila	11.3692	27.6751	0.301963	4.15884	3.8059	0	4.06869	15.2076	2.752	12.1581	4.23943	0.381437	1.55656	9.0236	36.3251	0	0.325413	0.303443	0.134626	0.750913	4.75062	4.66822	2.5054	2.24814	3.48821	10.9303	1.95661	3.36731	2.68761	10.0185	2.65392	0.423197	0	1.23382	2.14779	0.706627	0.862069	7.30572	0.603196	76.3474	100.091	80.0507	0.171524	13.3631	0.52032	0.319378	3.21327	0.487654	4.65104
Aeromonas_jandaei	0	0	0	0	0	0	0	0	0	0.135636	0	0	0	0	4.63139	0	0	0	0	0	0	0.882644	1.47184	0	0	0	0	0	0	1.64183	0	0	0	0	0	0.49635	0	0	0.422598	0.548851	0.702088	0.165243	0	0.123646	0	0	0	0	0
Aeromonas_lusitana	0	0	0	0	0	0	0	4.48828	0	13.3575	0	0	0	0	0	0	0	0	0	0	0	0	0	0	0	0	0	0	0	0	0	0	0	0	0	0	0	0	0	0	0	0	0	0	0	0	0	0	0
Aeromonas_media	0	0	0	0	0	0	0	0	0	7.87398	0.10879	0	0	0	15.6024	0	0	0	0	0	0	0	0.143519	0	0.088336	0	0	0.352645	0	0.028241	0	0	0	0	0	0	0	0	1.89679	0.139465	0.428906	0	0	0	0	0	0	0	0
Aeromonas_molluscorum	0	0	0	0	0	0	0	0	0	1.2819	0	0	0	0	8.03779	0	0	0	0	0	0	0	0	0	0	0	0	0	0	0	0	0	0	0	0	0	0	0	0	0.394277	0	0	0	0	0	0	0	0	0
Aeromonas_piscicola	0	0	0	0	0	0	0	0	0	0	0	0	0	0	0.716016	0	0	0	0	0	0	0	0	0	0	0	0	0	0	0	0	0	0	0	0	0	0	0	0	0	0	0	0	0	0	0	0	0	0
Aeromonas_rivuli	0	0.359304	0	0	0	0	0	0	0	2.30772	0.705308	0	0	0	0	0	0	0	0	0.046586	0	0	0.758707	0.076084	0.073536	0.564516	0.076468	0	0	0	0.049202	0.161791	0	0	0	0.134213	0	0.049868	0.196518	0.036673	0	0	0	0	0	0	0.076215	0	0
Aeromonas_salmonicida	0.292723	2.83105	0.528268	0	0	0.085722	1.26666	3.17106	6.92986	4.68145	3.81032	3.3117	1.08938	0	9.23623	0	0	0	0.271074	0.87652	42.064	0	0.972217	0.72646	2.03423	0.135304	1.74199	0.738035	0.16171	2.37953	2.13146	0.868571	1.3246	0.339813	0.301176	0.929503	4.78843	5.87709	0.518922	23.6976	30.2824	33.2425	0.158791	3.9942	0.059903	1.25965	2.45498	1.23977	3.26977
Aeromonas_sanarellii	0	0	0	0	0	0	0	0	0	1.67644	0	0	0	0	0	0	0	0	0	0	0	0	0	0	0	0	0	0	0	0	0	0	0	0	0	0	0	0	0	1.59028	0.902186	0	0	0	0	0	0	0	0
Aeromonas_schubertii	0	0.461995	0	0	0	0	0	0.390783	0	16.9575	1.17641	2.97732	2.73028	0	1.42978	0	0	1.59803	0	0.118019	5.142	0.659032	0	0	0.551787	0.412135	0.502074	0.514857	0	1.21415	0	0	0	1.29571	4.83355	1.04748	0	0.871478	1.17168	0.144862	0.052149	0.668084	0.028375	0.277301	0	0.571318	0.375499	0.752795	0
Aeromonas_simiae	0	0	0	0	0	0	0	0	0	17.8376	0	0	0	0	0	0	0	0	0	0	0	0	0	0	0	0	0	0	0	0	0	0	0	0	0	0	0	0	0	0	0	0	0	0	0	0	0	0	0
Aeromonas_sobria	0	0	0	0	0	0	0	2.91492	0	2.07571	0	1.095	0	16.967	1.84497	0	0	0	0	0	0	0	0	0	4.28653	3.21114	0.091392	0.064072	0	0	0	0	0	3.46424	0.840315	3.02498	0	0	0.033694	2.0692	2.48358	0	0	2.76996	0	0	0	0	0
Aeromonas_sp_62-46	0	0	0	0	0	0	0	0	0	0	0.026212	0	0	0	12.2081	0	0	0	0	0	0	0	0	0	0	0	0	0.016507	0.234533	0	0	0	0	0	0	0	0	0.021537	0	0.465668	0.542783	1.00126	0	0	0	0	0	0	0.024954
Aeromonas_sp_A35_P	0	0	0	0	0	0	0	0	0	0	0	0	0	0	1.34352	0	0	0	0	0	0	0	0	0	0	0	0	0.123186	0	0	0	0	0	0	0	0	0	0	0	4.4847	2.21444	0.216548	0	0	0	0	0	0	0
Aeromonas_sp_ANNP30	0	0	0	0	0	0	0	0	0	0	1.01934	0	0	0	0	0	0	0	0	0	0	0	0	0	0	0	0	0	0	0	1.66416	0	0	0	0	0.521477	0	0	0	0	0	0	0	0	0	0	0.248264	0	0
Aeromonas_sp_ARM81	0	0	0	0	0	0	0	0.062793	0	0	0	0	0	0	1.1124	0	0	0	0	0	0	0	0	0	0	0	0	0	0	0	0	0	0	0	0	0	0	0	0	0	0	0	0	0	0	0	0	0	0
Aeromonas_sp_ASNIH1	0	0	0	0	0	0	0	0	0	0	0	0	0	0	2.21934	0	0	0	0	0	0	0	0	0	0	0	0	0	0	0	0	0	0	0	0	0	0	0	0	0	0	0	0	0	0	0	0	0	0
Aeromonas_sp_ASNIH2	0	0	0	0	0	0	0	0	0	0	0	0	0	0	18.9183	0	0	0	0	0	0	0	0	0	0	0	0	0	0	0	0	0	0	0	0	0	0	0	0	0.024171	0	0	0	0	0.447995	0	0	0	0
Aeromonas_sp_ASNIH3	0	0	0	0	0	0	0	0	0	0	0	0	0	0	3.88893	0	0	0	0	0	0	0	0	0	0	0	0	0	0	0	0	0	0	0	0	0	0	0	0	0	0.054177	0	0	0	0	0	0	0	0
Aeromonas_sp_ASNIH8	0	0	0	0	0	0	0	0	0	0	0	0	0	0	3.82099	0	0	0	0	0	0	0	0	0	0	0	0	0	0	0	0	0	0	0	0	0	0	0	0	0	0	0	0	0	0	0	0	0	0
Aeromonas_sp_CA23	0.114206	1.43474	0.085456	0	0	0	0	2.96622	0	0.846382	0.641241	0	0	0	0.7887	0	0.341369	0	0.325091	0	0	0	0	0.046278	0.756629	1.19666	1.14831	0.391414	0	0	0	0.104072	0	0	0.519337	0.249815	0.020187	0.601028	0	1.65918	0.487868	0	0	0	0	0.091629	0.098469	0.195255	0
Aeromonas_sp_CB101	0	0	0	0	0	0	0	0	0	0	0	0	0	0	0.981513	0	0	0	0	0	0	0	0	0	0	0	0	0	0	0	0	0	0	0	0	0	0	0	0	0.116147	0.255608	0.03728	0	0	0	0	0	0	0
Aeromonas_sp_DNP9	0	0	0	0	0	0	0	0	0	0.287811	0	0	0	0	14.7892	0	0	0	0	0	0	0	0	0	0	0	0	0	0	0	0	0	0	0	0	0	0	0	2.1635	2.38111	2.4105	1.65974	0	0.516419	0	0	0	0	0
Aeromonas_sp_EERV15	0	0	0	0	0	0	0	0	0	0	0	0	0	0	7.4254	0	0	0	0	0	0	0	0	0	0	0	0	0	0	0	0	0	0	0	0	0	0	0	0	0	0	0	0	0	0	0	0	0	0
Aeromonas_sp_HMWF014	0	0	0	0	0	0	0	0	0	0.439237	0	0	0	0	0	0	0	0	0	0	0	0	0.651226	0	0	0	0	0.050642	0	0.09265	0	0	0	0.060589	0	0	0	0.093238	3.4411	0	0	0	0	1.7576	0	0	0	0	0
Aeromonas_sp_HMWF016	0	0	0	0	0	0	0	0	0	0	0	0	0	0	0.116038	0	0	0	0	0	0	0	0	0	0	0	0	0	0	0	0	0	0	0	0	0	0	0	0	0.062303	0.373049	0	0	0	0	0	0	0	0
Aeromonas_sp_HZM	0	0	0	0	0	0	0	0	0	0	0	0	0	0	7.88246	0	0	0	0	0	0	0	0	0	0	0	0	0	0	0	0	0	0	0	0	0	0	0	0	0.506647	0.558692	0	0	0	0	0	0	0	0
Aeromonas_sp_L_1B5_3	0	0	0	0	0	0	0	0	0	0	0	0	0	0	0	0	0	0	0	0	0	0	0	0	0	0	0	0	0	0	0	0	0	0	0	0	0	0	0	0	0	0	0.516066	0	0	0	0	0	0
Aeromonas_sp_RU39B	0	0.097375	0	0	0.383368	0	0	0.818963	0	31.6992	0.20567	0	0	0	0	0	0	0	0	0	0	1.17017	0.369715	0.073637	0.142811	0	0	0.312622	0	1.3009	0	0	0	0	0	0	0	0	1.9198	0	0.054888	0	0	0.901011	0	0	0	0	0
Aeromonas_taiwanensis	0	0	0	0	0	0	0	0	0	2.96613	0	0	0	0	0.337118	0	0	0	0	0	0	0.783944	0.981812	0	0	0	0	0	0	0	0	0	0	0	0	0	0	0	0.292052	1.23774	1.2476	0.506768	0	0.040631	0	0	0	0	0
Aeromonas_tecta	0	0	0	0	0	0	0	0	0	4.45814	0	0	0	0	0	0	0	0	0	0	0	0	0	0	0	0	0	0	0	0	0	0	0	0	0	0	0	0	0	0	0	0	0	0	0	0	0	0	0
Aeromonas_veronii	0.801993	1.61197	0	0	0	0.143866	0	4.30478	0	8.95112	1.71639	0.400739	39.8194	0.893185	280.066	0	0	0	0.335992	1.06701	0.152215	1.17634	6.57393	0.041263	3.15126	5.14286	5.93502	6.64868	0.807333	9.18068	2.63201	0	0	0.623729	1.16918	2.17058	1.13107	3.19861	1.94118	8.25274	5.97676	1.36555	2.83804	11.64	0	0	0	0	7.25898
Aerosticca_soli	0	1.03788	0	0	0	0	0	0	0	1.68348	2.02439	1.34332	0	0.54923	0.640619	0.413858	0	0	0	0	0	0.898421	0.847697	0.976365	1.49952	6.43386	3.4216	0	0	1.06881	0.358213	0	0	0	0	0.405229	0.271076	0.212758	0.716173	0.278511	0	0.232611	0	4.46499	0.122562	0	0.290654	0.054048	0
Aestuariibacter_salexigens	0	0.047506	0	0	0	0	0	0	0	0.03902	0	0.182006	0	0	0	0	0	0	0	0	0	0	0	0	0.109855	0	0	0.040303	0	0	0.435581	0	0	0.192688	0	0	0	0.377423	0.338433	0.027624	0.081526	0	0	0	0	0	0.445192	0	0
Aestuariimicrobium_kwangyangense	0.15982	8.75751	0.387739	0.056128	0.93254	0	0.13586	13.16	0.177211	10.7308	56.2227	5.61295	5.88192	0.122584	0.525152	27.4969	3.27946	3.14519	0.754085	5.24405	1.4032	8.75991	17.9404	4.09947	129.592	37.9532	46.5074	52.6658	1.86119	242.433	53.4042	1.42327	2.53562	23.0142	12.3149	1.46136	2.25375	2.30533	13.1416	1.94678	0.29094	0.997932	0.299449	8.0662	0.455576	0.895319	2.34082	4.1919	0.018962
Aestuariispira_insulae	0	0	0	0	0	0	0	0	0	1.185	0	0	0	0	0	0	0	0	0	0	0	0	0	0	0	0	0	0	0	0	0	0	0	0	0	0	0	0	0	0	0	0	0	0	0	0	0	0	0
Afifella_aestuarii	0	0	0	0	0	0	0	0.069557	0	0.07593	0	0	0	0	0.526021	0	0	0	0	0	0	0.979117	1.0131	0	0	0.07826	0	0	0	0	0.04269	0	0	0	0	0	0.215153	1.86363	0.110614	0.07329	0	0	0	0	0	0	0	0	0
Afifella_marina	0	0	0	0	0	0	0	1.1781	0	0.596015	0	0	2.38411	0	0.038667	0	0	0	0	0.118334	0	2.47383	2.12654	0.032476	0.941691	0.717276	0.196227	0.44544	0	0.12687	0	0	0	0.10042	0.452593	0.343393	0	0.127494	0.720373	0.070122	0	0.091617	0	0.44751	0.025939	0	0	0	0
Afifella_pfennigii	0	0	0	0	0	0	0	0	0	0	0	0	1.34009	0	0	0	0	0	0	0	0	0	0	0	0	0	0	0	0	0	0	0	0	0	0	0	0	0	0	0	0	0	0	0	0	0	0	0	0
Afipia_birgiae	0	0.874261	0	0	0	0	0	0	0	0	0	0	0	0	0	0	0	0	0	0	0	1.99476	0	0	0	0	0	0	0	0	0	0	0	0	0	0	0	0.556446	0	0	0	0	0	0	0	0	0.08361	0	0
Afipia_broomeae	22.9532	146.541	10.3418	3.23507	3.5514	8.56796	0.733074	11.5846	2.52848	7.01457	5.73142	1.34577	0.383616	1.38316	0.674552	0.176495	2.252	27.1756	0.480615	0	0	90.1386	33.2371	0.746952	0.252878	0	0.222445	1.01609	1.37241	2.56813	5.9061	9.22779	0	1.05135	4.29888	3.8478	70.521	181.632	13.9578	14.4228	2.98623	0.236936	0.069255	1.58325	0	7.68302	38.9533	18.1506	0.179193
Afipia_carboxidovorans	1.7174	5.77	0.670893	0	0	0	1.515	0.140662	0	0.467309	0.420357	0	0	0.051118	1.59847	0	0	0	0	0	0	7.75395	1.53897	0	0	0	0	0	0	0	0	0	0	0	0	0	0.172074	4.16972	0.658363	0.393711	0	0	0	0	0	0.176325	0.124132	1.29305	0
Afipia_clevelandensis	3.11577	16.1743	0	0	1.21725	0.498245	2.2882	4.00939	0.444325	2.71516	5.43493	0	0.36092	3.768	0	0.194692	0.220754	13.8771	0	0.046356	0	40.3101	34.6103	0.151472	0.121293	0	0.043467	1.08959	8.58001	3.642	3.48826	2.62553	0.782596	3.25141	0	0.831108	5.61986	36.2398	8.52276	0.702796	0.593376	0	0.050927	0.818949	0	0.785781	8.25821	4.4531	0.707311
Afipia_felis	0.138233	7.64974	0	0	0.104991	1.1219	0	2.25413	1.49123	3.59664	6.1097	0.215885	0.287726	0.642125	1.63878	0.854492	0	6.15901	0	0.301156	0.21703	18.5365	13.0535	1.29503	5.4358	3.24376	3.32281	2.27111	3.48629	7.14936	4.09262	1.08448	0.400348	2.97313	3.98249	2.72415	3.60025	12.1527	2.72808	2.60917	0.193361	1.24394	0.184479	3.70074	0.150107	0.370961	2.63797	0.794632	0
Afipia_massiliensis	0.440842	10.7147	1.04896	0	0	0.158253	0	8.03926	0	2.38572	6.56283	0.517735	1.60551	1.31544	0	0	0	35.4164	0	0.943056	0	39.4677	51.1915	0.678629	0.993728	0	0	0.378206	0.820461	4.52357	13.58	0	0	0.518929	0.517428	1.07984	2.64959	8.67975	14.6564	0.601603	0	1.31321	0	1.67391	0	0	1.55154	0	0.450585
Afipia_sp_1NLS2	0.601744	7.25724	0	0.439489	0	1.5243	0	0.971906	0	2.08194	0.115262	0	0.069903	0.069715	0.190204	0	0	0.18983	0	0	0	29.5636	8.81465	0	0.074142	0	0	0	0	0.105509	0.610814	0.336135	0	0.220919	0	0	2.01633	12.5558	0.459316	0.346068	0.460575	0	0	1.82046	0	0	3.15918	0.574381	0
Afipia_sp_62-7	0	0.362901	0	0	0	0	0	0	0	0.227385	2.66622	0	0.245292	0.072414	0	0	0	9.27738	0	0.079005	0	5.12718	19.4335	0.310254	0	0	0	0	1.02261	1.4428	3.09872	0	0	0	0	0.987343	0.18324	1.96833	4.02101	0.155464	0	0	0	0.435241	0	0	0.082704	1.04041	1.71853
Afipia_sp_64-13	0	0	1.0831	0	0	0	0	0	0	0	0	0	0	0	0	0	0	4.57727	0	0	0	0	1.8852	0	0.211613	0	0	0	0	0.151057	1.67018	0	0	0.368224	0	0	0	0	0.16068	0	0	0	0	0.28066	0	0	0	0	0
Afipia_sp_GAS231	0	1.67202	0	0	0.190987	1.30589	0.041346	1.33924	0	2.74711	0	0	0	0.089017	0	0	0	4.05358	0	0	0	17.1933	4.50488	0	0.256755	0.023975	0	0	0	0.495556	1.22958	0	0	0.075869	0	0	0.50903	2.51664	0.65079	0.110237	0	0	0	0.525536	0	1.65276	0.276279	0	0
Afipia_sp_OHSU_II-C1	0	0.375007	0.151549	0	0	0	0	0	0.084357	0.217658	0	0	0	0	0	0	0	0.339133	0	0	0	0.753561	0.150787	0	0	0	0	0	0	0.029722	0.079149	0	0	0	0	0.107275	0.073603	0.537822	0.033862	0.043857	0.021518	0	0	0.028011	0	0.452233	0.039283	0	0
Afipia_sp_P52-10	0.153358	2.42569	0	0.283558	0.320775	0	0.108749	1.61815	0	0.835842	0	0	0	61.265	0.189242	0	0	2.08727	0	0.068403	0	18.5397	7.72136	0	0.042222	0.10423	0	0	0	0.085007	1.07864	0	0	0.082832	0	0.066518	1.04245	1.56992	1.23422	0.068448	0	0	0.018363	0.034513	0	0.252013	0.250829	0.232043	0.950301
Afipia_sp_Root123D2	0.495664	9.86212	2.58912	0	0	0.307535	0.116782	1.77693	0	0.925074	2.0919	0	0	0.063826	0.019423	0	2.30092	7.7506	0.078608	0.098396	0	12.3593	10.4134	0.103105	0.136111	0	0	0.14906	0	0.264086	0.970511	0.282917	0	0.132009	0	0	4.15719	12.195	3.84323	0.548749	0.266215	0.117384	0.01762	0.263313	0	1.07267	2.66509	0.451923	0
Afipia_sp_TMED4	0.103326	1.88554	0	0	1.08988	0.217056	0	0.372805	0	0	0	0	0	0	0	0	0	0	0	0	0	0.69971	0	0.133755	0	0	0	0	0	0	0	0	0	0	0	0	0.369834	0.859102	0	0.109881	0	0	0	0	0	0	0.45173	0	0
Agaribacterium_haliotis	0	0	0	0	0	0	0	0	0	0	0	1.94323	0	0	0	0	0	0	0	0	0	0	0	0	0	0	0	2.0363	0	1.81817	0	0	0	0	0	0	0	0	0	0	0	0	0	0	0	0	0	0	0
Agarilytica_rhodophyticola	0.142379	0	0	0.150242	0	0	0	0.768197	0	0.294787	0.421469	0.143685	0.54533	0	0	0	0	0	0	0	0	0	0.177738	0.230383	3.44383	1.98821	0	0.148561	0	0.887179	0.41265	0	0	1.8518	0	0.537735	0	0.608618	0	0	0	0	0	0.134654	0	0	0.720916	0	1.46283
Agarivorans_albus	0.11457	0.752507	0	0	0	0	0	0.349496	0	4.31996	0.384763	0	0	0	0.720003	0	0	1.90633	0	0.057011	0	0.243797	0.832391	0.03861	0	0.454293	0	0	0	0.069203	0.02714	0	0.351803	0	4.75857	1.30176	0	0.138298	0.195613	0	0	0	0	0	0	0	0	0.607699	0
Agarivorans_gilvus	0	0	0	0	0	0	0	0	0	3.42082	0	0	0	0	0	0	0	0	0	0	0	0	0	0	0	0	0	0	0	0	0	0	0	0	0	0	0	0	0	0	0	0	0	0	0	0	0	0	0
Agathobacter_ruminis	0.641582	26.6557	0	0	1.30229	0.070296	0.16267	4.05107	0.238166	145.716	13.1897	1.95099	3.05068	0.093776	0.580724	0	0	0.201803	0	11.1494	0.916681	1.74255	46.467	0.992367	12.014	1.67994	1.23505	20.6676	1.50483	27.1003	6.29191	0	0.856442	8.89225	7.35533	13.7184	19.2853	5.7454	10.0926	2.96063	2.16361	0.812967	0.179463	2.99349	0	10.5379	51.043	5.29963	1.4723
Agathobaculum_butyriciproducens	0	18.5549	0	0	1.67482	0	0.120797	0.680843	0.118153	6.11767	5.41178	0.402342	8.22382	0	1.19724	0	0	0.907725	0	0.186347	0	0.725275	5.49229	0.327359	4.08652	0.952375	0.790189	23.6077	1.49968	22.1441	1.02997	1.66096	0.348184	5.84981	1.84983	9.37164	19.1703	4.21926	15.5188	2.71795	4.22365	1.07419	0.080759	4.71729	0.064437	14.8435	44.7438	6.77003	1.24658
Agathobaculum_desmolans	0.111652	17.4414	0	0	0	0	0	6.73258	0.079184	11.5095	11.8912	0.634924	5.20914	0	1.93379	0	0	0.260505	0.139795	56.6568	18.0243	4.27666	78.3826	0.037942	75.0422	2.6309	3.20353	16.8538	0.504684	18.8357	5.68397	0	0.261533	11.5052	6.42472	21.279	38.9018	1.55176	7.10497	6.90928	2.28422	0.323734	0	6.77132	0.557315	13.1015	63.769	9.0896	14.7605
Agathobaculum_sp_Marseille-P7918	0.100369	19.1455	0	0	0.140485	0	0	1.09329	0.558113	10.0478	3.30608	1.14284	1.06862	0	0.649557	0	0	0.122094	0.308479	2.09064	4.36005	0.483137	34.6907	0.206984	4.65003	1.22833	7.05213	6.8997	0	6.86694	5.03395	0.561033	0.781356	16.2148	5.72067	6.34111	18.4102	5.99789	4.94485	3.90168	2.11187	0.635708	0.392042	3.65713	0	15.1683	41.9959	2.61801	2.65852
Agathobaculum_sp_NSJ-28	0	2.90469	0	0	0	0	0	0	0	0	0	0	0	0	0	0	0	0	0	0	0	0	0.712009	0	0	0	0	0	0	0	0	0	0	0	0	0	5.99089	0	0	0	0	0	0	0	0	1.52268	0.88512	0	0.998696
Aggregatibacter_actinomycetemcomitans	26.584	32.2313	0	0	0.112085	2.90916	0.564053	30.3552	5.01003	9.57272	29.5488	19.487	2.50808	0.058761	10.5813	4.61469	0.452206	17.4499	6.11295	0.087531	1.66588	5.08412	15.1361	3.78584	7.892	9.47949	8.03127	7.42565	0.91267	7.40939	45.9807	6.56175	3.17092	13.1618	64.1512	23.7174	1.36132	20.8261	9.1153	3.99899	1.44537	4.60518	1.97844	5.1887	0.340655	7.06194	3.47945	13.6086	0.727342
Aggregatibacter_aphrophilus	5.67638	9.95687	6.76595	2.76838	1.98313	0.865575	1.50549	24.6661	6.65678	12.1059	36.7804	15.5229	0.991393	0.970568	5.31869	0	1.30954	41.609	0.126945	0.264523	0.027415	17.5546	21.4972	0.992907	30.3515	38.1635	31.9538	7.96514	3.22987	12.0676	23.7422	5.47798	1.18977	4.71272	44.9019	27.9405	8.27352	31.7894	8.78523	2.40495	3.08644	5.31039	0.265935	27.5872	0.626569	11.0953	6.08537	5.25007	0.292889
Aggregatibacter_kilianii	27.0111	19.9188	1.64028	4.2377	0.197612	2.71724	0.909159	36.598	5.1519	12.4148	39.4858	26.3365	1.24939	1.19409	15.1848	9.17357	2.13439	23.421	4.85629	0.388478	0.069292	6.40719	31.3705	4.72129	18.8422	15.9134	12.2898	23.3526	6.14781	9.63456	32.2945	5.99244	8.02624	31.8332	53.0054	38.1725	10.5524	9.76408	7.47054	4.00888	4.64884	3.75684	2.0561	16.9105	0.41062	9.96833	34.482	32.2595	0.14253
Aggregatibacter_segnis	10.9171	5.5057	0.559068	0.087769	0.057482	1.57027	0.033647	20.7666	1.97327	5.00309	19.5776	7.80104	0.500489	0.028469	3.34063	3.27396	1.60259	17.5514	0	0.454338	1.01025	7.99696	6.58927	0.958037	4.50039	3.50715	8.60193	6.12317	1.20906	13.5318	8.14312	2.03419	0.923724	13.5462	19.8404	21.7136	5.27416	5.69486	3.96589	2.63822	0.93011	1.07737	0.01537	6.63924	0.033139	5.08852	2.42877	8.19772	0.410407
Aggregatibacter_sp_oral_taxon_458	7.4929	1.73689	0	0	0	0	0	7.75441	0	1.02658	3.93236	6.63741	0.649207	0.027342	0.30462	8.47244	0	5.25153	0	0	0	0.45308	5.07196	0.182226	1.26406	0.557067	1.73984	0.029939	0.979011	0.832421	0.637928	1.74057	1.19225	3.09765	6.10833	2.64266	1.05827	1.74244	0	0.153258	0.158999	1.55809	0	1.30091	0.089588	0.38289	1.02743	2.91433	0
Aggregatilinea_lenta	0	3.57666	0	0	0	0	0	0.930917	0.108554	0.696641	0.111403	0	0.134394	0	0.046408	0	0	0	0	0	0	0	0.897818	0	0.116073	0	0	0	0	0.252591	0.120576	0	0	0.051104	0	0.315766	1.33356	0.196363	0.022516	0	0	0.01851	0	0.961875	0	0.167158	0.074313	0	0
Agitococcus_lubricus	0	9.45754	0	0.151061	0.682242	0.147457	0	3.69567	1.08064	1.3495	5.10415	6.54769	0	0	0.651048	0.203743	0.088039	5.20562	0.849738	0.232377	0	0.684779	0.471411	0.708148	2.88484	2.53075	7.2958	5.17694	1.24809	3.01175	0.079662	0.395069	0	15.1968	5.15232	0.134951	0	1.65894	2.70421	3.10405	0.19143	0	0	2.47485	0.078409	0.114285	0.436612	1.18811	0
Agreia_bicolorata	0	0.418279	0	0	0	0	0	0	0	0.047865	0.179743	0	0.882059	0.041374	0	0	0	0	0	0.019763	0.377859	0	0	0	0.374533	0.272719	0	1.74811	0	1.30469	0.199056	0	0	0	0	0.226824	0	0	1.4237	0	0	0	0	0.768158	0	0	0.111284	0	0
Agreia_pratensis	0.011672	0.151313	0	0	0	0	0	1.55254	0	1.4538	2.10321	0	2.29999	0.044192	0.112505	0	0	0.09792	0.240186	0.799659	0.466531	0.54846	2.10203	0.051677	2.29417	0.361063	1.34768	4.35829	0.454906	15.8354	2.04376	0.191392	0.057672	1.31179	0.335247	0.895182	0.018578	0.493433	1.43515	0.022476	0.012336	0.040554	0.114306	4.18877	0.191808	0	0.030222	0.103375	0
Agreia_sp_Leaf210	0	0.578963	0	0	0	0	0	0.300581	0	0.33014	0.396819	0	1.03466	0.178693	0.216285	0	0	1.39997	0	0.065538	0.072986	0.046304	0.844634	0	1.10405	0	0.327628	0.947922	0	2.75102	1.47587	0	0	0.725254	1.60433	1.14528	0	0.212476	0.916102	0.077818	0.178496	0.13626	0	0.657474	0	0	0.092911	0	0
Agreia_sp_Leaf244	0	0	0	0	0	0	0	0	0	0	0	0	0	0	0	0	0	0	0	0	0	0	0	0	0	0	0	0	0	0	0	0	0	0	0	0	0	0	0	0	0	0	0	0	0	0	0	0	0
Agreia_sp_Leaf283	0	0	0	0	0	0	0	0.147789	0	0.053565	0.048408	0	1.16998	0	0.040032	0.231142	0	0.485297	0	0.031923	3.79168	0	0.151701	0.017621	0.739268	0.054855	0.051782	0.222786	0	1.54981	0.401977	0	0.129224	0.17777	0	0	0.04163	0	0	0	0	0	0	0.016066	0	0	0	0	0
Agreia_sp_Leaf335	0	0	0	0	0	0	0	0.064311	0	0.323318	0	0.205031	0.192588	0	0	0	0	0	0	0.044572	0.183693	0.975095	0	0	1.03	0.021675	0.149699	0.753952	0	2.27136	0.291869	0	0	0.174201	0	0.040026	0	0.089241	0.507845	0.070661	0	0	0.03957	10.5634	0	0	0	0.023833	0
Agreia_sp_VKM_Ac-1783	0	0.07422	0	0	0	0	0	0	0	1.45121	1.2595	0.282774	43.1664	0	0	0.998248	0	0	0	0.197287	0	0.196427	0.485144	0.06044	4.4448	0.802845	1.41522	0.956292	0	7.44606	1.02738	0	0	0.6102	0	0	0	0.118282	0.134111	0.095284	0.021296	0.21221	0	0.26104	0	0	0	0	0
Agrilactobacillus_composti	0.195142	0	0	0	0	0	0	0	0	1.95003	0	0	0.65997	0	0	0	0	0	0	0.018012	1.25104	0	0	0	1.23985	0	0	0.08844	0	0.618171	0.094178	0	0	0.079451	0.754776	1.7168	0.076	0	1.01854	0	0.044423	0	0	0.533626	0	0	0	0	0
Agrilactobacillus_yilanensis	0	0	0	0	1.17576	0	0	0	0	0.244921	0	0	0	0	0	0	0	0	0	0	1.17004	0	0	0	0	0	0	2.30286	0	0.456799	0	0	0.870061	2.16682	0.653549	0	0	0	0	1.08777	0	0	0	2.05956	0	0	0	0	0
Agrobacterium_albertimagni	0	0	0	0	0	0	0	0	0	0.850881	0.221856	0	0	0	31.3751	0	0	0	0	0.653568	0	0	0	0.091111	0	0	0	0	0	0	0	0	0	0	0	0	0	0	0	0	0	0	0	0	0	0	0.532097	0	0
Agrobacterium_arsenijevicii	0	0	0	0	0	0	0	0	0	0	0	0	0	2.23137	0.750644	0	0	0	0	0	0	0	0	0	0	0	0	0	0	0	0	0	0	0	0	0	0	0	0	0	0	0	0	0	0	0	0	0	0
Agrobacterium_bohemicum	2.23098	9.17931	0	0	0	0	0	0	0	0	0	0	0	0	2.50884	0	0	0	0	0	0	0	0	0	0	0	0	0	0	0	0	0	0	0	0	0	0	0.901954	0	0	0	0	0	0	0	0	0	0	0
Agrobacterium_cavarae	0	0	0	0	0	0	0	0	0	0	0	0	0	0	6.8012	0	0	0	0	0.769603	0	0	0	0	0	0	0	0	0	0	0	0	0	0	0	0	0	0	0	0	0	0	0	0	0	0	0	0	0.395043
Agrobacterium_deltaense	25.0229	199.761	3.6935	3.78579	4.78975	2.75142	10.6488	2.78063	2.37919	3.6544	4.31535	0.108409	28.129	337.597	48.1137	1.41576	4.82558	0.846887	0	4.7872	4.80358	5.18102	15.3806	0.936391	4.46583	0.755692	3.74294	5.51047	0	6.57403	5.03957	19.5018	0.723179	3.6197	6.64397	5.92737	15.1858	959.415	779.07	8.70937	4.37949	41.217	0	19.3706	0.450324	17.2751	11.9213	19.6277	2.16783
Agrobacterium_fabacearum	0.267377	6.05099	0	0.988147	0	0	0	0	0	0.177165	10.4417	1.35844	0.503492	121.648	4.28727	0	0	1.94249	0	0.517565	0	0	0	0.084839	1.00991	0	0	0	0	0.535702	0	1.26333	0	0.429412	0	0.804507	0.353034	67.9027	55.557	0.203516	0.070583	0.922772	0.165977	1.72114	0	0	0.896921	0.645701	0.828829
Agrobacterium_fabrum	22.6098	174.804	7.0286	7.95503	3.68114	3.25932	7.25765	0.585969	1.97474	2.94913	5.56207	0.267489	0.060573	781.971	19.8146	2.15999	7.55228	0.543698	0	4.84589	0	7.35489	4.28466	0.243774	0.221387	1.06064	0.523498	0.071836	0	1.33424	1.89424	2.99663	0	0.066787	0	3.34189	205.53	3281.6	907.362	7.12841	4.89004	33.574	0.120543	4.49989	0.02199	14.9119	17.133	12.0993	4.74613
Agrobacterium_genomosp_13	0.645942	17.6445	0	1.32617	1.50969	0	1.49823	0	0.192519	0	6.1162	0	0	76.1391	0.083261	0	2.94493	0	0	0	0	0	0	0	0	0	0	0	0	0	0	0	0	0	0	0	3.0394	63.2053	65.0357	1.21791	0.804644	5.17247	0	0	0	0	3.28097	1.34723	0
Agrobacterium_genomosp_2	2.52808	18.2306	0	0.418034	0	1.15606	0.324089	3.02438	0.596518	0.754069	0.892277	0	5.50982	368.397	12.6749	0	0.247031	1.71716	0	4.88277	0.054086	4.29075	3.19906	0.013696	0.266471	1.2494	0.613691	0	0	0.591288	0.997994	1.82616	0	0	0	1.27249	10.2233	75.9298	29.795	1.76431	0.491023	13.414	0.180654	3.94884	0.010352	3.26849	4.24879	0.762061	1.32798
Agrobacterium_genomosp_3	5.56436	37.1891	0.889957	0.429054	0.540314	1.60361	0.751727	2.5874	2.91902	1.74817	0.501362	2.00439	0.078761	1132.87	5.55015	0	1.22634	0.128209	0	15.5483	5.67942	5.79678	11.5011	0	2.04005	2.17384	3.15761	0.221646	0	2.15794	0.123444	1.17894	0	1.11416	0.044305	3.89655	8.1133	195.504	135.174	2.60752	1.23175	35.3692	0.977559	15.912	0	7.60619	5.25746	3.98163	4.46637
Agrobacterium_genomosp_5	1.04301	24.513	0	2.30024	0	3.15532	1.44694	0.159013	0	0.196656	0.275903	0	12.4908	180.192	3.28906	0	2.54864	0.73723	0	1.22866	0	0.552172	2.12644	0	0	0	0	0.019464	0.064092	0.02617	0.100242	0	0	0	0	0	5.43089	61.839	18.9823	0.666254	1.59105	14.4865	0	0.196864	0	0	3.62267	2.64241	0.157474
Agrobacterium_larrymoorei	0	0	0	0	0	0	0	0	0	0	0	0	0	0	2.5012	0	0	0	0	0	0	0	0	0	0	0	0	0	0	0	0	0	0	0	0	0	0	8.54909	11.1432	0	0	0.912456	0	0	0	0	0	0	1.27114
Agrobacterium_rhizogenes	0.216495	1.96801	0	0	0	0	0	0	0	0	0	0	0	24.1456	0.779783	0	0	0	0	0	0	0	0	0	0	0	0	0	0	0	0	0	0	0	0	0	2.73781	28.1555	21.3283	0.098166	0	22.2009	0	0	0	0	0.234328	0.160681	0
Agrobacterium_rosae	2.91484	28.4147	1.7335	0	0	4.6933	0	41.7188	0	16.9179	57.947	20.858	5.12308	15.5532	15.4249	2.33479	1.27649	29.719	2.11115	0.812717	0	0	46.5798	2.96318	19.574	7.67279	3.36744	15.1389	0	14.5842	6.6852	9.30535	3.06282	8.99146	32.1655	17.0841	2.572	29.4552	11.553	4.70474	1.87982	3.62586	1.48416	7.46943	0	8.72249	13.4098	14.5933	0
Agrobacterium_rubi	0.137087	3.33325	0	0	0	0.059298	0.045179	0	0.021981	0	0	0	1.06939	58.4763	5.79282	0	0	0	0	0	0	0	0	0	0	0	0	0	0	0	0	0.17275	0	0	0	0	1.49081	0.792263	0	0.22384	0.025366	0	0	0	0	1.05772	0.083644	0.276592	0.414331
Agrobacterium_salinitolerans	0.48848	10.6832	0	0.144737	0.231756	0.120101	0	0.836299	2.12225	1.43632	17.2677	0.846351	9.19284	103.136	3.8869	0	0	0.29373	0	3.73662	8.09246	0.76216	4.44758	0.498584	3.08888	3.74813	0	0.549455	0	0.548165	4.79892	0.205903	0.987284	0.095743	0	1.6249	6.81199	152.3	120.257	0.747885	0.238864	9.3827	0.271061	4.62723	0	0.655529	0.580882	0.899925	0.751794
Agrobacterium_sp_10MFCol11	0	0.571413	0	0	0	0	0	0	0	0	0	0	0	0	0.535509	0	0	0	0	0	0	0	0	0	0	0	0	0	0	0	0	0	0	0	0	0	0	0	0	0	0.317999	0	0	0	0	0	0.299155	0	0
Agrobacterium_sp_13-2099-1-2	0	0	0	0	0	0	0	0	0	0	0	0	0	14.5048	0.095102	0	0	0	0	0	0	0	0	0	0	0	0	0	0	0	0	0	0	0	0	0	0	0	0	0	0	1.94597	0	0	0	0	0	0	0
Agrobacterium_sp_33MFTa11	0	0	0	0	0	0	0	0	0	0	0	0	0	92.1056	1.45193	0	0	0	0	0.740186	0	0	0	0	0	0	0	0	0	0.112509	0	0	0	0	0	0	0	3.68625	1.56333	0	0	0	0	0.161333	0	0	0	0.15576	0.226519
Agrobacterium_sp_719_389	0.272107	4.35653	0	0	0.346963	0	0	0	0	0	0	0	0	63.3361	1.8118	0	0	0	0	0.203529	0	0	0	0	0	0	0	0	0	0	0	0	0	0	0	0	3.08876	36.4429	39.6999	0.502604	0.079817	3.09102	0	0	0	0	0.186324	0.187749	0
Agrobacterium_sp_ATCC_31749	1.56518	4.29021	0.142705	1.22371	0.171631	0	4.97493	0.404647	0.076049	0.199841	0	0	0	79.0497	3.13504	0	0	0	0	0.09147	0	0.178095	0	0	3.12082	1.70654	2.84983	0	0	0.013733	0.276271	1.05405	0	2.02523	0	1.52151	0.111752	38.9355	34.7192	0.526494	1.41685	2.40005	0	0	0	0	0.115245	0.883022	0.258986
Agrobacterium_sp_B13195	0	0	0	0	0	0	0	0	0	0	0	0	0	0	0	0	0	0	0	0	0	0	0	0	0	0	0	0	0	0	0	0	0	0	0	0	0	0	0	0	0	11.6442	0	0	0	0	0	0	0
Agrobacterium_sp_B13395	0	0	0	0	0	0	0	0	0	0	0	0	0	0	1.21317	0	0	0	0	0	0	0	0	0	0	0	0	0	0	0	0	0	0	0	0	0	0	0	0	0	0	0	0	0	0	0	0	0	0
Agrobacterium_sp_C13	0.579118	3.19245	0	0	0	0	0	0	0	0	0	0	0	0	0	0	0	0	0	0	0	0	0	0	0	0	0	0	0	0	0	1.60506	0	0	0	0	1.29919	16.6831	6.80811	0.08054	0.161323	0	0	0	0	0	0.144676	0	0
Agrobacterium_sp_CNPSo_2736	0	0	0	0	0	0	0	0	0	0	0	0	0	26.699	0	0	0	0	0	0	0	0	0	0	0	0	0	0	0	0	0	0	0	0	0	0	0	0	0	0	0	1.23012	0	0	0	0	0	0	0
Agrobacterium_sp_D14	0.933652	17.6444	0.44222	0.248254	0.073455	0.13331	0.243093	0	0	0	0.186426	0	0	57.611	1.5697	0	0.793666	0	0	0.26936	0	0	0	0	0	0	0	0	0	0.081253	0.091624	4.10714	0	0	0	0.050994	2.30875	103.531	107.124	0.457113	0.160534	1.24058	0.010512	0	0	1.43681	0.57363	2.11997	0.303987
Agrobacterium_sp_DSM_25558	0.786234	13.8611	0	0	0	1.60231	0	0	0	0.692939	2.44648	1.93578	0	157.866	8.99571	0	0	0	0	2.41927	0	8.26665	7.5923	0	0	0	0	0	0	0	0	3.25318	0	0	0	0	1.2049	98.1455	72.7839	0.41707	0	61.5516	0	0	0	0	1.62644	0	0
Agrobacterium_sp_FDAARGOS_525	4.39532	40.7736	1.73858	1.57714	0.659462	2.28686	2.82447	0	1.39366	0.968789	0.99215	0	0	2319.7	171.376	0.055036	1.43284	0	0	0.774074	0	0	0	0.046505	0	1.13401	0	11.731	0	0.128528	0.079688	3.76513	0	0.105032	0	0.673935	2.14847	28.9889	4.62088	0.798016	0.6007	8.63899	0	1.10975	0	1.95955	4.11338	3.85297	0.178581
Agrobacterium_sp_LAD9	4.03798	20.5536	0.860743	3.07341	0.611023	0	0.357525	0	0.119069	0	0	0	0	43.1864	0	0	0	0	0	0	0	0	0	0	0	0	0	0	0	0	0.029546	0	0	0	0	0	1.02	11.0397	0.076502	0.817716	0.276631	1.43475	0	0	0	0.833212	1.28648	3.72811	0
Agrobacterium_sp_LC34	0	0.017768	0	0	0	0	0	0	0	0	0	0	0	211.108	7.27841	0	0	0	0	0	0	0	0	0	0	0	0	0	0	0	0	0	0	0	0	0	0.017455	4.67892	4.24235	0	0	26.3782	0	0.03477	0	0	0	0	0.05873
Agrobacterium_sp_LY4	0	0	0	0	0	0	0	0	0	0	0	0	0	18.382	0	0	0	0	0	0	0	0	0	0	0	0	0	0	0	0	0	0	0	0	0	0	0	0	0	0	0	2.35511	0	0	0	0	0	0	0
Agrobacterium_sp_MS2	0	6.91317	0	0	0	0	0	0.068879	0	0	0.308384	0.12954	0	261.61	13.5083	0	0.315586	0.198182	0	0.762135	0	0.026033	0	0	0	0	0	0	0	0.107557	0.021622	0	0	0	0	0.037295	0.019085	13.2625	11.3585	0.882281	0.035126	16.4709	0	0.253059	0	0.278696	0.90209	0.065784	0.12062
Agrobacterium_sp_NCPPB_925	0.164413	9.78718	0	0	0.353868	0	0.170108	0	0	0	0	0	0	28.4781	0.123002	0	0	0	0	0.113766	0	0	0	0	0	0	0	0	0	0	0	0	0	0	0	0.160901	1.08107	32.121	28.4736	0.688157	0.607237	2.46078	0	0	0	0	0.556588	0.900864	0.092049
Agrobacterium_sp_RAC06	0	0	0	0	0	0	0	0	0	0	0	0.23533	0	6.11764	20.3204	0	0	0	0	0	0	0	0	0	0	0	0	0	0	0	0	0	0	0.023742	0	0	0	0	0	0	0	0	0	0	0	0.318272	0	0	0
Agrobacterium_sp_SCN_61-19	0.47624	0	0	0	0	0	0	5.23867	0	0	6.11472	0	0.602883	0.851176	17.67	0	0	0	0	0.785957	0	0	0	0	0	0	2.90738	0.291204	0	0	0	0	0	0	0	0	0	0	2.62359	0	0	0	0	0	0	0	0	0.205137	0
Agrobacterium_sp_SUL3	2.88116	15.0748	0.731235	0	0	0	0.379736	0	0	0	0.063847	0	0	786.632	1.5089	0	0.265534	0	0	0.241422	0	0	0	0	0	0	0	0	0	0.007316	0	2.02166	0	0	0	0.013219	3.48282	67.1453	48.6374	0.706955	0.448691	40.6003	0	0.45691	0	3.03993	0.911255	1.43849	2.74314
Agrobacterium_sp_TS43	0.141854	2.57677	0	0	0	0	0	0	0	0	0.175421	0	0	25.3598	2.26605	0	0	0	0	0.817731	0	0	0	0	0	0	0	0	0	0	0.007337	0	0	0	0	0	0.235718	16.2937	13.1152	0.043404	0.05871	0.119409	0	0	0	0.062077	0.159756	0.141363	0
Agrobacterium_sp_YIC_4121	1.99242	22.3552	0.598663	0.329515	0.82043	0.024185	0.055339	0	0	0	0	0.051998	0	24.1183	0.929452	0	0.685502	0	0	0.19285	0	0	0	0	0	0	0	0	0	0.022023	0	0.960335	0	0	0	0	2.17346	70.4565	69.9545	0.884203	0.098272	2.98548	0.009417	0.044239	0	0.801078	1.44921	2.44116	0.189335
Agrobacterium_tumefaciens	86.856	607.254	21.1862	17.269	18.1493	13.7539	15.7366	8.91656	14.8481	11.1542	13.428	2.24268	16.5932	2181.35	113.725	0.244064	17.1255	5.84987	0	19.1475	9.77296	17.1212	47.8526	1.5343	7.93224	5.71844	3.69025	2.27957	1.34019	7.11837	5.58197	17.4917	1.80085	8.07095	2.3242	5.72981	88.1666	4114.26	3477.39	25.6615	12.3338	100.685	3.75548	23.3538	6.86388	38.0746	53.896	61.5612	17.2136
Agrobacterium_vitis	0.880424	5.02984	0	0.886872	0	0	0	1.13449	0.475531	1.07673	4.53029	1.86396	2.10829	87.2676	11.6083	0	1.01215	2.53436	0	0.128738	0.029161	3.10699	1.21093	0.173568	1.85739	1.24356	1.43312	12.243	0	0.58388	2.03783	0	0	0.145965	0	4.0533	0.657548	24.5641	10.7109	0.436474	0.09893	10.5556	0	1.32442	0.106838	1.43738	0.420694	3.25206	1.14219
Agrococcus_baldri	0	0.040951	0	0	0	0	0	0.155895	0	0.188442	0.561915	0.084531	0.49062	0.017535	0	0	0	0	0	0.168451	0.426283	0.221408	0	0	1.56136	0.347663	0.273634	0.372172	0	3.7267	0.866728	0	0	0.468872	0.051491	0.558735	0.175943	0.143296	0.392626	0.052843	0	8.13064	0	40.6392	0.756888	0	0	0	0
Agrococcus_carbonis	0.423074	0.184866	0.552117	0	0	0	0	0.019331	0	0.087218	0.162383	0	4.51568	0	0	0	0	0.026227	0	0.107321	0	0.770258	0	0.027124	0	0	0	1.02483	0	0.045701	0.320736	0	0	0.040648	0	0.552807	0.245283	0.026211	2.52496	0.011466	0	0.212359	0.094174	279.001	1.43397	0	0.172845	0	0.076932
Agrococcus_casei	0	0.278617	0	0	0	0	0	4.17971	0	3.79931	14.7231	0.184364	1.27495	0.095563	0.065267	0	0	2.7663	0	2.35219	7.3717	6.19399	3.97496	0.020194	21.3021	2.36215	2.1438	9.84143	3.89022	31.8291	6.92476	0	0	9.65652	6.22486	8.20498	1.03122	0.631788	2.05164	0.254214	0	0.702279	1.09974	26.7378	0.586518	0.270537	2.78469	0.139166	0
Agrococcus_jejuensis	0	0.071767	0	0	0.2075	0	0	0.563767	0	3.05815	2.69486	0.806235	11.5315	0.164085	0.382026	0.295681	0.468646	0.790541	0	0.74306	0.923233	1.43381	1.10927	0.273727	10.6017	5.21599	2.23189	3.61981	0.985802	23.021	4.31472	0	0.287742	1.88918	0.931716	7.30144	0.13451	0.65442	2.24777	0.327026	0.152619	0.35858	0.117166	69.0231	0.270286	0	0.171548	0.24929	0
Agrococcus_jenensis	0.126018	0.303633	0.157711	0	0	0	0.231851	0.596267	0	0.268982	1.82643	0	1.65654	0	0	0	0	1.12021	0	0.16343	0.01755	0.114572	0	0	1.96725	0	0.103564	0.610603	0.39153	2.17849	2.46985	0	0	0.256502	0.234235	1.21897	0.069941	0	1.6351	0.04115	0.012226	1.05271	0.09986	495.024	4.84704	0	0.132123	0.266621	9.24322
Agrococcus_lahaulensis	0.832869	1.19259	0.121439	0	0	0	0.212384	2.13116	0.144602	5.02014	9.46616	0.262576	10.6221	0.08494	0.234329	0.68792	0	0.31648	4.27716	0.776941	1.11373	0.846837	2.7232	0.28722	8.11668	3.68792	1.63345	5.74536	1.52281	34.321	4.16387	0.199728	0.533079	6.45953	3.4796	3.69402	0.391402	2.2198	2.91863	0.279289	0.137683	1.47601	0.158478	472.463	4.50113	0.140252	0.491939	0.712992	0.089022
Agrococcus_pavilionensis	0	0.550816	0.174791	0	0	0	0	2.19381	0	0.074614	1.59083	0	0.050797	0	0	0	0	0.097461	0.238754	0.011479	0.017602	0.024674	0.294163	0.022593	1.62911	0.370566	0.103875	3.84878	0.12218	4.67444	1.40295	0.108925	0.064805	4.36904	3.32261	2.35736	0	0.459229	2.27282	0.01447	0.306696	0	0.010049	127.628	0.760347	0.095342	0.134936	0.060658	0.06479
Agrococcus_sp_Marseille-P2731	0.051368	0.15773	0.105216	0	0	0	0.115082	0.351409	0	0.636797	0.979477	0.229006	0.497833	0	0	1.37731	0	0	0.284556	0.244264	0.250734	0.032509	1.16058	0	2.92128	1.05462	1.3132	2.14284	0.434219	7.91603	3.16247	0.130434	0	0.780462	0.531852	0.072239	0	0.097196	1.06513	0.129164	0	0.170437	0	135.616	1.37895	0	0.037916	0	0.012466
Agromyces_albus	0	0	0	0	0	0	0	0	0	0.4351	0	0	0	0	0	0	0	0	0	0.112433	0	0.612788	0	0	0.887059	0	0	0.216509	0.842636	3.58936	0.253217	0	0	1.11172	0.114696	0.292664	0	0.081386	0.22709	0	0	0	0	3.7759	0	0	0	0.135087	0
Agromyces_atrinae	0	0	0	0	0	0	0	0	0	0.628669	0.521227	0	2.03516	0	0	0.306445	0.136474	0	0	0.233946	4.23057	0.859556	0	0	2.33331	0.239377	0.078906	0.690435	0	5.89955	0.693893	0	0	0.336813	0	0.283455	0.22201	0.451483	0.236222	0.018907	0	0	0	3.86417	0	0	0.059552	0.322469	0
Agromyces_aureus	0	0.081636	0	0	0	0	0	0.290085	0	0.164995	0.988212	0.099452	0.05096	0.06183	0.024972	0	0	0	0	0.236301	0.316878	0.010603	0.529581	0.043413	10.6088	0.951016	0.257089	4.84804	0.704606	5.75358	0.817606	0	0	0.804493	0.923689	0.244415	0	0.042001	0.480624	0.046406	0.198458	0.534914	0.031951	0.506229	0.016791	0	0	0	0.034113
Agromyces_badenianii	0	0	0	0	0	0	0	0	0	0.472075	4.15719	0	0.234852	0	0	0	0	0	0	0.664793	0.16997	0	0	0	0.226856	0	0	0.158476	0	4.57203	1.83154	0	0	0.784234	0.077154	0	0	0	0.976373	0	0	0	0	0.413735	0	0	0	0	0
Agromyces_binzhouensis	0	0.174865	0	0	0	0	0	0.492309	0	0.531845	3.01573	0.065503	0.302286	0	0.063953	1.40964	0	0.393008	0	0.250057	0.788881	0.247079	0.567674	0.129991	4.25188	0.78654	0.96287	1.63539	0	11.0927	1.6465	0	0	1.43811	0.932196	0.383186	0	0.311579	1.02901	0.096093	0	6.26257	0	3.16786	0.011022	0.132143	0	0.149069	0
Agromyces_cerinus	0	0	0	0	0	0	0	0.074932	0	0.447746	0.842991	0	0.932076	0	0.075092	0	0	1.1438	0.0899	0.058797	1.10704	0.714742	0.157147	0	2.00503	0.290294	0	0.69039	0.91267	6.0048	0.6222	0	0	1.67864	4.28453	0.618921	0	0.163934	0	0.072985	0.02246	0.045042	0.053109	3.01553	0.115796	0	0	0	0.145673
Agromyces_flavus	0	0	0	0	0	0	0	0	0	0	0.605807	0.610822	0.947299	0.05465	0.165128	0	0	0	0	0.103752	0	0.387262	0.42104	0.110347	1.56893	0.386666	0	3.05965	0	9.69951	4.95954	0	0	10.9016	0.754564	3.28444	0.734338	0.365095	0.121568	1.00408	0	0.124074	0	1.14456	0	0	0	0	0.103573
Agromyces_fucosus	0	0	0	0	0	0	0	0	0	0	0	0	0.369269	0	0	0	0	0	0	0	0	0	0	0	0	0	0	0	0	0	0	0	0	0	0	1.22218	0	0	0	0	0	0	0	0	0	0	0	0	0
Agromyces_italicus	0	0	0	0	0	0	0	0	0	0.85248	0.119318	0	0.715502	0.376502	0	0	0	0.308339	0	0.173434	0.318672	1.47378	0.650064	0.018647	2.61347	0.284972	0.694208	0.741951	0	7.35071	1.01681	0	0	3.1203	0	0.423983	0.176498	0.215619	1.16294	0.016682	0.016332	0.050916	0	4.87887	0.039237	0	0.02375	0.0641	0
Agromyces_protaetiae	0	0	0	0	0	0	0	0	0	0.269651	0.911216	0	0.18068	0	0	0	0	0	0	0.127604	0.609798	0.628314	0	0	0.446644	0.252022	0	0.011294	0	5.15395	0	0	0	0	0	0.676239	0.048066	0	0.095515	0.007569	0	42.8842	0.008668	4.65222	0	0	0	0	0
Agromyces_ramosus	0	0	0	0	0	0	0	0	0	0	0	0	0	0	0	0	0	0	0	0	0	0.097401	0	0	0.312501	0	0	0	0	0	0	0	0	0.813933	0	0	0.210333	0	0	0	0	0.953185	0	0	0	0	0	0	0
Agromyces_sp_CF514	0	0.547102	0	0	0	0	0	0	0	0.242264	0.354775	0	0	0	0	0	0	0	0	0	0.467391	0	0	0	0	0	0	0.178985	0	0.166018	0	0	0	0	0	0.239631	0.360682	0.066711	1.16607	0	0	0.032012	0	4.2304	0.179079	0	0.508594	0.519333	0
Agromyces_sp_LHK192	0	0	0	0	0	0	0	0.372063	0	0	1.88249	0	1.09072	0.076711	0	0	0.316079	0	0	0.07266	4.90237	0	0.032869	0.026649	1.61682	0.335734	0.318527	1.24491	0	9.0575	0.985142	0	0	0.70772	0	0.18627	0.063863	0.259513	0.8283	0.057229	0.037392	0.049424	0	2.58838	0	0	0.034179	0	0
Agromyces_sp_Leaf222	0	0	0	0	0	0	0	0	0	0.61078	0.334954	0	0.145005	0	0.02692	0	0	0	0	0	0.053994	3.18242	0	0	1.71086	0.530537	0.851973	0.122721	0	6.72043	0	0	0	0	0	0.214863	0	0	0.800973	0	0	0	0.019403	5.9379	0	0	0	0	0
Agromyces_sp_NDB4Y10	0	0.114649	0	0.119838	0.410767	0	0	1.95218	0	3.99169	5.33702	0.361584	0.691751	0.194762	0.287209	0	0.178037	0.666547	0.258114	1.94339	7.78725	1.53895	1.10279	1.777	6.92248	2.21651	1.70982	0.994816	0	8.91872	2.01069	0.233913	0.046691	1.85838	0.85697	1.71068	0.460196	1.40564	3.77214	1.36326	0.617104	1.75958	0.247131	7.36611	0.086204	0	0.09841	0.514582	0.027771
Agromyces_sp_Root81	0	0	0	0	0	0	0	0.536132	0	0.395279	0.266772	0.23533	0.350501	0.048432	0	0	0	0	0	1.62709	0.297364	0.182794	0	0.096207	2.37638	0.311742	0.149733	1.07388	0	6.91756	0.946426	0	0	1.21519	0.135077	0.725702	0.238732	0.192929	1.09822	0	0	0.608375	0.063693	0.297019	0	0	0	0	0
Agromyces_sp_Soil535	0	0	0	0	0	0	0	0	0	0.073206	0	0	0.697311	0	0	0	0	0	0	0.065427	0	0	0	0	0	0	0	0	0	0.254787	0	0	0	0	0	0	0	0	0.640205	0	0	0	0	0	0	0	0	0	0
Agromyces_subbeticus	0	0.073454	0.297088	0	0	0	0	0.312505	0	2.86495	0.742437	0	51.0329	0.086749	0.02388	0	0.179458	0.664682	0.370123	0.136152	0.294588	1.20533	2.30227	0.020816	1.94579	0	0.179937	1.25389	0	9.04573	2.11731	0	0.223698	2.65098	1.36132	1.10328	0	0.497449	0.132799	0.138566	0.042158	0	0.135897	2.56759	0.142299	0	0.03849	0	0
Agromyces_tardus	0	0	0	0	0	0	0	0.331695	0	0.358639	0.502396	0.535246	1.17817	0.100335	0	0.25567	0	0.657159	0	0.351069	1.39951	0.13836	0	0.012591	3.52006	0.404903	0.38039	1.2668	0.275193	12.1782	1.89583	0	0.146908	1.54107	0	1.03648	0.566546	0.556805	1.39529	0.100712	0.008683	0	0	0.517006	0.020003	0	0.048699	0.088044	0.428895
Ahniella_affigens	0	7.97713	0	0	0	0	0	0	0.792897	11.5194	12.1633	6.45436	0	0	8.72792	7.43174	0	1.65785	0	1.24958	0.295896	1.03816	10.1244	6.25904	14.342	25.5248	21.5878	0.411007	0	5.3322	2.3109	0.756699	0.070725	0	0.384063	0.732765	4.02454	6.12413	13.0863	2.34927	0.689719	1.68876	0.118988	1.3076	0.014766	0	2.31126	2.01172	0.069239
Ahrensia_marina	0	0	0	0	0	0	0	0.150396	0	0	0.295607	0	0	0	0	0	0	0	0	0	0	0	0	0	0	0	0	0	0	0	1.04801	0	0	0	0	0	0	0	0	0	0	0	0	0	0	0	0	0	0
Aidingimonas_halophila	0	0	0	0	0	0.136611	0	0.239993	0	0.058337	0	0.10581	0	0	0	0	0	0	0.196801	0	0	1.06186	1.98316	0	0	0	0	0	0	0	0	0	0.085127	0	0.063887	0	0	0	0.381597	0.135604	0	0.0267	0	1.64204	0	0	0	0.07967	0
Akkermansia_glycaniphila	0	0.285034	0	0	0	0	0	0.281578	0	0.10666	0	0	0	0	0	0	0	0	0	0	0	0	0.257327	0	0.198638	0	0	0	0	0	0.098728	0	0	0.513229	0.583256	3.27443	0.465766	1.08764	0	0	0.135877	0	0	0	0	0.719158	0.840918	0	0
Akkermansia_muciniphila	3.8088	6472	0.083081	1.41777	21.6578	0	7.30067	3.13213	3.64933	55.2998	8.44914	2.76982	2.37099	0.072889	213.23	0	20.398	2.42705	0.187593	0.6038	1.27667	2.00089	4.7336	0.870313	6.85532	4.51252	4.34047	20.1543	1.66386	11.577	4.85265	0.091821	0.983	4.47677	11.3402	7.08988	8499.26	715.176	9.49477	87.2448	995.891	1.17868	0.274057	9.8026	0.057371	4973.9	18178.1	1276.36	0.823786
Akkermansia_muciniphila_CAG154	0.016504	396.025	0	0	0.761577	0	1.20354	0	0.082147	1.73738	0.058493	0.028874	0	0	12.4723	0	0.944708	0.309058	0	26.8813	25.7831	0.07701	57.9869	0.011475	0	0	0	0.122037	0	1.12403	0.046591	0	0	0.392769	0.059764	4.01115	491.486	50.3445	0	5.50476	55.5812	0	0	0.060173	0	282.312	1090.48	80.4547	3.1583
Akkermansia_sp_54_46	0	42.5566	0	0	0.07574	0	0	1.67944	0	0	0	0	0	0	1.07235	0	0	0	0	0	0	0	2.60108	0	0	0	0	0	0	0	0	0	0	0	0	0	49.7245	5.42447	0	0.153534	4.48583	0	0	0	0	30.6892	92.6889	4.23614	0
Akkermansia_sp_CAG344	0.095438	35.2926	0	0	0	0	0	0.087144	0	0.14289	0.05245	0	0	0	0.969304	0	0	0	0	0	1.21402	0	0	0	0.06574	0	0	0.13707	0	0	0.063574	0	0	0.077793	0.977816	0.504358	42.1222	4.92671	0	0.329241	5.00155	0.086635	0	0	0	30.4893	87.7155	6.30885	0
Akkermansia_sp_aa_0143	0	12.4597	0	0	0	0	0	0	0	0	0	0	0	0	0.756341	0	0	0	0	0	0	0	0	0	0	0	0	0	0	0	0	0	0	0	0	0	16.6804	0.543286	0	0.201492	1.33534	0	0	0	0	4.66043	40.7579	9.7463	0
Albibacillus_kandeliae	0	0	0	0	0	0	0	0	0	0	0	0	0.976617	0	0	0	0	0	0	0.449508	0.967063	0	0.502315	0	0	0	0	0	0	0	0	0	0	0	0	0	0.763047	7.13579	0	0	0	0	0	0	0	0	0	0	0
Albidovulum_inexpectatum	0	1.8343	0	0	0	0	0	0	0.719657	0.096905	3.09899	0.348126	0.565555	0	0	1.20955	0	0	0	0.017325	0.019069	0.685509	1.86548	0	0	0.178866	0.056328	0.170822	0	0.073203	0	0.118319	0	0	0	0	0.511199	0.857855	1.60568	0.257025	0	0.340779	0	0.017442	0	0	2.74279	0.30404	0
Albimonas_donghaensis	0	0	0	0	0	0	0	0	0	0	9.30224	0	1.64072	0	3.60518	0	0	0	0	0	0	0	0	0	0	0	0	0	0	0	0	0	0	0	0	0	0	0	0	0	0	2.57346	0	0	0	0	0	0	0
Albimonas_pacifica	0	0.844188	0	0	0	0	0	0	0	0.214209	0.578799	0	2.09699	0	0	0.277182	0	0	0	0.038263	0.085583	0	0	0.04183	0.361615	0	0.257268	0.618779	0	2.90274	0.554648	0.27635	0	0.105628	0.23421	0	0.278204	0	0.139045	0.079118	0.158455	0	0	0.038634	0	1.33339	1.33323	0	0
Albitalea_terrae	0.118853	4.80009	0.734901	0.62019	0	0	0.120337	0.334816	1.14586	3.85977	9.97865	0.579059	0.712253	0.583154	3.61752	0	0	0	0	0.595938	0.496871	1.46746	7.24567	1.84226	2.61684	5.3938	0.974662	2.30601	0	5.82748	3.07152	0	0.126007	1.41094	1.07787	7.60065	2.58953	3.62631	7.80299	1.02151	0.779238	0.502705	0.267509	12.1264	0.131916	0.474057	0.922728	1.05346	0.954174
Alcaligenaceae_bacterium	0.052605	0.170342	0	0	0.846263	3.15021	0	2.52239	0.1651	6.97766	0.386253	2.87467	2.50294	0.08585	35.289	0	0	0.525652	0.094625	0.864487	0.541578	0.885885	2.64759	0.088111	13.1038	4.74439	10.5501	6.28597	0.473147	22.6288	28.5181	0.087754	0.96777	2.6638	0.831806	2.42513	0.4525	1.83899	21.4298	1.30454	0.278798	0.767632	0.717592	20.5955	0.344595	0.192418	3.28573	0.196816	2.15659
Alcaligenes_aquatilis	0	0	0	0	0	0	0	0	0	0	0	0	0	0	0	0	0	0	0	0.146377	0	0	0	0.043568	0	0.364145	0.322545	0.327723	0	0	0.356897	0	0	0	0	0	0	0.042156	0.048404	0	0	4.85311	0	0.616997	0	0	0	0	1.00957
Alcaligenes_faecalis	12.4689	0.631948	0.664403	0	0.902225	0	0.189053	5.57282	4.33169	10.7791	19.7477	3.04001	0.217492	0.05997	7.72698	5.31009	0.453494	3.49439	0.411784	0.161175	0.121326	2.60036	2.65818	1.27109	3.92535	12.583	3.05666	0.897867	0	2.71964	0.78944	0.142544	1.59392	0.587783	21.3592	5.41902	1.80692	3.85825	4.88901	1.366	0.402522	4.08407	1.36	11.9716	0.149203	0.13312	3.17333	3.87262	0.01696
Alcaligenes_sp_HPC1271	0	1.12849	0	0	0	0	0	0	0	0.187329	0	0.221564	0	0.674426	0	0	0	0.510625	0	0	0	0	0.396338	0.045586	1.41086	2.84116	0	0.04819	0	3.92628	3.28546	0	0	2.90777	0.12785	3.27646	0	0	1.51123	0.673527	0	2.7279	0	10.7732	0	0	1.77024	0.326519	0
Alcanivorax_dieselolei	0	0	0	0	0	0	0	0	0	0.838533	0.034634	0	1.58379	0	0	0	0	0	0	0	0	0	0	0	1.42691	0.196002	1.11188	0.724291	0	1.37262	0.819317	0	0	0.601571	0	0.190728	0.01468	0	0.215696	0	0	0	0.043149	1.25941	0.004682	0	0	0	0
Alcanivorax_hongdengensis	0	2.04991	0	0	1.26056	0	0	0	0	0	0	0	0	0	0	0	0	0	0	0	0	14.3484	0	13.6171	0	0	0	0	0	0	1.59933	0	0	0	0	0	0	0	0	0	0.209133	0	0	0	0	0	0	0	0
Alcanivorax_indicus	0	1.02497	0	0	0	0	0	0	0	2.50655	0	0	0	0	4.9377	0	0	0	0	0	0	0	0	0	0	0	0	0	0	0.046568	0	0	0	0	0	0.083954	2.0097	0	0	0	0.027909	0	0	0.702871	0	1.03508	3.35166	0	0
Alcanivorax_jadensis	0.086436	0	0.262449	0.545415	0	0	0	2.78748	0	0.054221	0.73137	5.73637	0	0	0.067165	0	0.341446	3.26102	0.747145	0	0	0	0	0.10534	0.203021	1.20226	1.98513	0.557395	0	0	0	0	0	0.931792	5.49709	0.57421	0	1.64017	0.641175	0.38666	0.07645	0	0	0	0	0.205948	0.207628	1.52647	0
Alcanivorax_mobilis	0	0	0	0	0	0	0	0	0	0	0	0	0	0	0	0	0	0	0	0.053091	0	0	0	0	0	0	0	0	0	0	0	0	0	0	0	0.633183	0	0	0	0.072662	0	0.057756	0	0	0	0	0	0	0
Alcanivorax_nanhaiticus	0	0	0	0	0	0	0	0	0	0.997029	0.254535	0.223431	0	0	0	1.50898	0.904986	1.64163	0	0	0	0	0	0.665951	0	0	0	0	0	0	0	0	0	0	0	0	0	0	0	0.173139	0.066074	0	0	0	0	1.41173	3.05229	0.32916	0
Alcanivorax_pacificus	0	0	0	0	0	0	0	0	0	0	0.789397	0	0.031287	0	0.037776	0	0	0	0	0	0	0	0	0	0.091347	0.302495	0	0.402559	0	0	0	0	0	0.080233	0	0	0	0.187082	0	0	0	0	0	0.087602	0	0	0	0	0
Alcanivorax_sp	0	0	0	0	0	0	0	4.07971	0	2.81597	0.72587	0	0	4.43832	0.419981	0	0	0	0	0.285791	0	1.92417	0	0	11.7776	22.3268	13.5393	0	0	1.09657	0	0	0	0	0	1.03254	0	1.82333	0	0.460225	0.212154	1.89227	0	11.6268	0.29991	0	0	1.0829	0.304953
Alcanivorax_sp_DG881	0	0	0	0	0	0	0	0	0	0	0	0	0	4.25341	0	0	0	0	0	0	0	0	0	0	0	0	0	0	0	0	0	0	0	0	0	0	0	0	0	0	0	0	0	0	0	0	0	0	0
Alcanivorax_sp_HI0013	0	0	0	0	0	0	0	0	0	0.90282	0	0	0	0	0	0	0	0	0	0	0	0	0	0	0	0	0	0	0	0	0	0	0	0	0	0	0	0	0	0	0	0	0	0	0	0	0	0	0
Alcanivorax_sp_KX64203	0.016138	0	0	0	0	0	0	0.576151	0	1.69424	0.18028	0	0.321037	0	0	0	0	0	0	0	0	1.04786	2.67045	0	0.501431	0.465006	0.462618	0.274719	0	1.11569	0	1.00255	0	0.858825	0	0	0.360682	1.99774	1.62931	0.537734	0	0	0	3.67949	0	0	0	1.48974	0
Alcanivorax_sp_MD8A	0	0	0	0	0	0	0	0	0	0	0	0	0	0	0	0	0	2.42811	0	0	0	0	0	0	0	0	0	0	0	0	0.242688	0	0	0	0	0	0	0	0	0	0	0	0	0	0	0	0	0	0
Alcanivorax_sp_N3-2A	0	1.35918	0	0	0	0	0	0	0	0.172389	0	0	0	0	0	0	0	0	0	0	0	4.52849	0	0	0	3.25387	0	0	0	0	0	0	0	0	0	0.698457	0	0.712483	0	0	0	0	0	0.158305	0	0	0.231189	0	0
Alcanivorax_sp_NBRC_102024	0	0	0	0	0	0	0	0	0	0	0	0	0	0	0	0	0	0	0	0	0	0	0	0	0	0	0	0	0	0	0	0	0	0	0	0.784716	0	0	0	0.052441	0	0	0	0	0	0	0	0	0
Alcanivorax_sp_Nap_24	0	0.719271	0	0	0	0	0	0	0	0.187863	0.828761	0	0.017466	0	0	0	0	0	0	0.339461	0	0.498299	0.066982	0.166951	0.301646	0.549391	1.2083	1.34298	0	1.32984	0	0	0	0.234145	0	0	0	0.618221	0.760203	0.013185	0	0	0	0.033848	0.014205	0	0.188822	0	0.162923
Alcanivorax_venustensis	0	0.584837	0	0	0	0	0	0	0	0	0	0	0	0	0	0	0	0	0	0	0	10.2987	0	14.6776	0	0	0	0	0	0	3.31243	0	0	0	0	0.362322	0	0	0.570229	0	0.293252	0	0	0	0	0	0	0	0
Algibacter_alginicilyticus	0.982206	0	0	0	0	0	0	0.361514	0	0	0	0	0	0	0.199906	0	0	0	0	0	0	0	0	0	0	0	0	0	0	0	0	0	0	0.983701	1.5099	0	0	1.96537	0	0	0	0.301889	0	3.0258	0	0	0	1.03867	0
Algibacter_aquaticus	0	0.918217	0	0	0	0	0	0	0	2.76078	4.08468	0	0.697213	0.030854	0.469118	0	0	0.354966	0	0.029112	0	0.116492	4.32759	0.445172	2.959	0.861169	4.6284	1.05297	0	2.50528	1.11794	2.58558	0.119841	3.92619	0	3.95849	0.234222	2.18501	11.9323	0.552209	0.022453	2.4393	0.490787	3.89013	0.146548	0.118786	0	0.223727	0
Algibacter_lectus	0	0.144258	0	0	0	0	0	0	0	0	0	0	0	0	0	0	0	0	0	0	0	0	0	0	1.02764	0	0	0.223594	0	0	0	0	0	0.795237	0	2.42978	0	0	0.577619	0	0	0.116806	0	0	0	0	0	0	0
Algibacter_marinivivus	0	0	0	0	0	0	0	0	0	0.471305	1.20066	0	0	0	0	0	0	0	0	0	0	0	0	0	2.7197	0	0	0	0	0	0	0	0	1.18935	0.190343	0	0	0	0	0	0	0	0	0.679325	0	0	0	0	0
Algibacter_pectinivorans	0	0.432773	0	0	0	0	0	0	0	0.363614	0	0	0.253429	0	0	0	0	0	0	0.240556	0	0	2.42534	0	0.468574	4.32726	0.940881	0.555159	1.95802	0	0.267662	0	0	0.120565	0	1.6169	0	0	0.343486	0.101164	0.161323	0.350417	0.534068	1.86887	0.267576	0	0	0.343032	0
Algibacter_sp_RHA_19	0.101415	0	0	0.20109	0.195532	0.777263	0	0	0	0.234885	0.152312	0.14144	0	0	0	0	0	0.089219	0	0	0	0	1.54384	0	0.289254	0	0	0	0.224291	0.153567	0.141141	0	0	0.811708	1.04015	1.87633	0.120915	0.302612	0.07384	0.107529	0	0.150422	0	0.047262	0.301708	0.304275	0.093596	0.927466	0
Algicola_sagamiensis	0	0.243949	0	0	0	0	0	0.112872	0	7.92531	0.832732	0	0.076525	0	0.023122	0	0	0	0	0.036619	0	0.187949	0.372841	0.656243	1.11211	0.063073	1.33992	0.127685	0	1.07574	0.223157	0	0	0.254672	0.279865	0.507091	0	0.077994	0.157088	0	0	0	0.1306	1.62267	0.032835	0	0.025754	0	0
Algihabitans_albus	0	0.613436	0	0	0	0	0	0	0	0	0	0	0	0	0	0	0	0	0	0	0	0	0	0	0	0	0	0	0	0	0	0	0	0	0	0	0	2.8988	0	0	0	0	0	0	0	0.468877	0	0	0
Alginatibacterium_sediminis	0	0	0	0	0	0	0	0	0	3.3938	0	0	0	0	0	0	0	0	0	0	0	0	0	0	0	0	0	0	0	0	0	0	0	0	0	0	0	0	0	0	0	0	0	0	0	0	0	0	0
Algiphilus_aromaticivorans	0	0	0	0	0	0	0	0	0	0.466944	0	0	0	0	0	0	0	0	0	0	0	0	0	0	0.028782	0	0.271314	0	0	0	0	0	0	0	0	0	0	7.13579	0	1.12036	0.207752	0.028114	0	0.193127	0	0	0	1.15742	0
Algoriella_xinjiangensis	15.9727	172.883	2.69326	3.42071	8.91586	6.93158	0	109.038	27.5733	145.165	139.929	67.2412	56.512	124.179	172.715	3.72847	4.70532	29.9768	8.59807	6.64692	2.38595	19.0601	134.473	20.7536	235.491	228.081	213.399	156.575	44.7667	152.392	69.9499	16.2854	55.1422	105.247	73.9632	234.842	156.309	287.757	208.657	78.2422	47.4221	55.7073	13.4029	169.715	13.4551	96.7119	270.924	65.3813	7.75648
Algoriphagus_alkaliphilus	0.204249	0	0	0	0.380299	0	0	0.075068	0	0.246102	0	0.249502	0.130127	0.20193	0.062875	0	0	0.808131	0	0.024436	0	0	0.177651	0.080653	10.7414	7.97304	7.738	1.59078	1.48229	0.39053	0	0.170278	0.188349	2.87666	2.04478	2.38843	0	0.633939	0.417792	0.195991	0.071068	0	0.226053	2.11362	0.04223	0	0.024202	0.187208	0
Algoriphagus_antarcticus	0.054239	0.257295	0	0	0	0	0	0.193578	0	0.460345	0.479367	0.164069	0.034472	0.676225	0.083222	0	0	0	0	0.094901	0	0.044804	0.198499	0	3.14203	0.110424	0.456245	1.77667	0	1.75637	0.587442	0.673754	0	0.956033	0.397581	1.90069	0	0.294391	4.34832	0.750327	0.156449	0	0	1.38085	0.055801	0.259434	0	0.294432	0
Algoriphagus_aquaeductus	0	0	0	0	0	0	0	0	0	4.00164	0	0	0	0	0	0	0	0	0	0	0	0	0	0	0	0	0	0	0	0	0	0	0	0	0	0	0	0	0	0	0	0	0	0	0	0	0	0	0
Algoriphagus_aquimarinus	0	0	0	0	0	0	0	0	0	0	0	0	0	0	0	0	0	0	0	0	0	0	0	0	0	0.702569	0	0	0	0	0	0	0	0	0	0.07819	0	0	0	0	0	0	0	0	0	0	0	0	0
Algoriphagus_boritolerans	0.178147	0.22124	0	0	0.641494	0	0	2.8613	0	0.487843	0.427998	0.632908	0.199223	0	0.419175	0	0	0	0	0	0	0.130191	0.961591	0.268384	0.938669	0.213247	0.913998	0.964863	0.461348	1.22473	0.391249	0	0.504029	3.72498	4.15797	3.91668	0.162576	0.527554	0.617871	0.410906	0.117942	0	0.110001	0.296984	0	0.37534	0.043295	0.589959	0
Algoriphagus_chordae	0.105848	0	0	0	0	0	0	1.00012	0	0.084943	0	0	0	0	0.228277	0	0	0	0	0	0	0	0	0	0	0	0	0.260806	0	1.45243	0	0	0	0	0	0	0	0	0.17974	0	0	0	0	0.831323	0	0	0	0	0
Algoriphagus_faecimaris	0	0	0	0	0	0	0	0.148849	0.344941	0.809516	0.073395	0	1.59421	0	0.031139	0	0	0	0	0.09688	0	0	4.79298	0	3.72795	0	0.118933	0.168595	0	0.773303	0.834737	0	0	3.27663	1.64356	3.56778	0	0.646552	0.316553	0	0	0.024712	0	0.341696	0.041831	0	0	0.27825	0
Algoriphagus_formosus	0	0	0	0	0	0	0	0	0	0	0	0	0	0	10.9293	0	0	0	0	0	0	0	0.148307	0	0	0	0	0	0	0	0	0	0	0	1.67952	0	0	0	0	0	0	0	0	0	0	0	0	0	0
Algoriphagus_halophilus	0.131399	0.144258	0	0	0	0	0	0.209758	0	1.94889	0	0	0.078761	0	0	0	0	0	0	0.098396	0	0	0.645326	0	0	0	0	0	0	0.665973	0.655484	0	0	0.91512	0	2.30274	0.283422	0	0	0	0	0	0	0	0	0.620501	0.101317	0	0
Algoriphagus_hitonicola	0	0.475327	0	0	0.626837	0.308302	0	0.488872	0	0.993016	3.77525	0	1.01969	0	0.192933	0	0	0	0	0.170845	0	0	0.356506	0.43209	3.96681	0.20381	0.84858	7.34669	0	1.79851	1.06868	0	0.712453	3.08474	1.99007	7.14058	0.312081	0.757024	6.25658	0.499524	0	0	0.067214	0.922462	0.108227	0.738532	0	0.680704	0
Algoriphagus_lacus	0.301125	3.09206	0	0	0	0.154777	0	3.78606	0.538447	1.11975	0.802078	0	0.095514	0	0.230642	0	0	0.359282	0	0	0	0	1.3573	0	0.464067	3.81061	3.75099	0	0	0.157705	0.224426	0	0.121165	3.17896	2.70687	6.48318	0.078119	0.38037	0.644913	0.171613	0.136949	0.30624	0	0.029673	0.103153	0.540619	0	1.86503	0
Algoriphagus_litoralis	0.765246	0.857119	0	0	0	0	0	9.03429	0	0.220599	6.61502	0	0	0	0	0	0	0	0	0	0	0	1.06721	0.202208	1.83691	0	1.64824	0.444136	0	0.209897	0	0	0	0	0.592288	1.16109	0	0.900351	1.40901	0	0	0	0	0	0	0	2.7818	1.62926	0.219146
Algoriphagus_locisalis	0	0	0	0	0	0	0	0.922914	0	1.05652	0.549633	0	0.58115	0	0	0	0	0	0	0	0	0	0.658011	0	0	0	0	0	0	0	0.121447	0	0.168688	1.22962	0	0.121722	0	0.675291	0	0	0	0	0	0	0	0	0	0	0
Algoriphagus_machipongonensis	0	1.17666	0	0	0	0	0	0	0	2.13038	2.35306	0.673495	1.03008	0	0	0	0	0	0	0.227875	0	0	0.462281	0	6.94186	0	0	4.45031	0	3.14762	0	0	0	2.13097	2.44216	1.8718	0.66307	0.525619	9.70856	0	0	0.043193	0	1.21182	0	0	0	0	0
Algoriphagus_marincola	0	0	0	0	0	0	0	0	0	3.52291	0.494063	0	0	0	0.055291	0	0	0	0	0.08166	0	0	0	0	2.45233	0.430614	0.137835	0.188519	0.305171	0.355054	1.35642	0	0	0.450411	1.72268	0	0.616733	2.15044	0.098767	1.00665	0.608767	0.262654	0	0.12372	0	0	0	0	0
Algoriphagus_marinus	0.212987	0.042163	0	0	0	0.163768	0	1.9006	0	0.104417	0	0	0	0	0.537929	0	0	2.06506	0	0	0	0	0	0	0.71453	0	1.91308	0.633789	0	0.409173	1.94068	0	0.256411	0.627789	1.04884	4.04119	0.413624	3.82464	1.00386	0.953307	0.120792	5.73369	0	0.858079	0	0.254754	0.132132	0.240136	0
Algoriphagus_ornithinivorans	0.464233	0	0	0	0	0	0	0	0	1.39694	0	0	0	0	0	0	0	0	0	0	0	0	0	0	0.106167	0	0	0	0	0	0	0	0	0.845132	2.05454	1.31493	0	0.682092	0	0	0	0	0.101854	0	0	0	0	0.204199	0
Algoriphagus_ratkowskyi	0	0	0	0	0.122225	0	0	0.298554	0	0.933786	0.669052	0	0.256688	0	0.014874	0	0	0	0	0.054943	0.019989	0	0.008293	0.067669	0.163717	0.041551	0.038992	1.16487	0.823388	0.283238	0.33772	0	0.048795	0.135462	3.79116	0.103482	0	1.21715	1.03291	0.057095	0	0.011988	0.005417	0.024546	0	0.436359	0	0.834138	0
Algoriphagus_resistens	0	0.4174	0	0	0	0	0	0	0	0.867829	2.78315	0	0	0	1.39629	0	0	0	0	0	0	0	1.57614	0	0.642649	0.77477	0	0	0	0	0.073963	0	2.22454	0.793117	0	0.606821	0	2.30461	0	0.738431	0.328265	1.13147	0	0.107439	0	0	0.307352	0	0
Algoriphagus_sanaruensis	0	0	0	0	0	0	0	2.00889	0	0.511143	4.70697	0	0.148037	0	0	0	0	0	0	0	0	0	0	0	0.83381	0	0	2.96929	0	1.68055	0.953249	0	0	6.08848	0.34888	0.936321	0	0	5.45542	0.0937	0	0	0	0.814619	0	0.264771	0	1.91082	0
Algoriphagus_sp_32-45-6	0	0	0	0	0	0	0	0.343625	0	0.063817	0	0	0	0	0	0	0	0	0	0	0	1.38068	0.462863	0	0.178946	0	0	0	0	0.126214	0.283158	0.433334	0	0	0	0	0	0.126171	0	0.045715	0	0	0	0	0	0	0	0	0
Algoriphagus_sp_A40	0	0.144258	0	0	0	0	0	0.58189	0.699519	3.86252	1.91308	0	0.253429	0	0.270669	0	0	0	0	0.098396	0	0.12338	0.532482	1.77505	7.01907	1.09585	2.16368	3.24762	0	1.48602	1.2281	0	0.430124	0	0.301679	7.99705	0	2.48063	5.77619	0.506612	0.080661	0	0.213627	5.31339	0	0	0	0.408892	0
Algoriphagus_terrigena	0	0	0	0	0	0	0	3.08409	0	3.58976	0	0	0	0	0	0	0	2.36106	0	0	0	0	0	0	1.60617	0	0	0	0	0	0	0	0	1.05997	0	2.69254	0.616584	2.91984	0	0	0	0	0	0	0	0	0	0	0
Algoriphagus_vanfongensis	0	0	0	0	0	0	0	0	0	0	0	0	0	0	0	0	0	0	0	0	0	0	0	0	0.091599	0	0	0	0	0	0	0	0	0	0	0	0	0	0	0	0	0	0	0.445998	0	0	0	0	0
Algoriphagus_yeomjeoni	0	0	0	0	0	0	0	0	0	1.32947	0	0	0.613655	0	0.095305	0	0	0	0	0.035078	0	0	0.190294	0.182039	0.011613	0	0	0.241205	0	0.404818	0.607183	0	0	0.775623	0	0	0	0.227956	0.085139	0.028699	0	0	0	0.035402	0	0	0	0	0
Aliagarivorans_marinus	0	0	0	0	0	0	0	0	0	0	0	0	0	0	0	0	0	0	0	0	0	0	0	0	0.453158	0	0	0	0	0	0	0	0	1.66568	4.30816	1.98675	0	0	0	0	0	0	0	0	0	0	0	0	0
Aliarcobacter_butzleri	0.367262	4.11754	0	0.021791	0	0	0.02506	16.5589	0.250593	2.69058	34.2604	19.8223	0.856203	0	1.99135	0.775349	0.109338	0.156129	1.01911	0	0	0	1.52657	4.17991	30.876	96.3693	112.006	26.7713	0.4224	5.23854	1.9626	0.055261	2.86501	1.49574	6.19831	4.35939	1.40587	2.60113	10.6779	0.960693	0.245634	0	0.104757	5.97833	0.912031	5.23984	0.856707	33.2651	0
Aliarcobacter_cibarius	0	0	0	0	0	0	0	0	0	0.039769	18.5921	1.09615	0.023335	0	0.062277	0	0	0	0.209965	0	0	0	0	2.64511	12.799	45.7468	78.4539	11.2971	0	0	0	0	0	0.067227	0.990949	0.883049	0	0	0.149468	0.020452	0	0	0	0	0	0	0	14.5586	0
Aliarcobacter_cryaerophilus	0	1.40948	0	0	0	0	0	1.3745	2.25306	1.6574	37.2863	5.76959	0.747033	0.074866	0.200558	0.463174	0	0.602207	0.38995	0.372288	0.019765	0	2.88468	4.01925	32.9125	73.4151	158.492	27.4013	0.657744	9.36355	0.035062	0.4912	0.700638	4.41595	6.48854	4.04153	0.234358	1.91079	3.6026	0.571459	0.182808	0.020335	0.051845	7.45067	0.063829	0	1.86926	34.8045	0
Aliarcobacter_faecis	0	0	0	0	0	0	0	0	0	0	26.9594	6.59937	0.511767	0	0.707408	0	0	0	0.103357	0.047598	0.248804	0.951462	0	3.91648	17.4391	54.0867	85.4041	10.3775	0	0.876153	0	0	0	0.484932	5.00269	2.40176	0	0	0.489219	0.550206	0	0	0	0.229246	0	0	0	21.6361	0
Aliarcobacter_lanthieri	0	0	0	0	0	0	0	0.825458	0.400756	0.052906	64.2221	4.9684	0.240317	0	0.558368	0	0	0	0.58707	0.199923	0	0	0	5.80193	46.7697	124.393	223.186	32.9824	0	0.355938	0	0.459321	0.446449	0	3.92155	0.850458	0.397055	0	0.039889	0.336732	0.022219	0.074328	0	0.102067	0	0	0.054404	40.109	0
Aliarcobacter_skirrowii	0.018114	3.30533	0	0.275427	0.278576	0.083366	0.06577	4.19767	3.29349	3.37606	25.237	6.08478	0.413893	0	0.837058	0	0.093796	2.12965	1.78907	0.058656	0.017602	33.8964	2.17663	25.8974	22.4936	46.586	91.6287	18.877	0.60218	2.96726	3.32261	0.189299	0.283885	3.58623	8.77981	1.61836	2.83807	0.723958	4.47884	0.620986	0.233103	0.033848	0	2.31896	0.010052	0.629066	0.097291	21.6163	0.329755
Aliarcobacter_thereius	0.911784	0.035625	0	0	0	0.138654	0	2.75913	0.079978	0.564847	5.04846	2.60607	0.05668	0	0.010204	0.38383	0	0	0	0	0	0	0.011304	0.806616	4.34187	25.6004	24.5707	4.27408	0	0	0	0	0	0	3.01151	3.21201	0	0	0	0.709202	0.081915	0	0	0.016735	0	0.1073	0	9.76906	0
Aliarcobacter_trophiarum	0	0	0	0	0	0	0	0	0	0	17.5096	1.00211	0	0	0.362222	0	0	0	0	0	0	0	0	1.16013	9.46846	24.8646	65.8928	4.46454	0	0	0	0.212686	0	0.565971	0.172541	0	0	0	0.151725	0.013993	0	0	0	0	1.92928	0	0	12.3725	0
Aliarcobacter_vitoriensis	0	0	0	0	0	0	0	0	0	1.84599	42.5731	2.44274	0.11957	0	0.09116	0	0	0	0.356989	0.028971	0	0.920848	0	3.94651	30.6218	82.4879	143.276	22.1144	0.347783	0.226334	0	0.044449	1.77506	0	2.90337	0.806214	0.088809	0	0.126325	0	0	0	0	0.06666	0	0	0	23.8853	0
Alicycliphilus_denitrificans	0.221363	2.27178	0.581624	0	0.940811	0.338085	0	12.8123	0.64903	13.0664	31.6639	3.86445	1.27122	0.360098	37.1789	2.00879	0.336879	2.5055	1.25657	2.81722	1.77859	0.522643	24.3682	5.94426	17.9687	19.6238	15.9311	5.12257	0.794266	9.18368	6.43687	0.552436	1.68378	3.69412	5.09621	6.19394	3.57478	11.4482	24.5403	4.50052	0.87985	6.04537	0.860606	51.8297	0.765099	0.127978	1.87313	1.39379	3.75918
Alicycliphilus_sp_69-12	0	0.805954	0	0.280664	0.091376	0	0	1.71634	0.609388	4.44437	2.72481	0.425611	0.319647	0.09239	1.0623	0	0.113866	1.43276	0	0.456091	0.206851	1.0214	0.916626	1.54866	2.59386	5.19265	1.49734	1.12295	0	1.69859	1.2698	0.975682	0.490876	1.29092	0.686164	1.07804	0.139873	2.29866	6.33915	2.982	0.548845	2.20527	0.658736	15.8812	0.138736	2.51884	0.100309	0.338645	0.170489
Alicycliphilus_sp_B1	0.12589	3.73914	0	1.21921	1.63977	0	0	23.3592	1.55781	24.2295	24.4521	3.47815	3.101	3.05367	3.58921	2.84117	0.120521	6.66492	0.426491	74.3644	1.63415	8.20615	27.8185	9.32173	24.7574	24.5392	16.5486	3.58582	0.986974	18.6269	15.3431	3.68033	1.25143	10.9313	5.75657	13.5426	2.48134	12.9981	26.4647	11.4177	4.72975	6.70646	2.4625	86.3492	1.02608	4.10384	1.18354	7.74555	1.45872
Alicyclobacillus_acidiphilus	0	0.053183	0	0	0	0	0	0	0	0	0	0	0	0	0	0	0	0	0	0.197579	0	0	0	0	0	0	0	0	0	0.37506	0	0	0	0.395905	0	0.758542	0.104252	1.25341	0	0	0	0	0	0.035631	0	0	0.496723	0	0
Alicyclobacillus_acidocaldarius	0	0	0	0	0	0	0	0	0	0	0	0	0	0	0	0	0	0	0	0	0.535801	0	0	0	0	0	0	0	0	0	0	0	0	0	0	0	0	0	0	0	0	0	0	0	0	0	0	0	2.14491
Alicyclobacillus_acidoterrestris	0	0.708418	0	0.468281	0	0	0.540633	1.43112	1.02784	1.05423	7.41823	2.59	2.61234	0	0.29582	0	0	0.478859	0	0.058535	0	1.10567	0.56682	0.513951	7.06916	0.374723	0.737874	21.441	0.221073	4.60675	0.494723	0	0	11.6202	4.25555	6.66822	1.34629	1.2837	3.64081	5.83539	1.31463	0	0.052029	0.670126	0.049323	0	0.724723	0.416743	0
Alicyclobacillus_contaminans	0	0	0	0	0	0	0	0.36745	0.505514	0.696584	0	0.037336	0.423112	0	0.07296	0	0	0	0	0.19226	0.008298	2.35985	0.381816	0	0.587829	0.025884	0	1.82406	0	1.41261	0.668602	0	0.030411	0.021214	0.023198	0.114627	0	0.558432	0.857779	0.223764	0.005773	0	0	0.371145	0	0	0	0	0
Alicyclobacillus_ferrooxydans	0	0	0	0	0	0	0	0	0	0	0	0	0	0	0	0	0	0	0	0.255121	0.393457	0	2.07129	0	0	0	0	0.101438	0	0	0	0	0	2.89322	0	0.356296	0	0	0	0	0	0	0	0	0	0	0	0	0
Alicyclobacillus_herbarius	0.442726	0	0	0	0	0	0	0.657368	0	0	0	0	0.387576	0	0	1.58788	0	0	0	0.150493	0	0	0.302298	0	0	0	0	0.12668	0	0.961639	0.584084	0	0	0	0.342286	3.4398	0	0.51523	0.65279	0	0	0	0	0	0	0	0	0	0
Alicyclobacillus_hesperidum	0	0	0	0	0	0	0	0	0	0	0	0	0	0	0	0	0	0	0	0	0	0	0	0	0	0	0	0	0	0	0	0	0	1.71765	0	0	0	0	0	0	0	0	0	0	0	0	0	0	0
Alicyclobacillus_kakegawensis	0	0.364299	0	0	0	0	0	0.679108	0	0	0	0	0.094218	0	0	0	0	0	0	0	0	0	0	0	0	0	0.270057	0.952099	0	0.768936	0	0	0	0	0.232331	0	0.952149	0	0	0	0.136246	0	0	0	0	0	1.22196	0	0
Alicyclobacillus_macrosporangiidus	0	0.096086	0	0	0	0	0	0	0	3.40883	0	0	0	0.013673	0	0	0	0	0	0.013225	0.072434	1.02575	0	0	0.377422	0.271958	0	0.072839	0.465998	0.567119	0.127573	0	0	0	0.211934	1.48873	0	0	0.048775	0	0	0	0	0.491719	0	0	0.055654	0	0
Alicyclobacillus_montanus	0	0.498954	0	0	0	0	0	0	0	0	0	0	0	0	0	0	0	10.2646	0	0	0	0	0	0	0	0	0	0	0	0	0	0	0	0	1.18158	0	0.069926	0	0	0.378934	0.020456	0	0	0	0	0	1.61766	0	0
Alicyclobacillus_sendaiensis	0.232129	0	0	0	0	0	0	0	0	1.19281	0	1.93712	0	0	1.66362	0	0	0	0	0	0	0	0.734175	0	0	0	0	5.37923	0	0.070041	0	8.0945	0	0	0	0	0	0	0.150051	0	0	0	0	2.20393	0	0	0.724337	0	0
Alicyclobacillus_shizuokensis	0	0	0	0	0	0	0	0	0	0.449257	0	0	0	0	0	0	0	0	0	0	0	0	0	0	0	0	0	0	0	0	0	0	0	3.12935	0	0	0	0	0	0	0	0	0	0	0	0	0	0	0
Alicyclobacillus_sp_RIFOXYA1_FULL_53_8	0	0	0	0	0	0	0	0	0	0	0	0	0	0	0	0	0	0	0	0	0	0	0	0	0	0	0	0	0	0	0	0	0	0	0	0	0.431451	0	0	0	0.066606	0	0	0	0	0.533439	0.855118	0	0
Alicyclobacillus_tengchongensis	0	0.859267	0	0	0	0	0	0	0	0	0	0	0	0	0	0	0	0	0	0	0	0	0	0	0	0	0	0	0	0	0	0	0	0	0	0	0	0	0	0	0.1208	0	0	0	0	1.0019	0.216942	0	0
Alicyclobacillus_vulcanalis	0	0	0	0	0	0	0	0	0	0.516456	0	0	0	0	0	0	0	0	0	0	0	0	0	0	0	0	0	0	0	0	0	0	0	0	0	0.975946	0	0	0	0	0	0	0	0	0	0	0	0	0
Aliicoccus_persicus	0.41142	3.08046	0	0	0	0	0	2.0551	0	0.056359	4.86882	0.252787	0.882675	0.051158	0.558853	0	0	0.857662	0	0	0	0.049056	2.46862	0.103133	3.1786	2.66102	1.22288	2.60145	0	4.21585	0.639958	0.262139	0	2.81641	0.811858	5.08714	0.278204	3.2172	2.46332	0.463469	0.214765	0.461726	0.419027	0.749171	0	0.151047	0.252907	0.953831	0
Aliidiomarina_celeris	0	0	0	0	0	0	0	0	0	2.56429	0	0	0	0	0	0	0	0	0	0	0	0	0	0	0	0	0	0	0	0	0	0	0	0	0	0	0	0	0	0	0	0	0	0	0	0	0	0	0
Aliidiomarina_iranensis	0	0.099978	0	0	0	0	0	0.242881	0	0.522837	1.25228	0	0	0	0.052647	0	0	0	0	0.018748	0	1.95823	1.9034	0.319524	0.714376	0.704344	0.222531	0.144129	0	1.44462	0.064034	0	0	0	0.334013	0.252874	0.059516	0.290355	0.501154	0.050317	0	0.068999	0.020837	3.21253	0.054836	0	0	0.086443	0
Aliidiomarina_maris	0.080115	0.043986	0	0	0	0	0	2.99858	0.142868	0.633228	0	0	0	0	0	0	0	0.197657	0	0	0	0	1.40559	0.310181	0.034033	0	0.647137	0	0	0.557378	0.11545	0	0.400862	0	0	0.045736	0	0.279853	0.588624	0.102508	0	0	0	1.92746	0	0	0.183588	0	0
Aliidiomarina_minuta	0	0	0	0	0	0	0	0.376998	0	2.5494	0.743799	0.27211	0	0	0.189532	0	0	0	0	0	0	0	0.233284	0.081011	0.335732	0.68072	0.915062	0.079463	0	0.130812	0	1.02657	0	0	0	0.094423	0	0	0	0.088034	0.037906	0	0	0.024739	0	0	0	0	0
Aliidiomarina_sanyensis	0	0	0	0	0	0	0	0	0	0	0	0	0	0	0	0	0	0	0	2.37695	1.81796	0	2.9777	0	0	0	0	0	0	0	0	0	0	0	0	0	0	0	0	0	0	0	0	0	0	0	0	0	0
Aliidiomarina_shirensis	0	0.807246	0	0	0	0	0	0.439503	0	1.01839	0.805348	0	0.117662	0.110462	0	0.20801	0	0	0.217019	0.028655	0	2.45647	2.06233	0.060125	0.791926	1.15995	2.00718	0.280924	0	2.8033	0.274522	0	0	0.158806	0.350688	0.543452	0.068893	0.279807	0.66707	0.106909	0	0.03699	0.259993	5.78647	0.050117	0	0.117889	0.325868	0
Aliidiomarina_soli	0	0	0	0	0	0	0	0	0	0	0	0	0	0	0	0	0	0	0	0	0	0	0	0	0	0	0	0	0	0	0	0	0	0	0	0	0	0.262809	0	0	0	0	0	0	0	0	0.506384	0	0
Aliidiomarina_taiwanensis	0	1.25893	0	0	0	0	0	0	0	1.19546	5.8858	0	0	0	0.217553	0	0	0	0	0	0	0.09517	0.591051	0.113642	0.219832	2.54146	0.258302	0	0	0	0.240388	0.45761	0	0	0	0.062464	0.408655	0	0.804577	0.063612	0	0	0	0	0	0	0.091246	0	0
Aliifodinibius_roseus	0	0.46626	0	0	0	0	0	0	0	0.268727	0	0.258212	0.576762	0	0.19946	0	0	0	0	0	0	0.657624	0	0	0	0.170175	0	0.110518	0	0.799331	0.047067	0	0	0	0	0	0.130488	0.58857	0.288962	0	0	0	0	0.824695	0.133185	0	0	0	0.113176
Aliifodinibius_sp_WN023	0.584045	0.866458	0	0	0	0.822653	0	8.12269	6.16303	6.74954	17.338	5.18617	0.759044	0	0	0	0	0	0	0.882328	0	0.201924	2.21052	0.506251	13.2809	1.6771	0	9.02614	0	5.06814	1.84059	2.32522	4.40757	12.7881	1.34127	15.5102	0	7.82444	12.4936	0.364329	0	0	0.659929	1.35505	0.162095	5.10545	1.10144	2.47442	0
Aliiglaciecola_lipolytica	0	0	0	0	0	0	0	0	1.49154	0.474794	0	4.45963	0	0	0.149395	0	0	0	0	0	0	0	0	0	0.235677	0	2.0121	0	0	0	0	0	0	0.521558	1.99363	0.592373	0	0.619744	0	0	0	0	0	0	0	0.269804	0	1.18268	0
Aliihoeflea_sp_2WW	0	0	0	0	0	0	0	0	0	0	0	0	39.4049	11.3626	1.09629	0	0	0	0	0	0	0	0	0	0	0	0	0	0	0	0	0	0	0.075869	0	0	0	0	0	0	0	0	0	0	0	0	0.141957	0	0
Aliiroseovarius_pelagivivens	0	0	0	0	0	0	0	0	0	0	0	0	0	0	1.93164	0	0	0	0	0	0	0	0	0	0	0	0	0	0	0	0	0	0	0	0	0	0	0	0	0	0	0	0	0	0	0	0	0	0
Aliiroseovarius_sediminilitoris	0	0	0	0	0	0	0	0	0	1.39646	0	0	0	0	0	0	0	0	0	0	0	0	0	0	0	0	0	0	0	0	0	0	0	0	0	0	0	0	0	0	0	0	0	0	0	0	0	0	0
Aliivibrio_finisterrensis	0	0	0	0	0	0	0	0	0	0.120705	0	0	0	0	0	0	0	0	0	0	0	0.665889	0	0	0	0	0	0	0	0	0	0	0	0	0	0	0	0	0	0	0	0	0	0	0	0	0.476968	0	0
Aliivibrio_fischeri	0	1.17478	0	0	0	0	0	0.682342	0	0.052367	0.342324	2.74863	0.267613	0	1.87246	1.64434	0	0	0	0	0.105251	0	0.157137	0	0.684299	0	0.159358	0.161594	0	0.429448	0	0	0	0.310045	0	0.184524	0.437023	1.60902	0	0	0.389851	0	0	0	0	0.111859	0.741271	0	0
Aliivibrio_logei	0	0	0	0	0	0	0	0	0	0	0	0	0	0	0	0	0	0	0	0	0	0	0	0	0	0	0	0	0	0	0	0	0	0	0	0	0	0	0	0	0	1.27194	0	0	0	0	0	0	0
Aliivibrio_salmonicida	0	0	0	0	0	0	0	0	0	4.8866	0	0	0	0	0	0	0	0	0	0	0	0	0	0	0	0	0	0	0	0	0	0	0	0	0	0	0	0	0	0	0	0	0	0	0	0	0	0	0
Aliivibrio_sifiae	0	0	0	0	0	0	0	0	0	2.06613	0	0	0	0	0	0	0	0	0	0	0	0	0	0	0.17186	0	0	0.062848	0	0	0	0	0	0.884986	0	0	0	0	0	0	0	0	0	0	0	0	0	0	0
Aliivibrio_sp_1S128	0	0	0	0	0	0	0	0	0	0	0	0	0	0	0	0	0	0	0	0	0	0	0	0	0	0	0	1.3767	0	0	0	0	0	0	0	0	0.695025	0	0	0	0	0	0	0	0	0	0	0	0
Alishewanella_aestuarii	0	0	0	0	0	0	0	0	0	0.099623	0	0	0	0	0	0	0	0	0	0	0	0	0	0	0	0	0	2.81313	14.3091	0	0	0	0	0	0	0	0	0	0	0	0	0	0	0	0	0	0	0	0
Alishewanella_agri	0	0	0	0	0	0	0	0	0	0.122986	0	0	0	0	0	0	0	0	0	0	0	0	0	0	0	0	0	0.248691	0	0	0	0	0	0.293686	0	0	0	0	0	0	0	0	0	0	0	0	0	0	0
Alishewanella_jeotgali	0.287662	0	0	0	0	0	0	0	0	0.304587	0	0	0	0	0	0	0	0	0	0	0	0	0	0	0	3.44978	0	4.56729	6.47585	0	0	0	0	0	0	0	0	0	0	0	0.042111	0	0	0	0	0.455325	0.761103	0	0
Alishewanella_sp_32-51-5	0	2.52687	0	0	0	0	0	0	0	0	0	0	0	0	0	0	0	0	0	0	0	0	0	0	0	0	0	2.40383	0	0	0	0	0	0	0	0	6.08996	0	0	0	0.867784	0	0	0	0	6.121	5.71307	0	0
Alishewanella_sp_34-51-39	0.346318	0.408934	0	0	0	1.60737	0	5.48568	0	0.251908	0.696243	0	0.054955	0.027207	0.802834	0	0	1.47748	0	0.435611	0	3.92107	0.810072	2.37002	4.83092	0.331765	0.794304	3.31099	2.92229	1.66085	0.248462	0.215872	5.97886	0.322042	2.44529	0.502646	0.031364	0.127895	1.29254	0.11124	0	0.206898	0	18.0721	0.044568	0	0.036293	0.432657	0.778389
Alishewanella_sp_HH-ZS	0	0	0	0	0	0	0	0	0	0	0	0	0	0	0	0	0	0	0	0	0	0	0	0	0	0	0	5.19487	9.76628	0	0	0	0	0	0	0	0	0	0	0	0	0	0	0	0	0	0	0	0
Alistipes_communis	0.177005	6.21468	0	0.186475	0.368241	0	0	0.581593	0	27.1169	2.13664	1.82553	0.197873	0.036817	1.33764	0	0	0	0.438247	0	0.026207	0	0.064318	0.056253	0.542711	0	0.949589	0.954387	0.3603	0.77564	2.06858	0	0.786217	2.14291	1.25582	0.643964	6.3759	1.04767	1.40649	0.475046	1.1602	0.349511	0	0.341063	0	3.45514	11.4261	1.68891	0
Alistipes_finegoldii	3.3615	15.2977	0	0.067742	0.090357	0.138201	0	0.550596	3.13861	13.5753	5.34343	3.80011	0.121882	0.228239	0.272191	0.90182	0.05566	0	0.384296	0.03102	0.742178	0.28372	3.87778	0.126358	2.46974	1.49645	4.80826	1.9072	0.396353	1.05478	0.212774	1.05475	3.66599	3.43572	5.65619	4.83154	0.295195	1.68451	6.46389	0.666671	2.50784	0.129086	0.256972	4.42674	0.04418	1.29097	12.1925	1.23898	0.138027
Alistipes_finegoldii_CAG68	0	0.036727	0	0	0	0	0	1.63609	0.340077	1.2142	5.43459	0.304972	1.30021	0.06115	0.766022	0	0.309516	0.353577	0.081486	22.0878	7.60862	0.823245	32.3645	0.165962	2.1642	1.36284	1.10379	4.62219	0.371525	11.3106	1.54875	0	2.09657	2.69378	1.59688	5.17991	0.453405	0.082382	0.949907	1.23078	0.0503	0.195138	0.017753	1.10737	0.22233	0.077792	0.05238	0.995289	1.43068
Alistipes_ihumii	1.17548	1.45973	0	0	0	0	0	0.061974	0.119532	10.3858	3.63178	1.62783	0	0.134596	3.31682	0	0	0	0.910866	0	0	0	0	0.364764	3.79194	2.93011	0.466356	1.39764	0.172455	1.27597	2.49502	0	2.5699	3.22264	6.28512	0.760574	0	0.042947	4.70009	0.432994	0.380651	0	0	2.29218	0.039063	0.24059	1.76889	0	0
Alistipes_indistinctus	0.811808	2.98084	0.572357	0	4.00014	0.109246	0	4.00612	0	9.65356	7.96856	3.80849	1.75536	0.085408	2.05718	0	0.135354	2.57028	0	0.50662	0.029744	0.307012	0.483371	0.631974	9.19625	0.631151	1.66879	8.50752	2.68998	3.77766	4.69119	0.614237	0.514123	12.3981	7.94247	6.18546	4.28385	4.20362	11.4739	1.58938	1.43701	0.210454	0.127092	1.70929	0.328813	0.799347	4.47119	1.72776	33.1865
Alistipes_inops	0	0	0	0	0	0	0	0	0	0.335173	1.57355	2.12665	0.185463	0.347088	0	0	0	3.34293	0	0.437238	0.085875	0.389604	0.20233	0	3.5254	0.816148	0.532053	5.20993	0	2.63342	0	0	0	0.813933	3.04879	1.06228	0	1.34709	0.2661	0	0	0	0	1.76253	0	1.27937	0.216942	0	0
Alistipes_megaguti	0.248596	0.730249	0	1.30177	3.09035	0.098417	0.452099	9.07105	0	13.1723	3.7703	2.77603	0.756033	0	2.48555	0	0.119647	0.116924	0.103893	0	0	0	0.284695	0.851479	1.38652	3.87591	2.05724	1.66782	1.30348	0.436119	1.28685	2.14945	1.70393	1.6199	2.56973	9.03794	1.41548	3.06935	0.424098	0.948544	0.233399	0.19735	0	0.974423	0	0.847136	1.79096	0.958931	0.443076
Alistipes_onderdonkii	0	0	0	0	0	0	0	0.209758	0	7.39487	1.96226	0	0	0	0	0	0	3.28818	0	0	0	0	0.113307	0.698534	0.953887	0.287026	0.108426	0.116459	0	0.458069	1.81088	0	0	0.803155	2.62537	0.696774	2.96966	0.887273	0.389072	0.366485	0.639488	0.100546	0	0.016803	0	0	0.09383	5.17212	0.039874
Alistipes_provencensis	0.621458	2.05483	0	0.167344	0.130662	1.15215	0	4.88306	0	8.26375	9.65762	2.75958	0.563412	0.17021	10.0417	0.725271	0	5.51994	5.4497	0.11725	0	0.90376	0.318742	0.383477	7.20648	1.75791	1.40994	2.11397	1.76515	3.65835	1.69626	2.3327	6.5857	9.04285	8.31353	3.04383	1.4168	2.31329	1.84205	1.76761	0.578584	0.133817	0	3.0065	0	0.917593	0.461318	8.31172	3.13252
Alistipes_putredinis	0.281518	8.18778	0	0.173535	0	0	0.061188	0.504622	0.392993	24.7826	0.408116	0.383309	0.383479	0	0.55122	0	0.94272	1.98302	0	0	0.9433	0	0.028063	0	2.73876	0.56948	0.444891	0.372462	1.46923	0.337441	0.172812	0.404226	0.261321	1.55582	2.14619	1.13993	10.097	2.78173	4.44609	1.19392	2.86113	0	0.060268	3.05759	0	3.66168	12.2302	4.23299	1.8822
Alistipes_putredinis_CAG67	0.945952	0.058882	0	0	0	0	0	3.90699	0.069756	2.41476	0.494473	0.029947	0	0.362068	0.27745	0.04415	0	0	0	0	0.338689	0	3.76742	0	0.375575	1.60205	0	1.50764	0	0.141805	0.045018	0	0.024301	1.35282	0.130666	0.648972	0.125891	0.766363	0	0	0.05103	0.012002	0	0.101247	0	0.02378	0.191487	0.623791	0
Alistipes_senegalensis	2.28279	1.59866	0.225555	0	1.8606	2.54108	0	9.36125	0.047417	28.3961	8.12292	6.36209	2.30589	0.135784	8.10856	0.059692	0.102184	4.35202	0.546886	0.073742	0	0	0.089749	0.851106	5.39391	3.1058	6.06898	2.59501	2.33717	1.41268	1.54752	2.45147	2.1669	2.4867	6.43184	11.9305	1.8766	9.97087	5.20275	4.5441	1.08143	0.333443	0	2.71664	0.025788	3.99647	1.3069	5.46926	15.5543
Alistipes_shahii	0	0.917728	0	0	0.574616	0	0	2.83267	0	5.58353	2.66697	1.40941	0.145511	0	2.40631	0.661887	0	0	0	0.091213	0	0	0	0.398068	2.46362	0.26818	0.444899	0.348228	0	0.304283	0.047969	1.07601	2.28645	1.91333	0.556119	3.55763	0.206182	0.611445	12.4062	2.93007	0.119098	0.079303	0	0	0	0.22491	0.106963	1.86675	0.133368
Alistipes_sp_56_11	0	0	0	0.120117	0	0	0	0.486897	0.228368	3.52548	0.068556	0.575002	0	0	0.202578	0	0	0.917466	0	0.096068	0.494453	0	1.44859	0.231285	0.785585	0.313042	0.445062	0.510763	0	0	0.035405	0	0	0.062822	0.639445	2.57991	0.136641	1.17051	0.08296	0.158835	0	0.038512	0	0.045578	0	0	0.187208	0.346319	0
Alistipes_sp_58_9_plus	0.547802	1.46458	0	0.605075	0	0	0	0	0	5.96361	0.3207	0.289096	0.124071	0	2.6701	0	0.380558	0	0	0	0	0	0	0	0.945797	0.757086	1.46266	1.89258	0	0.409996	0	0	0	0.145745	0	0.316592	1.31379	0.234325	0.573848	1.99868	0.084222	0.383579	0	0.107439	0	0	1.18474	1.38069	0
Alistipes_sp_AF14-19	0	0	0	0	0	0	0	0	0	2.42972	0	0	0	0	0	0	0	0	0	0	0	0	0	0	0	0	0	0	0	0	0	0	0	0	0	0	0.745792	0	0	0.8728	0	0	0	0	0	0	0	0	0
Alistipes_sp_AF17-16	0	0	0	0	0	0	0	0	0	0.765799	0	0.265974	0	0	0	0	0	0	0	0	0	0	0	0	0.09074	0.17499	0.141103	0	0	0.84709	0	0	0	0	0.716347	0.04131	0	0	0.118613	0.288117	0.038944	0.924589	0	0	0	0	0	0	0
Alistipes_sp_AL-1	0	0	0	0	0	0	0	0	0	0.648451	0	0	0	0	0	0	0	0	0	0.023594	0	0	0.032021	0	0.653798	0.244518	0.72518	0.097802	0	0.367932	0	0	0	0.387582	0.07216	0.151129	0	0	0.979024	0	0	0	0.152486	1.15758	0	0	0	0.080299	0
Alistipes_sp_AM16-43	0	0	0	0	0.902574	0	0	0	0	0	0	0	0.296765	0	0.719997	0	0	0	0	0	0.091038	0	0	0	0.165109	0	0	0	0	0	0	0	0.6854	0	0	0	0.223408	0	0	0	0	0	0	0	0	0	0	0	0
Alistipes_sp_An116	0	0	0	0	0	0	0	3.87172	0	2.53183	0.117393	0	0.727926	0	2.76236	0	0	0	0	0	0	0	0	0	0.081491	0	0	0	0	0	0	0	0	0.321308	0.118769	0.075875	0	0	0	0.030826	0	0	0	0	0	0	0	0.604534	0.045936
Alistipes_sp_An31A	0	3.31632	0	0	0	0	1.36729	0	0.686925	7.79798	11.2435	0	0	0	0.457057	0	0	1.79257	0	0.816003	0	0	0	0.721932	0	0	0	0.076264	0	0	0	2.36463	0.422641	2.49828	0.593149	0.595776	0.556408	0.771169	1.15156	0.311182	0.324732	0.462294	0.104757	0	0.101372	0.888923	1.2763	0.0836	0
Alistipes_sp_An54	0.369454	0.898903	0.123442	0	0.552875	0	0.138223	0.225327	0.12849	4.52984	4.17165	3.20003	4.21957	0.132484	1.45712	0	0	5.50807	0	0.038263	0.046831	0	0.2149	0.822835	3.32913	0.808588	1.62521	4.13823	0.34351	2.04807	0.965981	0	1.44822	0.448554	3.9567	9.987	1.81754	1.91131	6.31416	2.14748	0.076211	0.704558	0.112403	1.59889	0.049323	0.328961	1.49371	4.19077	0
Alistipes_sp_An66	0.130333	1.56703	0	0	0	0.602326	0	5.25632	0	20.0052	3.43834	6.39665	1.43156	0	6.24015	0.597323	3.1579	1.03716	2.57528	0.149911	0.046466	0	0	0.731062	4.54621	0.186449	1.20768	1.28272	0	0.084153	0.323308	5.75054	3.45958	2.20722	1.25211	2.18818	1.36769	0.236584	1.56377	0.569192	0.270817	1.01062	0	0.102895	0	0	0.46311	6.81151	0.135198
Alistipes_sp_CAG157	1.44141	2.06976	0	0	0	0	0	1.16552	0	6.56747	13.8118	2.30784	1.29102	0.153414	0.100776	0.244698	0	0	0	1.22567	1.3201	0.833898	7.36208	0.6935	6.07323	2.65601	2.16376	4.54189	1.7155	16.6449	2.77105	0	1.35871	7.7674	6.15758	1.69169	2.30637	1.75017	1.08719	0.891696	0.190341	0.217564	0.080759	1.15147	0.050403	2.44749	4.73954	3.13367	0.034237
Alistipes_sp_CAG268	0.084763	11.9497	0	0	1.06819	0.41566	0	1.43369	0.191993	15.24	7.07844	1.61931	0.730867	0.054658	0.992494	0	0.25863	0.261533	0.322345	3.83525	2.03525	0.221477	25.9923	0.522269	1.49156	4.71564	3.56495	2.44377	0.281239	1.38953	0.574488	0.568632	2.06458	4.47869	2.2307	10.4212	11.045	2.47703	1.26484	1.47723	1.84238	0.288281	0	0.324367	0	4.63971	14.8894	1.75196	0.828942
Alistipes_sp_CAG29	0.135325	4.11341	0	0	0	0	0	3.20183	0	4.36112	1.57733	0.701433	0.948085	0	0	0	0	0	0	1.84531	0.103063	0	2.08828	0	1.20097	0	0.1295	1.11016	0.171061	1.09216	2.29178	0	0	5.66839	0.638979	1.10344	0.177792	0.311615	2.96939	0	0.29747	0.183468	0	0.181033	0.039283	0	0.184234	0	0
Alistipes_sp_CAG435	3.04931	22.5413	0	0.708843	4.74033	4.89255	0.708216	74.9981	0.652151	1051.85	117.254	35.6667	24.8799	0.913868	110.986	2.00531	3.26598	0.512984	12.7107	0.988049	1.16373	0.504811	1.4969	4.57178	48.9242	7.32033	10.9739	20.0225	23.7129	2.15572	7.14909	23.4773	79.8681	25.196	31.0851	62.6493	21.7956	8.06682	21.4554	16.0913	2.49422	10.5546	0.469216	2.6577	0.603072	8.47294	3.10558	95.1132	18.1582
Alistipes_sp_CAG514	0.426805	11.8249	0.317836	0.136834	8.70321	0.759687	0	21.2064	0	317.637	54.8462	13.8008	12.7654	0.162445	55.8129	0	0.202224	1.36	2.65113	1.66181	0.083499	0.054362	0.665011	2.31837	18.4475	6.60678	10.0529	8.751	10.4839	1.69624	4.00818	15.7113	33.243	8.54853	2.60266	27.7583	9.76306	5.42483	17.194	8.922	1.11802	3.1871	0.530511	1.59291	0.356992	2.98429	6.61155	34.1594	2.23536
Alistipes_sp_CAG53	0.155911	0.040355	0	0	0.309891	0	0	0.093914	0	0.379425	1.44632	0.228108	0.291149	0.030016	0.846621	0	0.096259	0	0.226596	24.902	24.7681	0	8.30873	0.033589	0.977327	0.156679	1.08412	0.21232	0.232291	0.853743	0.598266	0	2.40693	0.619581	1.06551	5.96843	0.475506	0.079552	0	2.10501	0.046565	0.076103	0	0.291514	0	0.060285	0.042712	0.748372	1.31454
Alistipes_sp_CAG831	0.688398	17.0211	0.294912	0	1.33012	1.03115	0	9.71458	0.159451	66.8847	9.57043	6.86237	0.409637	0.206734	3.2716	0.261774	0	0.767404	1.72554	0.278439	0	0	1.30518	1.35603	7.77364	3.00943	3.36549	8.81348	0.550266	10.367	2.77117	0.746384	2.55734	7.89124	18.9848	10.9939	7.82187	8.50558	6.10466	2.79625	1.45121	1.54957	0.118077	1.75379	0.030621	6.00462	6.98737	10.6715	1.50293
Alistipes_sp_CHKCI003	0	1.99438	0	0	0	0	0	4.11681	0	14.9706	2.62618	0.699786	0.401391	0	2.34996	0	0	0	0	0.080504	0	0.32664	0	0	1.13891	4.04623	3.14583	1.41747	0.234485	0.086886	0	0	1.8565	1.94083	3.17453	1.31706	2.34043	0.32098	0.349528	1.37886	0.510253	1.57383	0	0	0	3.71994	3.45788	8.87108	0
Alistipes_sp_HGB5	0.704214	2.03552	0	0	0.229081	0	0	3.24221	0.791983	2.11722	7.29675	2.20157	1.3124	0.022094	0.685284	0	0	0.256473	0.448605	0.357924	0.046478	0.80859	5.37207	0.62213	0.976023	1.53196	4.39368	2.50203	0	3.44425	0.496222	0.986446	2.28253	0.409569	1.61549	3.58763	2.01114	2.18593	19.0568	3.01489	0.437959	0.256035	0.096625	1.05545	0	1.95967	1.2372	2.91763	4.10619
Alistipes_sp_Marseille-P5061	0	0	0	0	0	0	0	0	0	2.99002	0	0	0	0	0	0	0	0	0	0	0	0	0	0	0	0	0	0	0	0	0	0	0	0	0	0	0	0	0	0	0	0	0	0	0	0	0	0	0
Alistipes_sp_ZOR0009	0.187679	0.792365	0	0	0	0	0	8.93386	0	11.6782	5.05856	2.82847	0.907431	0	10.2205	0	0	1.14439	0.494958	0.072	0	0	0.178229	0.826759	2.46027	0.16863	1.39552	9.68436	6.65863	0.0389	0	6.24058	4.34354	8.0102	0.449524	4.27132	0.096359	1.1997	3.77409	2.71183	0.202863	0.16112	0.154418	0.141719	0.140482	0.713191	0.074623	3.33937	0
Alistipes_sp_cv1	0	0	0	0	0	0	0	0	0	0	0	0	0	0	0	0	0	0	1.10554	0	1.07837	0	0	0	0	0	0	0.507341	0	0	0	0	2.71124	0	0	0.865066	0	0	0	0	0	0	0	0	0	0	0	0.911805	0
Alistipes_timonensis	0.185693	2.20265	0.838602	0	0	0	0	4.49203	0	2.73277	7.51495	5.22914	0.748779	0.024439	5.25035	0	0	0	0.164482	0.061408	0	1.21863	0	0	2.21767	2.31291	1.29644	0.372526	1.23567	0.382601	0.122927	0.945756	3.83964	0.374324	0.316083	3.48785	3.297	1.00631	0.418266	0.66817	0.512093	0.124074	0	0.067486	0	2.04285	5.09795	2.85367	0.1197
Aliterella_atlantica	0	0	0	0	0	0	0	0	0	0	0	0	0	0	0	0	0	0	0	0	0	0	0	0	0	0	0	0	0	0	5.94942	0	0	0	0	0	0	0	0	0	0	0	0	0	0	0	0	0	0
Alkalibacillus_haloalkaliphilus	0	0	0	0	0	0	0	2.28812	0	0	0	0	0.387576	0	0	0	0	0	0	0.315542	0.190608	0	0	0	0.086209	0	0	0.909788	0	1.48847	0.65605	0	0	1.30453	3.85406	2.11389	0.234222	0	0.728049	0.382837	0	0	0	0	0	0	0	0	0
Alkalibacter_saccharofermentans	0.700225	2.17683	0	0.25046	0.635045	0.947678	0	4.4833	0.611943	6.25553	5.79399	0.666013	4.90239	0.546984	2.05155	0	0.094603	0.372745	1.83167	1.81368	0.351081	1.06879	5.2508	0.400705	21.4856	4.15404	6.21051	38.7276	0.114264	36.0984	10.8939	0	1.33492	32.1653	7.66564	22.5598	2.98778	0.952923	16.646	9.08163	3.64533	1.35747	0.298347	9.83241	0.302787	3.77251	5.10214	1.22352	0.1059
Alkalibacterium_gilvum	0	0	0	0.623852	0	0	0	0.180916	0	1.65531	1.17867	0.77864	2.2208	0	0.032655	0	0	0.368615	0	1.17864	4.99796	0	1.1057	0.149068	0.91472	0.134988	0.084805	1.49587	0	2.05385	0.239016	0	0	3.23565	7.07354	1.57075	0	6.12161	0.792797	1.38968	1.19132	3.5383	0.906328	2.78154	0.010995	0	2.20234	0	0
Alkalibacterium_olivapovliticus	0	2.88133	0	1.1615	0.378124	0.738478	0	0.180279	0	0.027876	0	0.221594	5.13205	0	0.020375	0	0	0.541839	0	0.008309	0	0	0.045168	0	2.49863	0	0.133144	0.747191	0	3.82678	2.46669	0	0	0	7.10658	0.952909	5.88176	7.93272	1.16392	0.03687	0.02528	0	0	25.6885	0.013736	0.508515	0.447736	0.031177	0
Alkalibacterium_pelagium	0	0	0	0	0	0	0	0	0	1.3294	0	0	0.516229	2.50543	0	0	0	0	0	0	0	0	0	0	0.595084	0	0	0.758703	0	1.53991	0.150394	0	0	0	0.192485	0	0	0	0	0	0	0	0	0.09518	0	0	0	0	0
Alkalibacterium_putridalgicola	0.029009	2.41062	0	0	0	0	0	0.496055	0	0.938429	0.715932	0	0.306807	0	0	0	0	0	0	0.162635	0	0	0.615291	0	0.671394	0.893277	0	6.9253	0.133341	4.11413	1.57198	1.95678	0	11.4265	1.63431	1.68379	0	0.074444	2.52184	0.989645	0.177438	0	0	0.352213	0.144759	0	2.27108	0	0
Alkalibacterium_sp_20	0	0.344309	0	0.084629	0	0	0	1.2938	0	1.39486	3.36363	0.081163	0.354765	0	0	0	0	0.904597	0.120817	55.7911	0	2.41891	0.439836	0.107281	2.68107	0.34161	3.63261	7.30952	0	2.8268	0.41165	0	0	3.87981	2.54953	3.19418	0.042259	0.562785	2.40855	1.56293	0.21097	0	0	0.813342	0.850554	0.064338	0.022758	0.122781	0
Alkalibacterium_sp_AK22	0	1.07081	0	0	0	0	0	0	0	0	0	0	0	0	0	0	0	0	0	14.5119	1.37601	0	1.1415	0	0	0	0	0	0	1.24875	0	0	0	0	0	1.51937	1.21188	0.231959	1.54279	0	0	0	0	0	0	1.52377	2.87182	0	0
Alkalibacterium_subtropicum	0	4.13713	0	0	0	0	0	0.835717	0.497998	1.746	2.38587	2.02262	1.49456	0.215469	0.926459	0	0	0.165343	0.203799	0.70104	4.23105	0.270785	1.34833	0.480439	7.27335	1.23506	1.89331	19.6574	0.416097	11.7256	3.61048	0.966496	0.113601	27.9034	2.66654	5.46383	0.358223	0.174715	16.8328	2.08969	0.234124	0.141922	0.051388	6.76465	0.252784	0	0.34526	1.25142	0.828608
Alkalibacterium_thalassium	0	3.37527	0	0	0	0	0	0.365986	0.708719	0.231308	0.460799	0.087032	46.252	1.06875	0.979903	0	0	0	0	0.016949	1.58081	0	0.411406	0	2.43051	0.233234	0.294008	1.96536	0.695565	2.04068	31.419	0	0	6.31566	1.21268	4.00602	0.298143	0.072099	2.37194	0.146524	0	0.034834	0.015411	6.17321	0	0	0.905202	0.321512	0
Alkalibaculum_bacchi	0.204741	1.81743	0	0.125603	1.77072	0.042937	1.33348	7.98888	1.58578	12.4122	12.1757	4.72993	8.11362	0.086772	1.91486	0	0	5.00879	0.360076	4.24136	4.1468	0.884862	12.428	1.00935	47.6489	8.58169	10.3868	67.3617	0.639064	80.1337	19.3212	0.439781	1.64789	27.4885	22.543	33.2317	5.94637	9.21358	22.1967	14.1343	6.59646	3.81064	0.299427	19.4564	0.444004	2.03068	7.37557	3.92578	0.697858
Alkalicoccus_chagannorensis	0	0.069822	0	0	0	0	0	0	0	0.503064	0.531183	0	1.20095	0	0.026144	0	0	0	0	0.042363	0.023196	0	0.129457	0	0.511539	0	0.034064	2.16603	0	2.27178	0.501599	0.070988	0	0.121308	0.131143	1.97989	0	0.023577	0.79971	0.864225	0	0	0	0.383311	0	0	0	0.039854	0
Alkalicoccus_daliensis	0	0.678529	0	0	0	0	0	0	0	1.68937	0	0	0	0	0.059725	0	0	0	0	0	0.448018	0	0	0	1.31781	0	0	1.3009	0	2.35562	2.1061	0	0	0	0	0	3.10528	0.049868	0.452422	0	0.240086	0	0	3.33148	0.381409	0.657308	2.28521	0.089094	0
Alkalicoccus_saliphilus	0	0	0	0	0	0	0	0	0	0.625158	0	0	0	0	0	0	0	0	0	0	0	0	0	0	0	0	0	0.392464	0	0	0	0	0	0	0	0	0	0	0	0	0	0	0	0	0	0	0	0	0
Alkaliflexus_imshenetskii	0.170034	1.12273	0	0.068417	0.294681	0.023691	0.308825	13.5134	0.160789	4.16764	13.1681	0.667014	1.83783	0.004721	6.36045	0	0	0.701973	1.88111	0.407833	0	2.40266	2.50548	1.61064	11.8844	2.37574	7.73956	19.5599	1.43915	3.13108	2.40654	2.16275	1.68815	13.9495	2.97571	7.95844	0.465223	2.90862	19.3391	4.39701	0.266755	0.736966	0.091676	5.98909	0.289468	0.739823	0.906834	2.70942	17.0806
Alkalihalobacillus_akibai	0	0.190088	0	0	0	0	0	0.133662	0	0.417643	0	0.502094	0.114697	0	0.249446	0	0	0.402385	0	0	0.036718	0	0.178864	0	0.576751	1.2673	0.267192	0.605306	0	2.20934	0	0	0.177201	0	0.199277	0.583043	0	0	0.680571	0.157403	0	0.034285	0	0	0	0	1.15097	0.293353	0
Alkalihalobacillus_alkalinitrilicus	0.087765	0.034925	0	0	0	0.271888	0	0.238872	0	0.11612	0.157193	0.265768	0.499574	0.054956	0	0	0	0	0	0.051881	0	0	0.457631	0.31374	2.45593	0.270158	0	3.78784	0	1.2183	0.319822	0	0	5.75643	0.634813	6.54761	2.07424	0.167067	1.29771	0.674921	0.149672	0.1594	0	0.287618	0	0.453327	2.40839	0.457347	0
Alkalihalobacillus_bogoriensis	0	0.796843	0	0	0	0	0	0	0	0	0	0	0	0	0	0	0	0	0	0	0	0	0	0	0	0	0	0	0	2.20256	0.485809	0	0	0	0	35.019	0	0	0	0	0.108354	0	0	0	0	0.08448	0.631338	0.272059	0
Alkalihalobacillus_clausii	0	0.289672	0	0	0.486818	0	0	5.26171	0	0.315694	0.195116	1.08049	2.20554	0.186442	0.277854	0.160702	0	0.450518	0.166534	1.1035	0.048964	0.160037	0.988704	0.247544	5.15626	1.62307	1.90737	6.85393	0.16834	4.49657	1.32132	0.384145	0.572697	2.43997	1.67103	4.16943	4.51042	0.555879	2.25484	0.763801	0.109407	0.067405	0.020394	3.67752	0	0.991799	8.10656	0.524287	0.026412
Alkalihalobacillus_halodurans	0.100264	0	0	0	0	0	0	1.00068	0	1.5215	0.667034	0	0.136368	0	0.190204	0	0	0	0.25756	0	0.304462	0	0.165362	0	2.16139	0	0.037291	5.81993	0.088657	4.72821	1.31296	0	0	8.27377	3.95121	2.61015	0	0.122146	0.080494	0.613569	0.141297	0.891006	0	1.12626	0	0	0.467859	0	2.60609
Alkalihalobacillus_hemicellulosilyticus	0.176054	0.221494	0	0	0	0	0	0.194398	0	0.047114	0	0	0.044375	0	0	0	0	0	0	0	0	0	0	0	0.971078	0	0	0.901617	0	0.4801	0.475705	0	0	0.23404	0.515035	2.80536	0	0.662892	1.74623	0.497238	0	0	0.019325	0.463643	0	0	0	0	0
Alkalihalobacillus_krulwichiae	0	0	0	0	0	0	0	0.073451	0	0.187231	0.20511	0	0.355808	0	0.061402	0	0	0	0	0.075272	0	0.171985	0.259516	0.026303	2.86873	0.41404	0.471291	1.22029	0	1.86366	1.01595	0	0	0	0	0	0	0	0.321203	0.075293	0	0.048744	0	0.933839	0	0	0	0.242553	0
Alkalihalobacillus_ligniniphilus	0	0	0	0	0	0	0	0.252925	0	0.095358	0.509673	0	0.322937	0	0	0	0	0	0	0.332363	0	0	0	0	3.19739	0.624702	0.613691	3.16723	0.61428	0.633655	0.243982	0	0	0.230524	2.68725	3.83474	0	0.386298	0.100408	0.276923	0	0	0	2.14088	0	0	0	0	0
Alkalihalobacillus_lonarensis	0.941943	0.547004	0	0	0	0	0	1.04314	0	0	0	0	0.308225	0	0	0	0	0	0	0	0	0	0.320589	0	0.247929	0	0	0.13418	0	0	0.12406	0	0	0.315835	0.947531	1.47865	0	0.273745	0.276309	0	0	0	0	0	0	0	2.02655	0	0
Alkalihalobacillus_macyae	0	0.68184	0	0	0	0	0	0.38637	0	1.06155	0.231711	0	0.459751	0	0	0	0	0	0	0.064279	0	0	3.17967	0.138905	0	0	1.63958	0	0	0.071783	0.645188	0	0	0.35144	0	0.321803	0.703183	0.143449	0	0.33552	0	0	0	0	0	0	0.513395	0	0
Alkalihalobacillus_marmarensis	0	0.189218	0	0.414473	0	0	0	0	0	0.156949	0	0	46.4143	1.37134	4.21445	0	0	0	0	0.210004	0.881847	0.368026	0.473856	0	0.805279	0	0.247473	0.480614	0	2.35754	7.58617	0	0	0	0.214635	0.424742	0.931511	0	0	0.282932	0.143615	0.86927	0	0.355006	0	0	0.911089	0.358122	0
Alkalihalobacillus_okhensis	0	0.486876	0	0	0	0	0	0	0	0	0	0	5.75116	0	0	0	0	0	0	0.433585	0	0	0	0	1.78329	0	0	0	0	0	0	0	0	0	0	4.28309	0.571904	0	0	0	1.44473	0	0	0	0	0.30165	0.19742	0	0
Alkalihalobacillus_patagoniensis	0	0	0	0	0	0	0	0	0	0	0	0	0.173392	0	0	0	0	0	0	0	0	0	0	0	0.683813	0	0	1.73248	0	0.606806	1.08655	0	0.422564	2.89577	0.153686	0.79527	0	0	0.120721	0.040123	0	14.7403	0	0.355234	0.046732	0	0	0	0
Alkalihalobacillus_pseudalcaliphilus	0	0	0.923293	0.151891	0	0	0	0.432439	0.17153	1.98744	0.170918	0	0.395308	0	0.073437	0	0	0	0	0	0	0	0.114835	0	0.979049	0.294488	0	0.392282	0	0.724718	0.214785	0	0	1.4074	3.09287	1.42561	0	0	0.893797	0	0.021859	0	0	0.170674	0	0	0	0	0
Alkalihalobacillus_pseudofirmus	0	0.182693	0	0	0	0	0	0	0	0	0	0	4.9689	0.428497	0	0	0	0	0	0.3215	0	0.358043	2.18751	0	0.148283	1.21558	0	3.61408	1.55259	5.33518	1.8024	0	0	1.72595	0	0	0.573742	0.799222	4.03382	2.73632	0.689558	0	0	0.673508	0	0.660628	1.46996	1.31649	0
Alkalihalobacillus_shacheensis	0	0	0	0	0	0	0	0	0	0.05835	0.629294	0.565909	0.060663	0	0.219404	0	0	0.319109	0	0.052082	0	0	0.564545	0.339452	2.51093	0.370976	0.537194	2.39638	0	1.20518	0.359896	0	0	2.71769	0.478642	3.41251	0	0.22964	0.625858	0.375241	0	0	0	0.052691	0	0	0.074623	0	0
Alkalihalobacillus_trypoxylicola	0	1.46009	0	0	0	0	0	0.923401	0	1.7352	0	0	0	0	0.022721	0	0	0	0	0	0	0	0	0	1.41113	0	0.560114	0.737899	0	0	0	0	0	0.185697	0.205454	0.782967	0.09419	0	0	0.079764	0.22113	0	0	0	0	0	0.32925	0	0
Alkalihalobacillus_urbisdiaboli	0	0	0	0	0	0	0	0	0	0	0	0	0.520038	0	0	0	0	0	0	0	0	0	0	0	0	0	0	0	0	0	0	0	0	0	0	0	0	0	0	0	0	0	0	0	0	0	0	0	0
Alkalihalobacillus_wakoensis	0	0.138814	0	0	0	0	0	0	0	0	0	0	0	0	0	0	0	0	0	0	0	0	0	0	0	0	0	0.094106	0	0	0.169595	0	0	0.671856	0	0	0.306698	0	0	0	0.079437	0	0	0	0	0.320241	1.01253	0	0.576044
Alkalilacustris_brevis	0	0	0	0	0	0	0	0	0	0	0	0	1.38125	0	0	0	0	0	0	0	0	0	0	0	0	0	0	0	0	0	0	0	0	0	0	0	0	0	0	0	0	0	0	0	0	0	0	0	0
Alkalilimnicola_ehrlichii	0.092847	0.286694	0.321222	0	0	0	0.0414	0.785601	0	0.502231	1.13749	0.173017	0.230481	0.14789	0.541751	0	0	0.948235	0	0.098665	0	1.05434	2.15195	0.08729	4.27668	1.96846	0.911209	0.299564	0	1.42143	0.181941	0.386854	0.028199	2.42272	5.7467	2.28512	0.199849	1.49766	1.36527	1.1468	1.59449	0.46516	0.171026	2.43514	0.052247	1.96887	0.105187	0.668823	0.008452
Alkalimonas_amylolytica	4.90051	3.2849	0	0	0	0	0	0	0	4.64795	0	0	2.18166	0.115772	1.79109	0	0	0	0	0.351779	0	0	9.05381	6.53983	0.878538	4.97337	2.44766	0.416044	0	0.626932	2.45711	0	0	0	0	0	0	0	6.81851	2.20446	0.485695	0.824508	0	2.9512	1.05188	0	0	2.46601	0
Alkalinema_sp_CACIAM_70d	0	0	0	0	0	0	0	0	0	1.12716	0	0	0	0	0	0	0	0	0	0	0	0	2.65157	0	0	0	0	0	0	0	0	0	0	0	0	0	0	0	0	0	0	0	0	0	0	0	0	0	0
Alkaliphilus_metalliredigens	0.625508	5.98966	0	0.780857	8.82072	0.59296	0.735666	16.9939	2.29217	22.4313	68.706	14.7649	18.927	0.090049	6.05215	0	0.359962	1.45107	0.701518	8.21603	2.56781	8.83526	19.0871	2.59023	118.714	15.3806	17.5117	223.55	10.0165	183.612	29.6071	5.20907	2.39507	50.3628	36.7225	71.2255	9.89206	10.7013	43.7364	25.454	8.85337	9.49495	0.560921	33.7654	0.988235	5.87348	10.7617	11.5798	0.378705
Alkaliphilus_oremlandii	0.350076	13.1091	0	0	2.8386	0.336313	0	15.8486	2.3598	19.4302	21.9457	9.29027	26.0528	0.131115	4.56862	0.12872	0	2.26059	2.27663	7.23187	2.04345	9.71467	10.8897	2.29655	84.9407	10.1464	15.9198	135.573	4.56658	119.181	24.6595	2.04873	2.36101	77.5687	29.8892	76.9619	13.863	13.7388	47.271	33.4493	9.22088	5.03021	1.01029	28.1366	1.51147	1.41959	6.30082	11.4042	0.787785
Alkaliphilus_peptidifermentans	0.269422	6.22764	0	0.149875	7.39106	0.107239	0	11.7185	1.93163	33.6815	11.7167	5.85232	35.9618	1.18773	10.7266	0	0	1.20861	0.35495	18.9334	10.59	8.91932	19.2229	1.36839	126.754	18.2413	36.3185	199.64	7.60665	195.542	48.1459	3.45549	1.83022	78.1333	22.1128	86.1111	9.73032	6.26476	57.699	32.0573	6.41805	5.91137	3.1701	36.7121	1.10552	16.0047	11.6119	6.21773	3.3227
Alkaliphilus_sp	1.55931	8.835	0	0	0.774632	0	0	3.38037	0.284592	14.9103	7.29744	4.27271	7.43498	0.506365	1.70406	0	0	0.154696	0.189141	1.29358	0.786609	2.41114	3.98485	1.55786	22.4393	2.92272	6.84157	64.0372	1.32741	81.4657	21.3769	0.834482	2.55788	50.9901	18.4384	22.5411	4.3553	3.37491	26.1175	8.99188	2.41497	0.88058	0.312669	4.85932	0.212213	1.25788	1.85399	5.80743	0.760596
Alkaliphilus_transvaalensis	0.378234	3.01206	0	0.177889	1.08913	0	0.14723	6.75627	0.260504	16.2198	12.3073	2.59378	4.82591	0	2.2538	0	0	3.64044	4.84475	1.75571	0.349153	2.07675	10.6571	2.87548	28.8551	9.06095	7.12584	65.3138	1.03308	66.7925	13.7866	3.23986	2.37117	45.0847	17.6025	30.0269	5.74264	4.56392	21.8409	12.1488	3.66274	6.44112	0.947327	18.7165	0.135869	4.48046	7.91937	3.54063	0.363873
Alkalispirillum_mobile	0	0	0	0	0	0	0	0	0	0	0.821752	0.863813	0	0	0	0	0	0.237051	0	0.190331	0	0	1.0922	0	0	0	0	0	0	0.341749	0.037532	0	0.327808	0.206185	0	0.229823	0.213462	0	0.04699	0	0	0	0	0.505739	0	0	0.110383	0	0.045936
Alkalispirochaeta_alkalica	0.098282	0.285474	0	0	0	0	0	0.13509	0	0	0.213411	0.746584	0.204045	0	0.037142	0	0	0.335196	0.344664	0	0	0	0	0.066711	0.910541	0.102974	0.285644	0.678947	0	0	0	0	0.162113	1.88619	0.62832	0.171063	0	0.135556	0	0.106378	0.024843	0	0	0	0	0	0.951813	0.82769	0
Alkalispirochaeta_americana	0	0.577823	0	0	0	0	0	1.58549	0.153569	2.0228	0.817437	7.84504	0.234834	0	1.22324	0.161358	0	0	0	0.475686	0	0	0	1.52174	12.6743	1.84662	2.37064	15.3805	0.845059	2.89733	3.20231	0.154102	0.454118	5.68216	4.4223	9.86597	0.702665	0.576374	7.47406	3.68641	0.108655	0	0	1.41955	0	0	0.543888	2.77488	0
Alkalispirochaeta_odontotermitis	0	0	0	0	0	0	0	0.041577	0.078376	0.015047	0.448886	1.20591	0.083091	0	0.184188	0	0	0	0	0	0	0	0	0.0446	0.524508	0.276697	0.825864	0.834192	0.308635	0.014144	0	0	0.591288	0.862313	0.452195	0.102193	0.279763	0	0	0.999543	0.030842	0	0	0	0	0.053133	0	0.406457	0
Alkalispirochaeta_sphaeroplastigenens	0	0.067567	0	0	0	0	0	1.1556	0	0	0.161604	1.43186	0.371092	0	0.294371	0	0	0.124385	0	3.82294	0	0	0	0	1.88414	0.511605	3.32378	0.571015	0.083912	0.021658	0.28983	0.073474	0.726511	1.96872	0.61749	1.40359	0	0.20077	0.013481	4.03569	0.046347	0	0	0	0	0	0.025582	0.565575	0
Alkalitalea_saponilacus	2.64472	1.79959	0	0.091683	0	0	0	13.8456	0.267152	6.90955	10.6458	3.29812	3.68249	0.042478	7.44637	0.110096	0	2.35899	0.092389	0.22731	0	0	0.835952	0.511807	14.3927	0.223386	0.684706	14.9601	9.95857	1.01308	2.22083	1.24967	1.37862	11.5917	3.07973	8.38391	6.84484	3.11443	13.3236	2.43696	0.116313	0.068719	0.151226	3.10721	0	1.27751	3.95417	2.18109	27.3697
Alkanindiges_hydrocarboniclasticus	1.64799	7.48012	0	0	0.573157	0	0	6.50598	3.00397	3.16328	5.00408	1.97201	0.020984	0	1.1485	0.341852	0	1.99312	0.590277	0	0	1.88507	2.75895	0.01424	1.94895	14.1666	9.11825	2.63957	0	2.18244	0.087095	1.18751	0	3.24282	5.85266	1.08958	1.17351	3.20815	3.99117	2.1093	0.294781	0.401902	0	3.264	0	0.53524	0.33015	2.01532	0.014465
Alkanindiges_illinoisensis	0	0.9923	0.02597	0	0.159977	0	0.183101	3.40295	2.25432	0.152335	1.43252	1.17535	0	0.054148	0.787576	0	0	2.31021	0	0	0	0.103925	1.2959	0.149708	1.13349	2.24939	1.38893	0.778585	0.158269	0.260097	0.131317	0.21707	0.279334	0.074948	4.74378	3.79005	0.057322	1.44128	0.764493	0.194307	0.117021	0.153006	0	0.258219	0	0.984097	1.30575	0.68255	0
Allgaiera_indica	0	0	0	0	0	0	0	0	0	0	0	0	0	0	0	0	0	0	0	0	0	0.755568	0.872477	0	0	0	0	0	0	0	0	0	0	0	0	0	0	0	0	0	0	0	0	0	0	0	0.307438	0	0
Allisonella_histaminiformans	0.207621	0	0	0	0	0	0	0.336204	0	4.70554	0	0	0.416031	0	0.324889	0	0	0	0	1.13918	0	0	0	0	0	0.203829	0.304727	4.86366	0	2.76814	0.432643	0	0	0	0.449098	0.715748	0.201442	0.126171	3.0303	0.916833	0	0	0	0.426178	0.101653	0	0.728455	1.03628	0
Alloactinosynnema_sp_L-07	0	0	0	0	0	0	0	0	0	0	0	0	0.417371	0	0	0	0	0	0	0	0	0	0.560411	0	0	0	0	0	0	0	0	0	0	0	0	3.51131	0	0	0	0	0	0	0	0	0	0	0	0	0
Allobaculum_stercoricanis	2.79619	4.26351	0.582473	0	0	0.932038	0.041509	3.04863	0.430466	35.009	4.68575	3.81245	2.38194	0.216231	2.22507	0	0	5.75244	1.12335	479.977	3.57039	0.413363	34.6191	0.092752	10.3955	1.06136	3.1583	18.421	5.98022	30.4716	7.89049	0.468546	1.77138	13.3036	14.9662	50.8017	8.90865	6.92645	11.7586	3.58761	2.03086	2.9375	0.596993	4.47804	0.143331	8.48746	18.32	4.02891	0
Allochromatium_vinosum	0	0	0	0	0	0	0	0.300907	0	0	0	0	0	0	0	0	0	0	0	0	0	0	0	0.650768	0.958005	0	0	0	0	0	0	0	0	0	0	0	0	0	0	0	0	0	0	0	0	0	0	0	0
Allochromatium_warmingii	0	0	0	0	0	0	0	0	0	0	0	0	0.085872	0	0	0	0	0	0.176827	1.82387	0.113662	0	0.776509	0	0.073207	0	0	0.078627	0	0.750149	0.618479	0	0	0	0	2.1804	0	0.150919	1.14968	0	0	0	0	2.7433	0	0	0	0	0
Allocoleopsis_franciscana	0	0.969477	0	0	0	0	0	0	0	0.647154	0	0	0	0	0.111336	0	0	0	0	0	0	0	0	0	0	0	0	0	0	0	0	0	0	0	0	0	0.057322	0.046619	0	0	0.083984	0	0	0	0	0	0.638594	0	0
Allofustis_seminis	0.768685	2.50307	0	0	0	0.479213	0	0.968123	0	2.91511	8.50324	0.597632	7.99221	0.051118	2.18877	0	0	0.859779	0	0.527726	5.71623	0.688106	4.64065	0.097771	15.8382	6.36877	4.03186	26.761	0.98162	19.7903	9.67361	0.75739	0	27.4629	14.1504	16.1966	2.58361	4.97651	29.1643	3.73664	0.854938	1.28634	0.159494	4.32331	0.137953	0.355626	3.11692	2.04139	0.19685
Alloiococcus_otitis	1.73903	38.3653	0	0	0.328094	0.056565	0	1.99618	0	4.38924	5.33905	0.193982	105.863	0.570865	0.135817	0	0	0	0	4.09948	1.50777	0.609719	1.08758	0	2.65535	1.44571	1.1861	20.8944	0	7.18647	13.9084	0	0.343199	10.646	1.71095	8.593	0	0.331644	9.08049	1.7273	0.549107	0.889332	0	6.07528	0.881398	0	0	1.23301	0.099468
Allokutzneria_sp_NRRL_B-24872	0	0.335621	0.192489	0.060713	0	0	0	0.109045	0	0.197117	0.356484	0	0.1444	0.012114	0.836763	0	0.073521	0.499465	0	0.460525	0.27044	1.01577	0.916332	0.025988	1.22732	0	0	0.865133	0.179952	1.51286	0.850885	0	0	2.81991	0.933408	0.801767	0	0	0.803729	0.055124	0.098616	0.046695	0.042231	1.60168	0.009802	0.046245	0.098811	0.132839	0.014063
Allonocardiopsis_opalescens	0	0	0	0	0	0	0	1.43093	2.7477	0.325436	3.36489	0	0	0	0.152352	0	0	0	0	0.452649	0	0	0	0.206266	2.13175	2.15183	0	0.439738	0	2.91917	0	0	0	0	0	0.198592	0	1.32873	1.24992	0.31123	0.221768	0.531042	0	0.295547	0	0	0	0.401444	0
Alloprevotella_rava	22.1711	14.5676	6.69215	0.676937	0.741476	8.66987	0.480709	110.206	3.40825	84.1148	134.322	33.2	4.44162	0.058703	5.48133	4.13231	6.04075	70.7983	9.65752	0.307288	0	0.197812	6.7734	3.88652	15.7565	8.17197	37.6239	26.0326	13.659	3.7232	0.944044	8.17191	49.8233	68.1429	247.24	26.004	30.0229	148.047	13.8915	4.27785	1.64031	1.20062	0.184489	4.54127	0.073256	24.3362	16.281	23.8595	12.5672
Alloprevotella_sp	583.551	117.607	43.4888	42.4714	39.7512	189.778	37.9298	662.541	109.737	144.135	2298.5	625.898	19.2236	3.93765	36.869	25.4252	4.97788	176.056	95.9601	9.18337	0.303402	0.804144	26.3932	134.396	166.473	145.227	139.502	204.013	104.142	22.4402	16.8608	200.403	389.115	573.393	1779.81	921.597	278.258	231.513	162.628	40.1351	19.1727	41.2879	5.43609	82.1875	4.17936	859.148	878.996	322.014	10.3806
Alloprevotella_sp_OH1205_COT-284	658.855	174.897	86.6937	144.302	94.9394	519.098	88.0572	3081	194.924	375.298	9236	1386.19	51.9608	1.95776	308.437	158.387	35.8682	367.898	478.736	20.4733	2.38902	8.75031	67.0524	284.862	673.614	1064.91	1585.4	1060.57	490.658	72.0768	40.1943	246.528	2946.38	2385.07	6105.46	1375.43	719.707	443.278	297.067	408.597	331.087	463.67	7.76758	164.696	4.52062	1556.03	1258.89	1863.42	45.7122
Alloprevotella_sp_oral_taxon_473	96.459	39.3434	10.879	9.70552	9.72491	30.1928	4.73361	219.817	35.4829	64.1005	626.29	165.209	24.8883	0.744526	19.2323	6.92557	1.61662	28.1216	28.0445	4.9952	0.541327	0.784693	18.3602	31.3113	59.6112	73.0394	68.3288	120.1	17.9577	55.4663	21.1667	43.1822	95.2947	154.893	347.527	258.334	86.5095	83.9779	72.7202	31.446	8.68482	13.5544	1.72537	54.8084	1.82263	211.216	207.446	106.492	5.77669
Alloprevotella_tannerae	14.9094	14.2589	2.2823	1.7108	1.54704	3.71332	2.02239	78.6217	8.61177	93.4485	115.308	47.0856	5.10579	0.203642	5.74539	1.01623	1.81833	35.7225	7.3651	0.812113	0.015024	0.033027	1.60349	3.8003	24.317	19.6796	39.6477	30.806	20.0921	17.8519	4.18651	15.1431	44.0699	47.3454	196.973	39.228	33.6337	103.656	36.7248	6.84046	1.75621	0.938946	0.168361	8.76909	0.132032	21.3547	18.8451	33.1281	3.2248
Allorhizocola_rhizosphaerae	0	1.22863	0	0	0	0	0	4.04321	0	2.30065	2.98678	0.376945	0.477438	0	0.19201	0	0	0.439538	0	0.110805	0.915027	0	4.76775	0.590914	0.774466	0	0.914182	0.6418	0	1.79742	3.05625	0	0	0.099466	0.451674	0.773854	0.096359	0.511823	1.04679	0.388435	0.084296	0.219032	0.08708	1.59335	0	0.148913	0.102246	0	0.042663
Allosalinactinospora_lopnorensis	0	0	0	0	0	0	0	0.168425	0.366933	0	0	1.83379	0	0	0.237847	0	0	0.684166	0	0	0	0	0	0.116823	0.531002	0	0	0	0	0.66949	0	0	0	0	0.170947	0.444918	0.91989	0	0	0	0	0	0	0	0	0	0.080102	0	0
Alloscardovia_criceti	0.488057	1.84609	0	0.062792	0.261574	0.1384	0	10.1414	0.070468	4.34096	6.98259	2.46726	145.635	3.85165	0.986475	0	0.241042	3.10015	0.720292	1.63964	3.55347	1.48356	5.76691	0.386993	7.57273	5.63591	0.864137	15.1407	0	33.6617	21.4583	0.067115	0.252014	17.5882	12.4588	24.4948	0.565054	1.72923	7.02467	0.590441	0.71772	1.34277	0.120808	7.16196	0.229351	0	0.311889	0.150826	2.07202
Alloscardovia_macacae	0	0.158247	0	0	0	0	0	0.867751	0	1.44756	1.90499	0.542418	0.081477	0	0.014174	0	0	0	0.222814	3.00839	0.117298	0	0	0	3.40243	0.447334	0.128821	4.66294	21.4145	9.77137	0.221422	0	0.108502	2.02447	15.2472	0.909019	0.221183	0.048452	2.46112	0.353899	0.109765	0.092385	0.160668	0.725791	0.163041	2.12031	1.24531	1.56589	0.693562
Alloscardovia_omnicolens	0.730904	2.7839	0	0.212401	0	0	0	2.90861	0.299469	4.92718	3.02359	1.06089	1.14492	7.10245	0.245043	0	0.863005	0.912702	0.226717	35.4357	2.5742	0.403844	3.24063	0.169112	9.26727	0.893139	0.970588	9.49091	3.20332	17.0382	4.22557	0	0	7.31333	6.28455	17.1277	1.85227	2.3342	4.36229	0.953709	0.522109	0.194941	0.068154	3.28144	0.228603	0.956162	4.91609	0.545595	0.313479
Alloscardovia_sp_HMSC034E08	0.855227	0	0	0	0	0.916548	0	0	0	0.05022	0	0	0.102023	0	0	0	0	0	0	6.69543	0	0	1.10373	0	1.31493	0	0	5.49261	38.1649	2.26568	0	0	0	4.82458	1.80979	4.82749	0	0	0	0	0	0	0	5.85391	0.294421	0	0	0	0
Allosediminivita_pacifica	0.130711	0	0	0	0	0	0	2.79701	0.263559	1.97624	2.73507	0.209317	1.69747	0.032879	0.079338	0	0	0	0	0.031646	0.052188	0	3.83879	0.087348	0.691169	0.163117	0.102644	0.275611	0	0.043034	0.999012	0	0.16485	0.088119	0.145088	0.456515	0.345729	0.100846	0	0.245617	0.232703	0.057008	0.114057	0.135601	0	0.062803	0.212007	0	0
Allosphingosinicella_indica	0	0	0	0	0	0	0	0.89599	0	0	0	0	0	0.09203	0	0	0	0	0	0	0	6.15911	0.342321	0	0	0	0	0	0	0	0	0	0	0	0	0	0	0	0.203456	0.033494	0	0	0	0.08503	0	0	0	0	0
Allosphingosinicella_vermicomposti	0	4.90069	0	0	0	0	0	7.17459	1.52273	2.25984	6.53825	0	0.707738	0	0	0	0	0	0	0	0	0	11.3776	1.12824	1.99081	0	0.442359	0.590069	0	0.673763	1.86065	0	0	0	3.99023	0.730042	1.03683	0.331993	0	1.08512	0.195412	0	0.229893	0.466782	0	0.551634	0	0.299659	0
Alphaproteobacteria_bacterium	0	7.2573	0.317669	0.147838	7.72094	0.199897	0	40.6218	0.333779	16.5567	16.1824	2.94891	110.034	92.9894	271.208	0	0	1.52	0	5.9225	0.892306	35.5936	18.2252	0.19693	39.0816	2.19008	4.51604	15.5774	1.01204	10.2891	3.12733	0.288417	0	3.09056	3.3787	8.33246	2.16416	10.575	11.3971	3.21358	2.06581	412.695	1.37505	8.19759	1.26791	0.089509	2.19034	7.23201	7.93837
Alphaproteobacteria_bacterium_13_1_20CM_3_64_12	0	0	0	0	0	0	0	0	0	0	0	0	0	0	0	0	0	0.221235	0	0	0	4.65206	0.577839	0	0	0	0	0	0	0	0	0	0	0	0	0	0	0	0	0	0	0	0	0	0	0	0	0	0
Alphaproteobacteria_bacterium_13_2_20CM_2_64_7	0	0	0	0.213224	0	0	0	0.219187	0.782982	0.559355	0.320338	0	0.022279	0	0	0	0	0	0	0.021136	0	5.91246	1.06857	0.093138	1.53514	0.21905	0.55315	0.049088	0	0.249141	0.0398	0	0	0.998476	0	0.040494	0	0.471953	0.302451	0.164682	0.365627	0	0.11642	1.8577	0.054285	0	0.059552	0	0
Alphaproteobacteria_bacterium_17-39-52	0	0.054401	0	0	0	0	0	0.36225	0.248671	0	0.119931	0	0.310406	0	0	0	0	0	0	0	0	0	0.436587	0	0.041625	0	0.267176	2.29162	0.296621	0.775948	0	0	0	0.341275	0.817064	0.350151	0	0.57138	0.047987	0.094531	0.034993	0	0	0	0	0	0	0	0
Alphaproteobacteria_bacterium_32-64-14	0	0.656002	0	0	0	0	0	0	0	0	0	0	0	0.881611	0.585201	0	0	0	0	0	0	1.03605	0.13578	0	0	0	0	0	0	0	0	0	0	0	0	0	0	0	0	0	0	0	0	2.5254	0	0	0	0	0
Alphaproteobacteria_bacterium_33-17	0	0	0	0	0	0	0	0	0	0	0	0	0	0	0	0	0	0	0	0	0	0	0	0	0.147374	0	0	0	0	0	0	0	0	0	0	0	0	0	0	0	0	0	0	0	0	0	0	0	0
Alphaproteobacteria_bacterium_41-28	0	0	0	0	0	1.18938	0	0	0	1.57195	1.29456	0	0	0	0	0.232042	0	0	0	0	0	18.2976	1.11701	0	0	0	0	0	0	0.996277	0.04536	0	0.536579	0	0	0	0	0	0	0.062303	0	0	0	0.064571	0	0	0	0	0
Alphaproteobacteria_bacterium_43-37	0	0	0	0	0	0	0	0	0	1.90302	0	0	0	0	0	0	0	0	0	0	0	0	0	0	0	0	0	0	0	0	0	0	0	0	0	0	0	0	0	0	0	0	0	0	0	0	0	0	0
Alphaproteobacteria_bacterium_62-8	0	0	0	0	0	0	0	0.414457	0	0.333433	0	0	0	0.01748	0	0	0	0.102146	0	0	0	6.27073	0.478906	0.018534	0	0	0	0.019528	0	0.035457	0	0	0	0	0	0	0	0	1.599	0	0	0	0	0.016906	0	0	0.405309	0	0
Alphaproteobacteria_bacterium_64-11	0	0	0	0	0	0	0	0	0	0.049796	0	0	0	0	0	0	0	0	0	0	0	0.996073	0.120807	0	0	0	0	0	0	0	0	0	0	0	0	0	0	0	0	0	0	0	0	0	0	0	0	0	0
Alphaproteobacteria_bacterium_64-6	0	0.834804	0	0	0	0	0	0.844735	0	1.0666	0.567372	0	0	0	0	0	0	0	0	0	0	0.479364	0	0.101472	0	0.352204	0	0.261655	0	0.432364	0.394912	0	0	0.624464	0.349019	0	0	0.656341	0	0.077744	0	0	0	0.290198	0.298144	0	0.139593	0	0
Alphaproteobacteria_bacterium_65-37	0	0	0	0	0	0	0	0.95997	0	0.895818	0	0	0	0	0	0	0	0.54862	1.03399	0	0	6.35834	1.9514	0	0	0	0	0.051691	0	0	0	0	0	0	0	0.088292	0	0	0.907012	0.035745	0	0	0	0	0	0	0	0	0
Alphaproteobacteria_bacterium_65-7	0	0	0	0	0	0	0	0	0	0.360334	0	0	0	0	0	0	0	0	0	0	0	3.0374	1.82071	0	0	0	0	0	0	0	0	0	0	0	0	0	0	0	0.356404	0	0	0	0	0	0	0	0	0	0
Alphaproteobacteria_bacterium_CG11_big_fil_rev_8_21_14_0_20_39_49	0	0.197977	0	0	0	0	0	0	0	0	0	0	0	0	0	0	0	0	0	0	0	0	0	0	0.284943	1.23245	0	0	0	0	0	0	0	1.07609	0	0.232794	0.646417	0.104372	0	0	0.075064	0.033848	0	0	0	0	0.679767	0	0
Alphaproteobacteria_bacterium_CG11_big_fil_rev_8_21_14_0_20_44_7	0	0	0	0	0	0	0	0	0	0.60472	0	0	0.522983	0	0	0	0	0	0	0	0	0	0	0	0	0	0	0	0	0	0	0	0	0	0	0	0	0	0.92747	0	0	0	0	0	0	0	0	0	0
Alphaproteobacteria_bacterium_CG1_02_46_17	0	0	0	0	0	0	0	0	0	2.27952	0	0	0	0	0	0	0	0	0	0	0	0.696783	0	0	0.079188	0	0	0	0.550986	0	0.397776	0	0	0.910689	1.19022	1.45855	0	0	0	0	0	0	0	0.496725	0	0	0	0	0
Alphaproteobacteria_bacterium_CG_4_10_14_0_2_um_filter_63_37	0	0	0	0	0	0	0	0	0	0	0	0	0	0	0	0	0	0	0	0	0	0	0	0	0.062887	0.215624	0	0	0	0	0	0	0	0	0	1.32338	0.712121	0	0	0	0	0	0	0	0	0	0.175163	0	0
Alphaproteobacteria_bacterium_CG_4_10_14_0_8_um_filter_37_21	0	0	0	0	0	0	0.19997	0.195796	0	0.69184	0.096898	0.332214	0.592659	0	0.084291	0	0	0.195363	0	0	0	3.63269	0.303889	0.105275	2.60794	0.447005	0.213072	5.37053	0	0.963569	0.912459	0	0	3.71973	0.293786	2.87528	0.51141	0	3.11272	1.49399	0.099542	0.033213	0	0.359215	0.028257	0.172007	0.410074	0.187298	0
Alphaproteobacteria_bacterium_CG_4_10_14_0_8_um_filter_53_9	0	0	0	0	0	0	0	0	0	0	0	0	0	0	0	0	0	0	0	0	0	0	0	0	0	0	0	0	0	0	0	0	0	0	0	0	0	0	0	0	0	0	0	0	0	0	0	0	0
Alphaproteobacteria_bacterium_CG_4_9_14_3_um_filter_47_13	0	0	0	0	0	0	0	0	0	0	0	0	0	0	0	0	0	0	0	0	0	0	0	0	0	0	0	0	0	0	0	0	0	0	2.69636	0	0	0	0	0	0	0	0	0	0	0	0	0	0
Alphaproteobacteria_bacterium_GWF2_58_20	0	0	0	0	0	0	0	0	0	1.1322	0	0	0	0	0	0	0	0	0	0	0	2.61661	0	0	0	0	0	0	0	0	0	0	0	0	0	0	0	0	0	0	0	0	0	0	0	0	0	0	0
Alphaproteobacteria_bacterium_HGW-Alphaproteobacteria-1	0	0	0	0	0	0	0	0	0	0	0	0	1.78301	0	0	0	0	0	0	0	0	0	0	0	0	0	0	0	0	0	0	0	0	0	0	0	0	0	0	0	0	0	0	0	0	0	0	0	0
Alphaproteobacteria_bacterium_HGW-Alphaproteobacteria-12	0	0	0	0	0	0	0	0	0	1.09312	0	0	1.57402	0	0	0	0	0	0	0	0	0	0	0	0	0	0	0	0	0	0	0	0	0	0	0	0	0	0	0	0	0	0	0	0	0	0	0	0
Alphaproteobacteria_bacterium_HGW-Alphaproteobacteria-13	0	0	0	0	0	0	0	1.50946	0	0.059483	0	0	0	0	22.3079	0	0	0	0	0	0	2.72298	1.51055	0	0	0	0	0	0	0	0	0	0	0	0	0	0	0	0	0	0	0	0	0	0	0	0	0	0
Alphaproteobacteria_bacterium_HGW-Alphaproteobacteria-15	0	0	0	0	0.132983	0	0	0	0	0.314852	0.154997	0	0	0	0	0	0	0	0	0	0	1.3938	1.35363	0.112506	0	0	0.084279	0	0	0	0	0.178797	0	0	0	0	0	0	0.624294	0.040323	0	0	0	0	0	0	0	0	0
Alphaproteobacteria_bacterium_HGW-Alphaproteobacteria-16	0	0	0	0	0	0.703227	0	2.10845	0	2.08382	0	0	5.20906	0	2.69235	0	0	0	0	0.100761	2.9932	18.4354	6.02304	0	0.746958	0	0	0	0	0.341361	0.321091	0	0	0	0	1.65601	0	0	1.40519	0.02867	0	2.32408	0.058327	0.058886	0	0.066788	0.047206	0	0.100285
Alphaproteobacteria_bacterium_HGW-Alphaproteobacteria-17	0	0.267153	0	0	0	0	0	0.139512	0	0.205947	0.134344	0	0	9.61502	20.4545	0	0	0.233708	0	0	0.024482	0	0.180478	0	0.094868	0	0	0.684106	0	1.76358	0	0	0	0	0	0	0	0	0	0	0	0	0	0	0	0	0	0	0
Alphaproteobacteria_bacterium_HGW-Alphaproteobacteria-2	0	0	0	0	0	0	0	0	0	0.026683	0	0	5.46039	0	2.6524	0	0	0	0	0	0	0	0	0	0	0	0	0	0	0	0	0	0	0.06653	0	0	0	0	0	0	0	0	0	0	0	0	0	0	0.028553
Alphaproteobacteria_bacterium_HGW-Alphaproteobacteria-3	0	0.1572	0	0	0	0	0	0	0	0	0.11576	0	0	1.41207	0	0	0	0	0	0	0	0.483325	0	0	0.080359	0	0	0.176794	0	0.663379	0	0	0	0	0.23421	0.074767	0	0	0.092697	0.060771	0	0	0	0.077268	0	0	0	0	0
Alphaproteobacteria_bacterium_HGW-Alphaproteobacteria-5	0	0	0	0	0	0	0	0	0	0	0	0	0	2.9564	0	0	0	0	0	0	0	0	0	0	0	0.253684	0	0	0	0.087783	0	0	0	0	0	0.707512	0	0	0	0.282932	0	0.158049	0	0	0	0	0	0	0
Alphaproteobacteria_bacterium_HGW-Alphaproteobacteria-6	0	0	0	0	0	0	0	0	0	0	0	0	0	0	3.43475	0	0	0	0	0	0	0	0	0	0	0	0	0	0	0	0	0	0	0	0	0	0	0	0	0	0	0	0	0	0	0	0	0	0
Alphaproteobacteria_bacterium_HGW-Alphaproteobacteria-7	0	0	0	0	0	0	0	0	0	0	0	0	0	38.0815	3.36941	0	0	0	0	0	0	0	0	0	0	0	0	0	0	0	0	0	0	0	0	0	0	0	0	0	0	0	0	0	0	0	0	0	0
Alphaproteobacteria_bacterium_MarineAlpha10_Bin2	0	0	0	0	0	0	0	0	0	0.468928	0	0	0	0	0	0	0	0	0	0	0	0	0	0	0.027548	0.460117	0.11803	0.121458	0	0.978666	0.198771	0	0	0.486253	0	0.403736	0	0	0.095848	0.041302	0.141771	0.05367	0.072976	0.475164	0	0	0	0	0
Alphaproteobacteria_bacterium_MarineAlpha11_Bin1	0	0	0	0	0	0	0	0.141831	0	0	0	0.250891	0	0	0.064529	0	0	0	0	0	0	0	0	0	0.392276	0.165618	0.478074	0.329175	0	0	0	0	0	0.257302	0.173663	0	0	0	0	0.111888	0	0	0	0	0	0	0	0.183914	0
Alphaproteobacteria_bacterium_MarineAlpha1_Bin1	0	0	0	0	0	0	0	0	0	0.487989	0	0	0	0	0	0	0	0	0	0	0	1.1387	0.19733	0	0	0	0	0	0	0	0	0	0	0	0	0	0	0	0.233154	0	0	0	0	0.097886	0	0	0.069209	0	0
Alphaproteobacteria_bacterium_MarineAlpha3_Bin3	0	0	0	0	0	0	0	0	0	2.14139	0	0	0	0	0	0	0	0	0	0	0	0	0	0	0	0	0.321573	0	0.242476	0	0	0	0	0	0	0	0	0	1.76518	0	0	0	0	5.53121	0	0	0	0	0
Alphaproteobacteria_bacterium_MarineAlpha3_Bin5	0	0	0	0	0	0	0	0	0	0	0	0	0	0	0	0	0	0	0	0	0	0.786821	0	0	0	0	0	0	0	0	0	0	0	0	0	0	0	0	0	0	0	0	0	0	0	0	0	0	0
Alphaproteobacteria_bacterium_MarineAlpha3_Bin6	0	0	0	0	0	0	0	0	0	0	0.268926	0.093155	0	0	0	0	0	0	0	0	0	0.491059	0	0	0.035977	0	0.060246	0	0	0	0	0	0	0.099078	0	0	0	0	0	0	0	0	0	0	0	0	0	0	0
Alphaproteobacteria_bacterium_MarineAlpha3_Bin7	0	0	0	0	0	0	0	0	0	0	0	0	0	0	0	0	0	0	0	0	0	0	0	0	0.163756	0	0.170296	0.299547	0	0	0	0	0	2.2885	0.159547	0.206819	0	0.45928	0.062586	0	0	0	0	0	0	0	0	0	0
Alphaproteobacteria_bacterium_MarineAlpha5_Bin6	0	0	0	0	0	0	0	0	0	0	0	0	0	0	0	0	0	0	0	0	0	0	0	0	0	0	0	0.841164	0	0	0	0	0	0	0	0	0	0	0	0	0	0	0	0	0	0	0	0	0
Alphaproteobacteria_bacterium_MarineAlpha6_Bin1	0	0	0	0	0	0	0	0	0	0	0	0	0	0	0	0	0	0	0	0	0	0	0	0	0	0.147208	0	0	0	0	0	0	0	0	0	0	0	0	0	0	0	0	0	0	0	0	0	0	0
Alphaproteobacteria_bacterium_MarineAlpha6_Bin2	0	0	0	0	0	0	0	0	0	0	0	0	0	0	0	0	0	0	0	0	0	0	0	0	0	0	0	0	0	0	0	0	0	0	0	0	0	0	0	0	0	0	0	0	0	0	0	0	0
Alphaproteobacteria_bacterium_MarineAlpha6_Bin3	0	0	0	0	0	0	0	0	0	0	0	0	0	0	0	0	0	0	0	0	0	0	0	0	0.087666	0	0	0	0	0	0	0	0	0	0	0	0	0	0	0	0	0	0	0	0	0	0	0	0
Alphaproteobacteria_bacterium_MarineAlpha7_Bin1	0	0	0	0	0	0	0	0	0	0	0	1.6927	0	0	0	0	0	0	0	0.287442	0	0	0	0	0.083737	0	0	0	0	0	0	0	0	0	0	0	0	0	0	0	0	0	0	0	0	0	0	0	0
Alphaproteobacteria_bacterium_MarineAlpha9_Bin1	0	0	0	0	0	0	0	0	0	0	0	0	0	0	0	0	0	0	0	0	0	0	0	0	0	0	0.742115	0	0	0	0	0	0	0	0	0	0	0	0	0.862408	0	0	0	0	0	0	0	0.217242	0
Alphaproteobacteria_bacterium_PA2	0	0	0	0	0	0	0	0	0	0.080519	0	0	0	0	2.0648	0	0	0	0	0	0	3.01097	0.291702	0	0	0	0	0	0	0	0	0	0	0	0	0	0	0	0.256113	0	0	0.019823	0	0	0	0	0	0	0
Alphaproteobacteria_bacterium_PA3	0.396543	0.612927	0	0	0	0	0	0	0	1.4197	1.03004	0	0	0.072665	0	0	0	0	0	0	0	8.45473	2.32464	0	0	0	0	0	0.476858	0.036402	0.054191	0	0	0.177748	0	0.065665	0.450111	1.08776	0.041026	0.043837	0	0.196591	0	0	0	0.235255	0.156912	0	0
Alphaproteobacteria_bacterium_PA4	0	0	0	0.127035	0	0	0	0.692307	0	0.615336	0.104166	0	0	0.036817	0	0	0	0	0	0	0.155536	19.1623	6.90796	0	1.12172	0	1.51408	0	0	0	0.17335	0	2.61704	0	6.17254	0.742126	0.473719	1.87607	0.519722	0.309484	0.293252	0	0	0.735309	0	0	0	0	0.040813
Alphaproteobacteria_bacterium_RBG_16_64_48	0	0	0	0	0	0	0	0	0	0	0	0	0	0	0	0	0	0	0	0	0	2.08906	0.615066	0	0	0	0	0	0	0	0	0	0	0	0	0	0	0	0.466129	0.335201	0	0	0	0	0	0	0	0	0
Alphaproteobacteria_bacterium_RIFCSPHIGHO2_12_FULL_63_12	0	0	0	0	0	0	0	0	0	0.687035	0	0	0	0	0	0	0	0	0	0	0	0	0	0	0	0	0	0	0	0	0	0	0	0	0	0	0	0	0	0	0	0	0	0	0	0	0	0	0
Alphaproteobacteria_bacterium_RIFCSPHIGHO2_12_FULL_66_14	0	0	0	0	0	0.513872	0	0.545368	0.082812	0.899392	0.086048	0.622687	0	0	0	0	0	0.889761	0	0	0	8.77114	6.01175	0.031341	0	0	0	0	0	0.029853	0	0	0	0	0.136177	0	0	0	1.35288	0.088787	0	0.014165	0	0.278895	0	0	0	0	0
Alphaproteobacteria_bacterium_RIFCSPLOWO2_02_42_7	0	0	0	0	0	0	0	0.056065	0	0	0	0.091545	0.037994	0	0	0	0	0	0.271994	0	0	0	0	0	0.229839	0	0.059217	0.274824	0	0.076929	0	0	0	0.050598	0	0	0	0	0	0.02855	0	0	0	0	0	0	0	0	0
Alphaproteobacteria_bacterium_RIFOXYD12_FULL_60_8	0	0	0	0	0	0	0	0	0	0	0	0	0	0	0	0	0	0	0	0.269644	0.952004	4.0526	0	0	0	0	0	0	0	0.52892	0	0	0	0	0	1.79657	0	0	0.763215	0	0	0	0	0	0	0	0	0	0
Alphaproteobacteria_bacterium_TMED194	0	0.700099	0	0	0	0	0	0	0	0	0	0	0	0	0	0	0	0	0	0	0	0	0	0	0	0	0	0	0	0	0	0	0	0	0	0	0	0	0	0	0	0	0	0	0	0	0	0	0
Alphaproteobacteria_bacterium_TMED87	0	0	0	0	0	0	0	0	0	0	0	0	0	0	0	0	0	0	0	0	0	0	0	0	0.121766	0	0	0.157618	0	0	0	0	0	0	0	0	0	0	0	0	0	0	0	0	0	0	0	0	0
Alsobacter_soli	0	0	0	0	0	0.190982	0	0.49354	0	2.10794	0.107793	0	0.037084	4.28141	0	0	0	0	0	0	0	19.1518	11.7439	0.149068	0	0	0.061971	0	0	0	0.126815	0	0	0.1478	0.052133	0	0	0	11.9519	1.00837	0	0	0	0.478038	0	0	0	0	0
Altererythrobacter_estronivorus	0	0	0	0	0	0	0	0	0	0	0	0	0	0.530424	3.67527	0	0	0	0	0	0	0	0	0	0	0	0	0	0	0	0	0	0	0	0	0	0	0	0	0	0	21.6912	0	0	0	0	0	0	0
Altererythrobacter_insulae	0	0	0	0	0	0	0	0.119901	0	0	0	0	0	0	0	0	0	0	0	0	0	0	0	0	0.206639	0.138415	0	0.090907	0	0	0	0	0	0	0	0	0	0	0	0	0	0	0	0	0	0	0	0	0
Altererythrobacter_ishigakiensis	0	0	0	0	0	0	0	0	0	0	0	0	0	0	0	0	0	0	0	0	0	0.633121	0	0	0	0	0	0	0	0	0	0	0	0	0	0	0	0	0	0	0	0	0	0.188903	0	0	0	0	0
Altererythrobacter_rhizovicinus	0	0	0	0	0	0	0	0	0	0	0.396775	0	0	0	0	0	0	0	0	0	0	0	0	0	0	0	0	0	0	0	0	0	0	0	0	0	0	0	0	0.10618	0	0	0	1.06428	0.04818	0	0	0	0
Altererythrobacter_sp_66-12	0	0	0	0	0	0	0	0	0	0	0	0	0	0	2.59742	0	0	0	0	0	0	0	0	0	0	0	0	0	0	0	0	0	0	0	0	0	0	0	0	0	0	0	0	0	0	0	0	0	0
Altererythrobacter_sp_B11	0	0.711327	0	0	0	0	0	0	0	0.429708	0.456375	0.238279	0	0	5.42671	0	0	0	0	0	0	0	0.381368	0.102988	0.221547	0.647982	0.384036	0	0	0	0.088399	0	0.095623	0	0.286169	0	0	1.40476	0.673996	0	0	0	0	0	0	0.188644	0.131984	0.447663	0
Altererythrobacter_sp_Root672	0	0	0	0	0	0	0	0	0	0	0	0	0	0	2.0361	0	0	0	0	0	0	0	0	0	0	0	0	0	0	0	0	0	0	0	0	0	0	0	0	0	0	0	0	0	0	0	0	0	0
Altererythrobacter_sp_XM-24bin4	0	0	0	0	0	0	0	0	0	0.477905	0	0	0	0	0	0	0	0	0	0	0	2.05384	0	0	0	0	0	0	0	0	0	0	0	0	0	0	0	0	0	0	0	0	0	0	0	0	0	0	0
Altererythrobacter_spongiae	0	0	0	0.515568	0	0	0	0.144414	0	0.434007	0	0	3.21008	0	2.38856	0	0	0	0	0	0	0.984264	0.127535	0	0	0	0	0	0	0	0	0	0	0	0	0	0	0.193149	0.057412	0	0	0	0	0.047343	0	0	0	0	0
Altererythrobacter_xiamenensis	0	0	0	0	0	0	0	0	0	0.072904	0	0	0	0	0	0	0	0	0	0	0	0.690171	0	0	0	0	0	0	0	0	0	0	0	0	0	0	0	0	0.155188	0	0	0	0	0	0	0	0	0	0
Alteribacillus_bidgolensis	0	0.329701	0	0	0	0	0	0	0	0	0	0	0	0.088093	0	0	0	0	0	0	0.824065	0	0.017873	0	0	0	0	0	0	0	0	0	0	0	0	0	0	0	0	0	0	0	0	0	0	0	1.71253	0	0.441922
Alteribacillus_iranensis	0	0	0	0	0	0	0	0	0	0	0	0	0	0	0	0	0	0	0	0	0	0	0	0	0	0	0	0	0	0	0	0	0	0	0	0	0	0	0	0	0	0	0	0	0	0	0	0	0
Altericroceibacterium_xinjiangense	0	0	0	0	0	0	0	0	0	0	0	0	0	0	3.79184	0	0	0	0	0	0	0	0	0	0	0	0	0	0	0	0	0	0	0	0	0	0	0	0	0	0	0	0	0	0	0	0	0	1.03677
Alterileibacterium_massiliense	2.57395	1.23747	1.62713	0	1.40978	0	0	15.4714	0.10667	20.6979	15.4731	11.3471	11.1313	2.33196	2.86096	8.21071	0	0.771704	0	4.04169	0.848931	2.42521	6.82283	0.84499	61.6385	8.91605	8.24064	79.32	1.5424	90.0718	28.6196	3.55892	1.26902	43.826	25.2715	52.0734	8.55196	5.01091	54.7813	10.515	3.26961	1.19184	0.606603	44.0651	0.803834	4.7373	6.21548	2.04927	3.63959
Alteripontixanthobacter_maritimus	0	0	0	0	0	0	0	0	0	0	0	0	0	5.46635	0	0	0	0	0	0.961429	0	0	4.17981	0	0	0	0	0	0	0	0	0	0	0	0	0	0	0	0	0	0	0	0	0	0	0	0	0	0.142785
Alteromonadaceae_bacterium	0	0.083237	0	0	0	0	0	0.248537	0	0.908882	0.14113	0	0	0	0	0.792765	0	0.190219	0	0.046927	0	2.0717	0.060097	0.118925	0.148398	0.526366	0.20258	0	0	0.515488	0.072941	0.106327	0.063294	0.130678	0.04781	0	0.04078	0.299025	0.294941	0.05699	0	0	0.01418	1.41395	0	0	0.021971	0	0
Alteromonadaceae_bacterium_TMED7	0	0	0	0	0	0	0	0	0	1.87699	0	0	0	0	0	0	0	0	0	0	0	0	0	0	0	0	0	0	0	0	0	0	0	0	0	0	0	0	0	0	0	0	0	0	0	0	0	0	0
Alteromonas_alba	0	0	0	0	0	0	0	0	0	0	0	0	0	0	0	0	0	0	0	0	0	0	0	0	0	0	0	0	0	0	0	0	0	0	0	0	0	0	0	0	0	0	0	0	0	0	0	0	0
Alteromonas_australica	0	0	0	0	0	0	0	0	0	0	0	0	5.62897	0	0	0	0	0	0	0	0	0	0	0	0	0	0	0	0	0	0	0	0	0	0	0	0	0	0	0	0	0	0	0	0	0	0.489638	0	0
Alteromonas_confluentis	0	3.30495	0	0	0	0	0	0	0	0	0	0	0	0	0	0	0	0	0	0.124203	0.212165	0	0	0	0	0	0	0.071224	0	0.830435	0	0	0	1.72938	0	0	0	0	0.222619	0	0	0	0	0.06292	0	0	0	0	0
Alteromonas_facilis	0	0	0	0	0	0	0	0	0	0	0	0	0	0	0	0	0	0	0	0	0	0	0	0	0.688311	0	0	0.64744	0	0	0	0	0	0	0	0	0	0	0.687979	0.41707	0	0	0	0	0	0	0	0	0
Alteromonas_flava	0	0	0	0	0	0	0	0	0	1.49033	0	0	0	0	0	0	0	0	0	0	0	0	0	0	0	0	0	0	0	0	0	0	0	0	0	0	0	0	0	0	0	0	0	0	0	0	0	0	0
Alteromonas_lipolytica	0.072766	0	0	0	0	0.220499	0	0	0	0	0	0	0.606199	0	0	0	0	0	0	0	0	0	0	0	0	0	0	0	0	0	0	0	0	0	0	0	0	0	0	0	0	0	0	0	0	0	0	0	0
Alteromonas_macleodii	0	2.49095	0	0	0	0	0	0	0	0	0	0	0	0	0	0	0	0	0	1.18873	2.24009	0	6.32017	0	0.667614	0	0	0	0	0.405467	0	0	0	0	0	0	0	3.10813	0.363104	0	0	0	0	0	0	0	0.575888	0	0
Alteromonas_marina	0	0	0	0	0	0	0	0	0	2.60004	0	0	0	0	0	0	0	0	0	0	0	0	0	0	0	0	0	0	0	0	0	0	0	0	0	0	0	0	0	0	0	0	0	0	0	0	0	0	0
Alteromonas_mediterranea	0	0.231767	0	0	0.505865	0	0	1.53268	0	1.5667	1.31261	0.508715	0	0.046015	0	0	0	0	0	0.202296	0	0	3.69145	0.469263	0.091599	1.95033	0.949945	0	0	0.54334	0.911833	0	0	0	3.22695	0.179513	0.376225	0	0.987021	0.816538	0.071496	0.16564	0.207338	0	0	0.35265	0.128207	0	0
Alteromonas_pelagimontana	0	0	0	0	0	0.523239	0	0	0	0	0	0	0	0.08996	2.15678	0	0	0	0	0	0	0	0	0	0	0	0	0	0	0	0	0	0	0	0	0	0	0	0	0	0	0	0	0	0	0	0.411506	0	0
Alteromonas_sediminis	0	0	0	0	0	0	0	0	0	0	0	0	0	0	0	0	0	0	0	0	142.844	0	0	0	0.340946	0	0	0	0	1.45335	0	0	0	0	0	0	0	0	0	1.99	0.450981	0	0	0	0	0	0	0	0
Alteromonas_sp_Mex14	0	0	0	0	0	0	0	0	0	1.85746	0	0	0	0	0	0	0	0	0	0	0	0	0	0	0	0	0	0	0	0	0	0	0	0	0	0	0	0	0	0	0	0	0	0	0	0	0	0	0
Alteromonas_sp_RKMC-009	0	0	0	0	0	0	0	0	0	3.0764	0.542229	0	0	0	0	0	0	0	0	0	0	4.08155	0.886577	0	1.35849	0.475612	5.01286	0	0	0.09796	0	2.93012	0	0	0	1.18027	0	0.327332	4.04045	0.058907	0	0	0.08708	0.453164	0	2.75727	1.68487	2.55618	0
Alysiella_crassa	78.7081	82.8284	14.6003	4.97517	4.75277	34.6598	2.98196	118.134	40.8975	21.162	189.417	121.088	3.95431	2.63616	67.8846	25.542	17.7614	268.401	7.57778	0.81879	0.038625	8.01993	145.039	12.261	54.4573	68.434	48.9497	50.4694	26.3677	24.6636	7.49818	95.4905	22.1974	160.623	423.145	223.641	23.2132	193.522	17.4988	23.3768	31.7346	13.531	1.83239	30.7915	0.852451	50.6266	56.4175	110.377	4.25091
Alysiella_filiformis	50.3791	193.323	0.896346	1.93812	3.36112	20.294	6.23957	119.616	32.6186	29.3042	208.712	95.155	2.93001	1.00226	53.5229	27.7187	18.6041	188.796	6.47986	0.631801	0.201235	6.46513	101.488	9.72448	69.5908	48.9696	44.9588	53.6535	23.0503	28.3391	7.02534	46.9523	21.7426	215.235	403.109	194.029	20.3584	131.834	30.2141	29.3819	29.7619	24.0139	0.698478	54.8471	2.19111	37.1475	45.2763	59.4738	2.48099
Amantichitinum_ursilacus	0.390545	0	0	0	0	0	0	8.56431	0	3.64329	10.3041	0	0	0	0	0	0	0	0	0	0	0	0	0.445465	0	0	0	0.24694	3.01989	0	0	0	0	0	0	0.846151	0.631666	1.4842	0	0.923562	0	0	0.24219	1.1442	0	0	0	4.66917	1.64365
Amaricoccus_sp_HAR-UPW-R2A-40	0	0	0	0	0	0	0	0	0	0.280282	0.324692	0	13.2648	65.9331	44.7642	0	0	0	0	0	0	0.100462	0	0.347786	0.253881	2.41831	0.994035	0	0	0.309083	1.5403	0	0	0	0	0.287105	0	0.213206	0.29012	0.038666	0	1.48698	0	0	0	0	0.050783	0	0.433458
Amedibacillus_dolichus	2.72666	13.4093	0	0.998018	5.71857	0.580621	0.031314	13.7481	4.2529	62.546	17.5439	6.47935	7.46234	3.6491	9.86066	0.171829	2.44831	8.05451	0.056688	70.2245	10.397	0.153711	76.1036	0.999386	38.8996	12.7194	9.62599	50.3413	1.72976	82.0582	52.0481	7.33063	2.34966	63.5252	44.6377	99.8338	1.24303	9.21205	34.4396	6.16654	3.95412	10.5521	3.07479	78.6178	4.05308	0.981444	7.86513	2.41558	3.24709
Amedibacterium_intestinale	0.108867	7.71216	0	0	0	0	0	0.696611	0	1.27476	0.563023	0.725924	8.60801	0	0.049227	0	0	0	0.492629	7.10438	0	0.214587	4.91405	0.278384	3.11442	0.781955	0.085644	23.3661	0.608398	4.35877	0.69584	0.179032	0.242192	1.90766	1.73593	3.41958	7.36214	0.561345	4.67553	2.67635	0.765122	0.03964	0.138052	0.225047	0.011105	6.26067	8.9328	2.49235	0
Aminiphilus_circumscriptus	0	0.680679	0	0	3.68763	0.107141	0.26938	4.61076	0	2.29304	9.0696	1.94527	20.9985	0.041521	2.51955	0	0	1.00261	0.142278	0.999352	0	0.744375	0.830757	1.22578	11.4843	4.41519	18.1095	4.08342	6.16512	3.10958	1.43867	0.743017	5.23993	4.89336	2.65997	14.2987	2.27887	1.19891	10.7135	17.586	1.26417	2.08664	0	3.45085	0.250615	1.17206	1.53214	9.1245	1.42967
Aminipila_sp_JN-18	12.7584	38.5865	1.99829	1.72444	4.46664	21.7438	1.46771	311.748	25.0907	34.946	146.195	177.592	105.24	13.9542	122.027	1.98993	3.18897	22.6258	24.9086	18.1891	4.25918	10.2574	36.9434	14.1973	1854.85	152.2	247.977	1277.91	31.5518	198.689	52.8931	48.063	89.1414	974.477	386.464	1220.88	56.8927	140.19	464.162	181.941	14.9246	10.9574	1.90208	40.7528	2.11935	24.203	92.5249	333.437	72.4671
Aminobacter_aminovorans	0	2.39634	0	0	0	0	0	0.141831	0	0.496724	2.99767	0	3.82742	6.82107	7.18189	0	0	0.225752	0	0	0	9.2871	6.10907	0	0	0	0	0	0	0	0	0	0	0	0	0	0	0.419423	1.12364	0.029338	0	0	0	0.169145	0	0.82638	0	0	0
Aminobacter_sp_AP02	0	0	0	0	0	0.116576	0	1.49718	0	0.581513	0	0	0	1.39283	6.64853	0	0	0	0	0	0	5.40281	3.66944	0	0.04703	0	0	0	0	0	0	0	0	0	0	0	0	0	1.80196	0.079118	0	0.208194	0	0.896347	0	0	0	0	0
Aminobacter_sp_DSM_101952	0	0	0	0	0.268597	0.805418	0	0.237762	0	0.202252	0	0	4.46719	2.34958	0	0	0	0	0	0	0	3.71141	3.57191	0	0	0	0.278472	0	0	0	0	1.86497	0	0	0	0	0.219997	0.351899	0.252036	0	0.315493	0	0	0.026023	0	0	0	0	0.590375
Aminobacter_sp_MSH1	0.221363	0	0	0	0	0.099119	0	2.87232	0	0.191199	0	0	0.662926	5.53907	7.02075	0	0	0	0.438767	0	0	2.47038	1.41475	0.021031	0	0.418587	0	0	0	1.44393	0.350451	0	0	0	0	0	0.32485	0	0.81154	0.026203	0	21.2909	0	4.28025	0	0	0	0	0.703207
Aminobacterium_colombiense	0.040058	0.21273	0	0	1.10266	0	0	4.62976	0.422286	2.04017	12.9659	6.57857	7.15684	0	3.3322	0	0.63175	0.219769	2.85116	2.86751	0	0.249615	1.15963	1.52423	14.9517	8.39964	39.7433	17.3622	15.7349	3.94296	2.27727	6.57468	4.59439	5.28474	3.77798	11.9849	3.13681	2.30308	9.8735	30.4147	1.313	0.169848	0	6.38086	0	0.285659	0.226888	7.82817	0.11132
Aminobacterium_mobile	0.107359	1.14543	0.401381	0	2.67416	0.040616	1.04797	6.47052	0.224236	2.96353	22.0021	5.17223	17.3271	0.054415	4.92557	0	0.483614	0.540783	2.17694	2.80947	0	0.130669	1.18385	2.01216	31.5693	2.87333	20.8698	15.5933	2.98538	21.1344	4.61647	1.59029	9.89178	5.32274	8.18419	11.3154	6.65204	3.15622	9.68476	29.7164	2.08338	2.2273	0.016414	11.7681	0.015284	1.18548	0.037729	11.9178	0.497741
Aminomonas_paucivorans	0	0.216804	0	0	0.438388	0.124958	0.078508	7.3411	0.228315	8.95763	13.5845	28.1192	144.528	1.02593	5.48102	0.616248	5.87663	0	1.70612	6.16462	0	6.52683	1.17583	2.60029	18.6866	20.9088	77.424	32.1606	22.7311	20.0624	5.41129	7.34102	6.88653	5.30544	1.20804	16.614	0.697609	3.76897	47.5456	72.7022	3.64206	9.95021	0.228062	37.783	0.070916	0.103905	0	33.2843	4.48991
Ammonifex_degensii	0	0	0	0	0	0	0	0	0	0	0	0	0	0	0	0	0	0	0	0	0	0	0	0	3.43891	0	0.152364	0	0	0.14694	0	0	0	0	0	0.353168	0	0	0	0.071489	0	0	0.057729	0.124045	0	0	0	0	0
Ammonifex_sp	0	0	0	0	0	0	0	0.02631	0	0.655522	0	0.132221	0.795882	0	0	0	0	0	0	0.284003	0.286007	0.02524	1.2963	0.075209	0	0	0	0.722525	0	0.071428	0	0	0	0	0.025932	0.016033	0.068222	0.0179	0.020933	0.183818	0	0	0	0.051219	0	0	0	0	0
Ammonifex_thiophilus	0	0	0	0	0	0	0	0	0	0.210598	1.44147	0.566545	0.994785	0	0.376086	0	0	0	0	0.233476	0	0	0	0	0.707106	0	0	0.329803	0	0.898633	1.48321	0	0	2.31408	0	0.99296	0	0	1.81806	0.109065	0.071807	0	0	0.394063	0	0	0	0	0
Ammoniphilus_oxalaticus	0.034515	0.030114	0	0	0	0.058716	0	0	0.264298	1.25517	1.4887	0.161398	1.01014	0.549151	0.743016	0	0	0	0	0	0	0.130498	10.8122	0	3.17082	0.412429	0.163865	2.22704	0.174752	2.3921	1.5363	0	0	1.06499	3.29511	4.48871	0.162162	2.08959	3.81543	0.94955	0.450796	0.09245	0	1.14458	0.549662	0	0.069018	0.393902	0
Ammoniphilus_sp_CFH_90114	0	0	0	0	0	0	0	0.138381	0	0	0	0	0.069385	0	0	0	0	0	0	0	0	0	0.086322	0	0.222494	0	0.102152	0.179153	0.231933	0.766155	0	0	0	0	0	0.421067	0.084721	0	0.228284	0.539108	0.14842	0.147782	0	0.334949	0.125641	0	0	0.729148	0
Amnibacterium_flavum	0	0	0	0	0	0	0	0.202764	0	0.18887	0.4016	0	0.762275	0.03563	0	0	0	0.404813	0	0.298494	0.295272	0.340156	0	0.036342	1.19018	0.231853	0.244056	2.77874	0	3.98909	1.08123	0	0	0.275219	0	0.257707	0.176903	0.143419	1.7066	0	0	0.034508	0	2.54234	0	0	0	0.12831	0
Amnibacterium_setariae	0	0	0	0	0.264749	0	0	0	0	0.21882	0.147569	0.526668	0	0	0.542861	0	0	0	0	0.048835	0	0.334109	0.595613	0.159386	0.102409	2.08073	2.67233	0.112458	0	0.268022	0	0	0	0	0	0.096603	0	0.536672	0.117586	0.35118	0.347231	0	0	0.49382	0	0	0	0	0
Amniculibacterium_aquaticum	3.67149	6.62888	0	0.323658	0.106784	0.865878	0	24.0679	2.5392	4.56891	3.71505	3.54942	1.0942	0	2.76902	0.601231	0	0.505126	0	0.239087	0.158232	0.189689	4.78452	1.35799	14.4103	1.79574	7.21572	22.0868	4.56607	17.2321	3.02541	1.45875	0.852468	14.9988	9.55008	17.529	2.98163	13.6347	13.6392	1.94156	0.796355	5.28883	0.750439	5.57117	1.25431	0.065951	0.872911	8.99644	0.132512
Amorphus_coralli	0	0.050681	0	0	0	0.107141	0.125098	0.37371	0.027534	0.112386	0.249903	0	2.00542	0	0.023509	0.596691	0	0	0.035616	0	0	1.22103	1.3461	0.192735	0.2401	0.065827	0.07716	0.016954	0	0.090703	1.32111	0	0	0.270775	0.059143	0.009106	0.024893	0	0.200259	0.067876	0.022026	0.132768	0.008568	0.170319	0.003965	0.018791	0.067612	0.054264	0
Amphibacillus_jilinensis	0.037002	0.123364	0	0	0	0	0	0.543161	0	1.6058	1.00653	0	0.046669	0.113293	0.084579	0.38759	0	0	0	0.212534	0	0	0.656997	0	0.259073	1.52652	0.216957	5.89755	0	1.87024	0.32191	0	0	1.31228	0.408388	3.7198	0.121093	0.163952	7.86172	0.412036	0.192761	0.152726	0	1.52601	0	0.277983	0.778437	0	0
Amphibacillus_marinus	0.626812	1.61294	0	0.111573	0.465818	0.055659	0.448661	3.40372	1.0516	5.49076	4.14128	2.11822	5.2278	0.062184	0.817295	0	0.270017	1.37762	0.241513	0.620112	0.083583	1.41005	2.46306	0.512454	14.5319	2.50637	2.52147	25.3886	1.41383	23.4084	5.59258	0.071614	1.48893	9.20841	8.56611	18.2648	4.33241	2.41659	9.45227	6.0263	1.80205	0.837788	0.160504	3.0221	0.077011	2.31754	3.25699	1.73616	0.01306
Amphibacillus_sediminis	0	0.733656	0	0	0	1.56443	0	0	0	1.43013	0	0	0.072644	0.413144	0	0	0	0	0	0.234222	4.44142	0	3.04346	0.07276	0.566131	0	0	0.371004	0	0.678294	0.060724	0	0	3.99278	0.603116	4.72467	2.68823	0	2.26799	0.266596	0.880821	0.948411	0.367684	0.252917	0	3.08967	2.07422	0	0.175006
Amphibacillus_xylanus	0.340782	0.527261	0	0	0	0	0	2.76898	0	1.60133	0.994543	0.266682	25.5051	0.820217	0.018492	0	0	0	0	0.562759	0.433012	0.109387	1.47885	0.016265	2.17429	0.519797	0.206271	6.09657	0.190902	18.2561	7.5132	0	0.035134	0.619092	3.88476	6.04595	0.636794	0.649654	10.1152	0.146281	0.249769	1.01162	0.03298	0.811706	0.056858	1.35049	1.73855	2.15452	0
Amphritea_atlantica	0	0	0	0	0	0	0	0	0	4.98675	0	0	0	0	0	0	0	0	0	0	0	0	2.423	0	0.675032	0	0.899657	0.248691	0	1.67729	0.572782	0	0	0	0	2.26407	0.636723	0.530697	8.45664	2.06472	0.999274	1.56648	0	6.48455	0	0	0	0	0
Amphritea_balenae	0	0	0	0	0	0	0	0	0	0.009782	0	0	0.097449	0	0	0	0	0	0	0	0	0.059618	0	0.009685	0.869782	0	0	0.830563	0	1.98299	0	0	0	2.08748	0	0.084647	0	0	0.976861	0	0	0.04318	0	0.130571	0	0	0	0	0
Amphritea_japonica	0	0.091232	0	0	0	0	0	0	0	0	0	0	0	0	0.281322	0	0	0	0	0	0	0.170768	0	0	0.134532	0	0.450609	0	0	0	0	0	0	1.05432	0	0.258617	0	0	0	0.103612	0.257524	0.501304	0	0.260581	0	0	0.370949	0	0
Amycolatopsis_alba	0	0	0	0	0	0	0	0	0	0.241378	0	0	0.093321	0	0	0	0	0	0	0.230444	2.28122	0.123105	0	0	0.121494	0	1.79931	0.633937	0	0.246034	1.22631	0	0.483382	1.54163	0	0.055678	0	0	0.277975	0	0	0	0	0.646534	0	0	0	0	0
Amycolatopsis_albispora	0	0	0	0	0	0	0	0	0	0	0	0	0	0	0	0	0	0	0	0	0	0.256796	2.63773	0	0	0	0	0	0	0	0	0	0	0	0	0	0	0	0	0	0	0	0	0	0	0	0	0	0
Amycolatopsis_antarctica	0	0.487635	0	2.6463	0	0	0	0	0	3.13727	3.54505	0	1.49935	2.36434	0	0	0	1.73038	0	1.97657	3.93363	2.43429	1.36145	0.349267	17.8776	2.65305	2.60258	13.2483	0	12.6343	4.34345	0	0	0.803155	0	1.19185	0	0	5.1133	0.296497	0	0	0	10.7238	0.150774	1.313	0.410645	0	1.18513
Amycolatopsis_arida	0	0.088979	0	0	0	0	0.423448	0	0	0.633611	0.378849	0	0.377949	0.142986	0	0	0	0	0	0.251247	0.143135	0.501973	1.70131	0	1.9722	0	0.219653	3.10413	6.47907	3.29539	1.14192	0	0	5.16578	1.36167	3.5279	0.527011	0.279951	0.82528	0	0.150793	0	0.063693	0.827374	0	0	0.090542	0	0
Amycolatopsis_balhimycina	0	0	0	0	0	0	0	0	0	0.139175	2.28542	0	0.179901	0	0	0.645432	0	0	0	0.0727	4.26903	0	0	0.098012	4.45965	1.0868	1.12796	0.476876	0	3.28146	0.598641	0.609368	0	0.442868	0.312364	0	0	0	0.089508	0.108503	0.017145	0	0	0.116185	0	0	0	0.084998	0
Amycolatopsis_benzoatilytica	0	0	0	0	0	0	0	0	0	0	0	0	0	0	0	0	0	0	0	0	0	0	0	0	0.063928	0	0	0.070413	0	0	0	0	0	0	0	0.412127	0	0	0	0	0	0	0	0	0	0	0	0	0
Amycolatopsis_coloradensis	0	0	0	0	0	0	0	0	0	0	0	0	0	0	0	0	0	0	0	0	0	0	0	0	0.746958	0	0	0	0	0	1.02162	0	0	0	0	0	0	0	0	0	0	0	0	0	0	0	0	0	0
Amycolatopsis_decaplanina	0	0.067826	0	0	0	0	0	0.892238	0	1.50171	1.96757	0.050899	3.63772	0.183932	0.038077	0	0	0.062473	0	0.977541	2.09007	0.746818	3.56458	0.125279	2.17799	0.854401	0.62868	3.44173	0.078906	14.8381	1.70489	0	0.082713	2.35505	0.634304	3.99334	0	0.130449	1.12294	0.08041	0	0.050973	0.018436	1.18011	0.136841	0.080778	0.028829	0.077432	0.024653
Amycolatopsis_eburnea	0	0	0	0	0	0	0	0	0	2.8595	0	0	0	0	0	0	0	0	0	0	0	0	0	0	0	0	0	0.542111	0	0.545381	0	0	0	0	0	1.02855	0	0	0.050486	0	0	0	0	0	0	0	0	0	0
Amycolatopsis_jejuensis	0	0	0	0	0	0	0	0	0	0.089859	0.240645	0	0	0	0	0	0	0	0	0	0.277259	0	0	0	0	0	0	0	0	0.906315	0	0	0	0	0	0	0	0	0	0	0	0	0	0.777842	0	0	0	0	0
Amycolatopsis_kentuckyensis	0	0	0	0	0	0	0	0	0	0	0	0	0.515233	0	0	0	0	0	0	0	0	0	0.831683	0	0.064282	0	0	0.633977	0	0.341909	0	0	0	0	1.31747	0	0	0	0.14681	0	0	0	0.062065	0	0.118236	0	0	0	0
Amycolatopsis_keratiniphila	0	0	0	0	0	0	0	0	0	0	0	0	0	0	0	0	0	0	0	0	0	0	0	0	0.618619	0.063944	0	0	0	0	0	0	0	0	0	0	0	0	0	0	0	0	0	0	0	0	0	0	0
Amycolatopsis_lurida	0	0.045678	0	0	0	0	0	0.288457	0	0.450994	0	0	0.036814	0	0	0	0	0.614649	0	0	0	0	0	0	0.105834	0.505889	0.112023	0	0	0.908372	0.044996	0.957364	0.277255	0.557092	0.072788	0.868985	0.129283	0.072616	0.326233	0.053176	0	0	0.031729	0.677516	0	0	0	0	0
Amycolatopsis_marina	0	0	0	0	0	0	0	0	0	0.486159	0	0	0.159736	0	0	0	0	0	0	0.658183	0	2.10279	0.356506	0	1.21232	0.374723	0.180929	0.302374	0	4.41087	0	0	0	0	0	0	0	0	0	0.08421	0	0.171411	0	3.91066	0	0	0	0	0
Amycolatopsis_mediterranei	0	0	0	0	0	0	0	0	0	0	0.036589	0	0	0	0	0	0	0	0	0	0	0	0	0	0.012711	0	0	0.112358	0	0	0.907378	0	0	0	0.11055	0.022868	0	0	0	0	0	0	0	0	0	0.142493	0.033813	0	0
Amycolatopsis_methanolica	0	0	0	0	0	0	0	0	0	0	0	0	0	0	0	0	0	0	0	0	0	0	0	0	0	0	0	0	0	0	0	0	0	0	0	0	0.273992	0	0	0	0.02665	0	0	0	0	0	0.708135	0	0
Amycolatopsis_nigrescens	0	0	0	0	0	0	0	0	0	0	0	0	0	0	0	0	0	0	0	0.537658	0	0	0	0	0	0	0	0	0	0	0	0	0	0	0	0.274413	0	0	0	0	0	0	0	0	0	0	0	0	0
Amycolatopsis_niigatensis	0	0.246814	0	0	0	0	0	0	0	0	0	0	0	0	0	0	0	0	0	0	0	0	0	0	0	0	0	0	0	0	0	0	0	0	0	0	0.103873	0	0	0	0.020359	0	0	0	0	0.368211	0.654067	0	0
Amycolatopsis_orientalis	0	0	0	0	0	0	0	0	0	0	0	0	0	0	0.082202	0	0	0	0	0	0	0	0	0	0.258842	0	0	1.17877	1.05093	1.60979	0.074119	0	0	0	0	0	0	0	0.1704	0.054641	0	0	0	0	0	0	0	0	0
Amycolatopsis_pretoriensis	0	0	0	0	0	0	0	0	0	1.17284	0	0	0	0	0	0	0	0	0	0	0	0	0	0	0	0	0	0	0	0	0	0	0	0	0	0	0	0	0	0	0	0	0	0	0	0	0	0	0
Amycolatopsis_regifaucium	0	0.118757	0	0	0	0	0	0.358682	0	2.11896	0	0	0.031652	0	0	0	0	0	0	0.058535	0.065013	0.333226	0.119123	0	0.400051	0.10194	0.194033	0.474624	0	4.76858	0.66952	0	0	0.972968	0.716395	0.2264	0	0.063046	0.498966	0.18496	0.022699	0.150959	0.054762	0.737848	0	0	0	0	0
Amycolatopsis_rifamycinica	0	0	0	0	0	0	0	0	0	0.162663	0.146274	0	0.612848	0	0	0.350941	0	0.592705	0	0.484036	0.16366	0.066288	0	0	0.558307	0	0	0.557395	0	4.44607	0.475362	0	0	0.133113	0	0.095702	0.395143	0.425235	0.174866	0	0	0	0	0.048943	0	0	0.069209	0	0
Amycolatopsis_ruanii	0	0	0	0	0	0	0	0	0	0.574382	0.129244	0.227262	0.144873	0	0	0	0	0	0	0.128223	0	0	1.10089	0	0.403674	0.150799	0.723686	1.13397	0	4.23771	0.665427	0	0	0.353367	0	0	0	0	0.258189	0	0	0	0	0.086364	0	0	0	0	0
Amycolatopsis_rubida	0.14387	0	0	0	0	0	0	0	0	0	0	0	0	0	0	0	0	0	0	0	0	0	0	0	0	0	0	0	0	1.11068	0	0	0	0	0	0	0	0	0	0	0	0	0	0	0	0	0	0	0
Amycolatopsis_sacchari	0.161234	0	0	0	0	0	0	0	0	0	0	0	2.4785	0.196972	0	0	0	0	0	0.655382	0	0	0	0	0.174998	0	0	0.095486	0	0.165423	0.258521	0	0	1.74155	0	1.88203	0.238037	0.190067	0	0	0	0	0	0.085129	0	0	0.24436	0	0
Amycolatopsis_sp_ATCC_39116	0.39137	0	0	0	0	0	0	0	0	0	0	0	0	0	0	0	0	2.2666	0	0	0	0	0	0	0.433372	0	0	0.227921	0	0	0	0	0	2.02858	0	0.79152	0	0	0	0	0	0	0	0	0	0	0	0	0
Amycolatopsis_sp_CA-126428	0	0	0	0	0	0	0	0.05343	0	0.019381	0.420281	0	1.70495	0	0	0	0	0.316184	0	2.05061	3.38873	0	0	0	0	1.38945	0	3.04487	0	10.8053	0.670747	0	0.140511	0	0	1.98646	0.256371	0	0.021247	0.013591	0	0.034834	0	0	0	0	0.032297	0	0.041377
Amycolatopsis_sp_CA-128772	0	0	0	0	0	0	0	0	0	0	0	0	0	0	0	0	0	0	0	0	0	0	0.58304	0	0.541147	0	0	0.885361	0	0.097922	0.089044	0	0	0.701866	0.794333	0.528039	0	0	0	0.070342	0	0	0	0	0	0	0	0	0
Amycolatopsis_sp_M39	0	0.124209	0	0	0	0	0	0.05661	0	0.618292	0.517363	0.022229	0.181297	0.013896	0.21418	0.038208	0	0.957717	0	0.034562	0.117415	0.501403	0.813959	0.030294	1.43615	0.03098	2.02494	0.875679	0.035057	0.696304	1.36871	0	0.018156	2.66178	1.40448	1.54112	0.011697	0.019104	0.144459	0.109712	0.013801	0.03117	0	0.009158	0.003725	0	0.017512	0.334996	0
Amycolatopsis_sp_WAC_01375	0	0	0	0	0	0	0	0.149277	0	0	0	0	0	0	0	0	0	0	0	0.098549	0	0	0	0	0.361631	0	0	0	0	1.04845	0	0	0	0	0	0.682649	0	0	0.237226	0	0	0	0	0	0	0	0	0	0
Amycolatopsis_sp_WAC_01376	0	0	0	0	0	0	0	0.063355	0	0.092102	0.187157	0.104146	0.28152	0	0	0.447518	0	0	0	0.123478	0.113903	0.089461	0	0.045354	0.422355	0	0.067264	2.15634	0	2.02939	1.04192	0	0	0.514809	0	0.11821	0.054003	0.043935	0.42823	0	0	0	0	0.060336	0	0	0.028984	0.156881	0
Amycolatopsis_sp_WAC_01416	0	0.023509	0	0	0	0	0	0	0	0.068825	0	0	0.220814	0	0	0	0	0	0	0.03532	0	0	0.047951	0	0.625849	0	0.214281	0.04106	0.673066	1.19597	0.160709	0	0.071646	0.540538	0.323909	0.0674	0	0	0.043307	0	0.013549	0	0	0.05334	0	0	0	0	0
Amycolatopsis_sp_WAC_04169	0	0	0	0	0	0	0	0	0	0.504351	0	0	0	0	0	0	0	0	0	0	0	0	0	0	0	0	0	0	0	0	0	0	0	0	0	0	0	0	0	0	0	0	0	0	0	0	0	0	0
Amycolatopsis_sp_WAC_04182	0	0	0	0	0	0	0	0	0	2.23746	0	0	0	0	0	0	0	0	0	0	0	0.492192	0	0	0.584509	0	2.69121	0.99568	0	0.89932	0	0	0	0.198279	3.11578	0	0	0	0.327916	0.77427	0	0	0	0.57334	0	0	0	0	0
Amycolatopsis_sp_WAC_04197	0	0	0	0	0	0	0	0	0	0	0	0	0	0	0	0	0	0	0	0	0	0	0	0	0	0	0	0.037694	0	0.420618	0	0	0	0	0	0	0	0.070392	2.05867	0	0	0	0	0.131456	0	0	0	0	0
Amycolatopsis_suaedae	0	0	0	0	0	0	0	0	0	0	0	0.408941	0.692505	0.126462	0	0	0	0.474102	0	0.188594	0.347325	0	0	0	1.16744	0.272757	0	0.672259	0	3.57651	0.825697	0	0	0.107103	0	0.682871	0.312755	0.454454	1.07742	0.061651	0	0	0	0.039184	0.034946	0	0.110383	0	0.045936
Amycolatopsis_sulphurea	0	0	0	0	0	0	0	0	0	0.185655	0.640167	0.63038	0.036832	0	2.81472	0	0	0	1.28822	0	0	0.613151	0.320763	0	0.898092	0	0.381695	3.98935	0.573151	2.48398	0.628165	0	0	0.933042	1.76526	0.592746	0.046163	0	0.467799	0.241318	0.027098	0	0.302991	0.722119	0	0	0	0	0
Amycolatopsis_taiwanensis	0	0.405592	0	0	0	0	0	0.767991	0	0.095753	1.19374	0	0.094892	0.046015	0	0	0	0	0	0	0.094406	0.746426	0.488141	0	2.42211	0.735956	5.85315	1.61176	0.322573	13.2145	1.02913	0	0	1.18158	0.70693	0.247801	0	1.03599	0.309899	0	0.165184	0	0	1.19327	0	0.088162	0	0.32916	0
Amycolatopsis_thailandensis	0	0	0	0	0	0	0	0	0	3.30056	0	0	0.145129	0	0	0	0	0	0	0	0	0.137529	0	0	0	0	0	1.48983	0	1.54668	0	0	0	0	0	1.84146	0	0	0.522232	0	0	0	0	2.01221	0	0	0	0	0
Amycolatopsis_thermoflava	0	0.264434	0	0	0	0	0	0.31555	0	0.572653	0	0	0.027478	0	0.143801	0	0	0	0.38789	0	0.247686	0.368993	0.104613	0.028257	0.354649	0	0.169383	0.552633	0.194659	0.257974	0.578248	0	0	0	0.235817	0.316741	0.135781	0	0.613163	0.022549	0	0.238793	0	0.162485	0.20644	0	0	0.098593	0
Amycolatopsis_tolypomycina	0	0	0	0	0	0	0	0	0	0.206476	0.185238	0	0.073605	0	0	0	0	0	0	0	0	0	0.083168	0	1.7999	0.882966	0.214281	0.211326	0	3.89776	1.12084	0	0	0.840268	0.18821	0.306051	0	0	0	0	0	0	0	1.38962	0.042687	0	0	0	0
Amycolatopsis_vancoresmycina	0	0.133082	0.486053	0.046535	0	0.076696	0	3.95449	0	0.87832	4.43618	1.7759	27.1828	0.018023	0.101615	0	0	1.26267	0	23.5522	18.2339	1.11615	7.00815	0.113706	4.57836	2.11881	0.620152	7.15427	0.854762	11.3767	5.81346	0.100628	0.119945	3.76819	4.41898	5.81424	0.061351	0.427787	1.04885	0.094515	0.013376	0.458579	0.150762	4.64602	0.123785	0.093155	0.095623	0.032999	1.3971
Amycolatopsis_vastitatis	0	0	0	0	0	0	0	0	0	0	0	0	0.016867	0	0	0	0	0	0	0	0	0	0.088228	0	0.034225	0	0	0.207837	0.371907	1.1997	0.121473	0	0	0	0	0.154756	0	0	0	0	0	0	0	0.016353	0	0	0	0	0
Amycolatopsis_xylanica	0	0.744619	0	0	0	0	0	0.737585	0	0.565272	0.737457	0	0.035604	0	0	0.882859	0.995673	0	0	0	0	2.83864	0.340778	0	1.26226	1.08615	1.89046	1.96544	0	7.3856	1.45154	0	0	0.668466	0	0.063234	0.173625	0.29153	0.732998	0.085067	0	0	0	0.032864	0	0	0	0	0
Amylibacter_kogurei	0	0	0	0	0	0	0	0	0	0	0	0	0	0	0	0	0	0	0	0	0	0	0	0	0	0	0	0	0	0	0	0	0	0	0	0	0.50999	0	0	0	0.147239	0	0	0	0	0	0.707587	0	0
Amylolactobacillus_amylophilus	0	0	0	0	0	0	0	0	0	0	0	0	1.17177	0	0	0	0	0	0	1.3755	0	0	0	0	7.21533	4.45861	0	5.53554	0	6.86359	3.12296	0	0	1.59282	0	0	0	0	4.18837	1.37491	0.281309	0.503853	0	0.966093	0	0	0	0	0
Anabaena_sp_4-3	0	0	0	0	0	0	0	0	0	0.448532	0.34865	0	0	0	0	0	0	0	1.93781	0	0	0	0	0	0.177281	0	0	0	0	0	0	0	0	0	0	0.486694	0	0	0.828928	0	0	0	0	3.58941	0	0	0	0.497807	0
Anabaena_sp_CRKS33	0.054227	0	0	0	0.12588	0.042804	0	2.22493	0	0.205358	3.34405	0.123307	0.558469	0.034204	0.225178	0	0	0	0.246653	0.17529	0	0	0.011338	0.286564	2.83439	0.256226	0.160513	3.75659	0.256367	0.680414	0.663142	0	0	1.03318	1.19837	3.01038	0.04311	0.246365	5.30021	0.104224	0	0	0.007443	0.570738	0.103498	0.246477	0.046712	0.65775	0
Anabaena_sp_MDT14b	0.123862	1.14168	0	0	0	0	0	1.45049	0.584284	1.61468	3.73203	0.228765	0.186936	0.117222	0.611354	0.831158	0	0.569577	0.975797	0.300038	0.118177	0.590776	1.94563	0.845895	3.51345	6.90642	3.1755	1.15531	0	4.45539	1.88886	0	0.231457	1.89004	0.382387	2.18365	0.370447	0.63994	2.50314	0.902033	0.194425	0.086364	0.013825	15.8593	0.194916	0.253424	0.219228	0.436939	0.245798
Anabaena_sp_PCC_7108	0.980344	0	0	0	0	0	0	1.47312	0	0.040306	2.07802	1.41472	0	0	0.048097	0	0	0	0	0	0	0	0.29293	0.121703	0.17712	0.239947	0	0.470369	0	0	0.114733	0	0	1.03453	0.994179	0.55634	0	0.625218	1.31165	0.029339	0.140493	0.396166	0	0.072812	0	1.77086	0.457567	1.13516	0.57476
Anaeroarcus_burkinensis	0	0.164753	0	0	0	0	0	0.290057	0	0.701695	0.357513	0	2.32339	0	0.121104	0	0	0	0	0.070782	0	0	0.489539	0	0.794785	0.081712	3.3537	3.47619	0	2.66732	0.758099	0	0	2.66646	1.48495	1.15566	0.06216	0.101057	0.889361	1.88286	0.350684	0.826759	0.043567	0.53681	0	0	0	0	0
Anaerobacillus_alkalidiazotrophicus	0	0	0	0	0	0	0	0	0	0	0	0	0.114946	0	0	0	0	0	0	0	0	0.067916	0	0	0.057976	0	0	1.90694	0	0	0	0	0	0	0	0.295368	0	0	0	0.119415	0.151432	0	0	0.050318	0	0	0	0	0
Anaerobacillus_alkalilacustris	0	0	0	0	0	0	0	0.341171	0	0.639551	1.49826	0	1.07521	0	0.632681	0	0	0	0	0	0.645693	0	1.01934	0.202208	3.8636	0.118136	1.6813	4.72519	0	2.48512	0.70005	0	0	12.9494	1.18457	6.38835	0	0	4.12056	1.41254	0	0.035194	0	1.69959	0	0	0	0	0
Anaerobacillus_alkaliphilus	0.028766	0.1586	0	0	0.200835	0	0	1.43098	0	2.16534	1.90348	0.124537	3.09771	0	0.343546	0	0.082948	0.076105	0.185635	0.597794	0.013741	1.28302	0.695938	0.136937	8.03697	1.29325	1.03214	13.4756	0.446431	16.7094	3.00397	0.852474	0.159638	8.50415	3.11707	9.34439	1.27457	1.1144	6.72835	2.55217	0.446633	0.142643	0.045112	2.81513	0.021178	0.277217	0.01794	0.697758	0
Anaerobacillus_arseniciselenatis	0	0	0	0	0	1.27719	0	2.51352	0	0.08511	0.132209	0.332024	1.94939	0	0.649356	0	0	1.19578	0	0	0.907905	0.157603	0.594255	0.048039	4.96546	0.37697	0.571395	4.49471	0	2.39619	0.833751	0	0.088963	9.01643	0.800289	5.79303	0	0	1.16697	0.445981	0.033594	0.044274	0	0.220094	0	0	0	0	0.155973
Anaerobacillus_isosaccharinicus	0	1.93883	0	0	0	0	0	0	0	0.500205	0	0	2.76733	0	0.023861	0	0	0	0	0.328966	0	0.043109	0	0	4.48253	1.03786	0.78009	0.614853	0	6.97558	0	0	0	2.21863	0	0.789908	1.38305	0.582076	0.035818	0.926673	0.295519	0	0	1.24534	0	1.46797	4.68983	0	0
Anaerobacterium_chartisolvens	1.46873	20.5195	0	0	6.1827	0	0	6.0761	1.31167	9.85593	10.8473	0.710523	12.8111	1.43796	3.12723	0	5.08973	0.930552	0.827306	2.17934	0.185908	1.32691	10.0632	0.721272	33.6387	4.32751	6.39293	66.7064	6.16169	86.5138	19.2253	0.448934	1.35291	37.5412	26.1573	25.1755	36.3492	3.52956	36.4562	10.3408	7.28933	0.261439	0.141091	13.549	1.15529	13.2387	71.1886	8.89407	1.48543
Anaerobiospirillum_succiniciproducens	0.284557	0.37882	0	0	0	0	0	0.437234	0	20.9264	0.395626	0	0.013207	0	0.227758	0	0	0	0	0.052582	0	0	0.034907	0.057106	0.233041	0	0.041489	0.135294	0	0.129454	0.467518	0	0	0.071657	0.923234	1.47997	1.03074	0.25918	0.95622	0.392189	0.245718	0.012799	0	0.159601	0	0.612978	2.45347	0.256877	0.076882
Anaerobiospirillum_thomasii	0.400285	2.49161	0	0	0	0	0	0	0	33.26	4.6467	0	0	0	0	0	0	0	0	0.480714	0	0	1.64578	0	0.340946	0	0	2.87395	0	0.581338	2.80026	0	0	0	11.1646	8.29384	1.30488	2.89046	2.08432	0	0	0	0	0.975505	0	0.407108	1.71469	2.29687	0
Anaerobium_acetethylicum	3.57905	43.1703	0.324781	0.251567	0.108229	1.13122	0.314768	14.8578	10.238	74.8706	9.75932	4.14496	14.1579	2.44112	17.5995	0.642952	0.115865	2.796	0.446622	444.381	17.3728	3.74948	140.65	1.53531	53.636	7.86771	18.393	121.354	8.72311	73.5547	23.3799	1.55673	2.51555	65.5881	32.0174	135.366	68.8337	12.4608	71.0315	25.3922	10.2107	3.7292	0.293917	24.4148	1.37598	28.766	142.84	11.4476	7.83428
Anaerobranca_californiensis	0.289638	0.752102	0	0.040804	0.955663	0	0.04693	3.3776	0.093674	3.79456	2.73643	0.438109	2.60007	0.016319	0.949831	0	0	0.572797	0.117709	1.44776	0.286484	0.725161	1.82395	0.266812	10.5581	1.51254	2.89153	21.0187	0.429978	22.6233	4.88595	0.106084	0.204655	19.4727	5.72255	12.3849	1.38813	2.02137	8.66406	4.00224	1.50706	0.983602	0.116118	6.70335	0.329117	1.23017	0.693153	1.13295	0
Anaerobranca_gottschalkii	0.090493	1.44694	0	0	0	0	0	0.491513	0	2.29782	1.3896	0	0.79432	0	0.368579	0	0	0	0	0	0.126467	0	0	0.055649	4.524	0.841423	0.342963	8.57827	0.181319	2.00536	0.827826	0	0.565258	0.754883	0.45569	0.667358	0	0.38923	4.28041	0.630884	0.236281	0	0	0.630551	0.023219	1.52391	3.42392	0.182997	0
Anaerobutyricum_hallii	0.207546	42.8194	0.460441	0	0	0	0.080302	3.90504	2.78044	57.6153	5.76651	5.55749	6.61527	0.215728	7.56532	0	0.469528	1.42859	0.639319	112.325	102.505	3.71454	1148.53	0.857183	30.744	14.7183	9.17344	44.1158	0.94455	44.7936	14.8337	4.89346	1.71635	25.8181	18.1906	42.069	63.6405	8.69189	17.6651	9.75431	5.50966	1.86767	0.110705	3.44116	0.490802	21.9225	93.8864	6.29011	2.91206
Anaerococcus_hydrogenalis	1.54588	5.90138	0	0.220416	0	0	0	4.17943	0.486429	24.6216	6.17454	10.8583	12.5659	0.190961	2.84235	0	0	1.27856	3.48788	86.4998	127.838	1.73435	136.611	0.309651	52.2025	5.34589	16.3915	80.4313	0.419865	48.2353	17.9138	0	1.35812	41.3036	17.1805	38.0227	25.8886	4.60782	35.8068	9.81925	4.06654	1.31943	0.285509	13.2151	0.293172	6.98685	31.2527	1.42342	5.44734
Anaerococcus_jeddahensis	0.471715	0.430679	0	0	0	0.253154	0	1.08566	0	0.566693	0.431591	0.437576	1.27949	0.021452	0.084994	0.201679	0	0	0	7.8851	13.0811	0.300521	4.49999	0.35029	4.36706	0.262512	0.338739	2.42319	0	2.99629	2.11712	0.419253	0	1.43321	6.49818	4.16421	0	0.694618	1.76163	0.695802	0.182402	0.041334	0	1.97391	0.060689	0.245632	1.29968	0.053332	0.220739
Anaerococcus_lactolyticus	4.98112	2.83064	0	0.075768	1.73612	0.225729	0.366445	11.1705	2.167	9.01254	18.5444	4.49554	23.0327	1.17366	3.41254	0	0	0.354017	2.74144	52.454	50.6669	7.1301	13.31	0.17693	65.865	12.0802	20.5247	162.902	3.84005	85.936	15.9479	1.33491	3.06017	38.3678	44.1147	61.666	4.11236	18.1331	45.3126	11.7547	2.42456	1.71425	0.186605	23.6942	0.231462	1.91598	0.663285	6.93495	2.8438
Anaerococcus_marasmi	1.01822	0.297873	0	0	0.142774	0	0	5.2738	0.231812	5.24899	0.524009	0.630285	2.207	0.372	0.761713	0	0	0.589511	0	29.448	32.3385	1.08516	17.4227	0.272451	8.97004	1.32869	1.27013	14.1756	0.187751	18.5016	5.81159	0	0.100951	24.1013	11.4859	17.696	1.189	1.66675	9.24199	4.0438	3.09272	2.05839	0	5.97073	0.109472	0.941079	0.797697	2.054	0.89172
Anaerococcus_mediterraneensis	0.580576	0.980014	0	0.164407	0.740225	0.865969	0.173888	12.4775	2.07104	10.7421	15.9974	3.36427	8.02783	0.821558	5.16585	0	0.091966	0	0	22.1531	15.8346	1.55188	3.34184	1.40558	31.4264	4.59915	9.43852	61.3144	0.581567	69.6892	12.8333	1.21222	0.271597	108.408	31.3793	33.3874	0.21998	5.21007	43.1181	9.46416	5.17558	4.24198	0.031521	12.7209	0.651627	2.61402	0.565434	2.32554	0.818019
Anaerococcus_nagyae	0.687855	3.35976	0	0	0.277465	0	0	8.43245	0.797992	4.57866	1.66315	2.13768	8.33048	0	0.200408	0	0	2.07251	0.107231	45.2808	53.0767	1.67512	5.67068	1.61273	18.9958	2.80551	3.53252	35.6121	0.210358	30.6142	4.68464	0	0.3788	12.5434	7.59922	29.9808	0.790947	2.99416	28.5553	8.77809	1.84281	0.858394	0	8.89614	0.034619	0.738532	0.268413	0.716182	1.332
Anaerococcus_obesiensis	0.152056	0.071797	0	0	0	0	0	6.49187	0	0.68681	0.454814	0	2.67199	0	0.101098	0	0	0.725487	0	55.9183	3.98878	0.207686	4.86087	0.053298	1.86772	0.202306	0	5.49882	0.734714	4.54845	1.18016	0	0	4.12305	5.35182	10.385	0.102468	0.405862	2.13608	0.68678	0.172629	0.032044	0.100698	0.717445	0	0	0.034658	0.232114	0.142804
Anaerococcus_octavius	0.141203	0.317514	0	0.089012	0	0	0	2.31981	0	1.9038	3.90714	0.619016	1.61198	0.11873	0.516929	0	0	0.721919	0	35.6115	51.0288	0.601223	13.0383	0.056286	10.9245	6.75209	1.3121	14.8911	1.6137	18.6797	5.54045	1.3086	0.1608	23.9689	23.1342	17.6235	2.82411	1.30041	15.1546	2.70253	0.623826	0.922335	0.104908	6.60762	0.123898	0.841246	1.17151	1.03701	1.84655
Anaerococcus_prevotii	2.89672	1.836	0	0	0.484295	0	0	2.79567	0	2.89554	2.23005	6.55374	4.9391	1.94413	1.71619	0.12014	0	1.50753	0.111407	28.0388	47.0454	0.375861	4.70677	0.083262	12.495	3.75139	2.88694	28.8495	4.99767	34.6798	12.2303	0.258974	0.134423	28.6216	22.2287	24.9384	0.160313	0.867302	18.0984	3.58843	0.319712	4.07499	0.111859	10.1791	0.054182	1.11379	3.73676	1.14004	1.23828
Anaerococcus_provencensis	0	1.10007	0	0.206886	0.276814	0.451743	0.141235	9.61262	0.726811	6.63799	4.32352	2.64607	41.1194	0.795776	1.99536	1.53672	0	0.497972	0.641265	9.90825	21.2306	1.0585	7.12643	0.455747	26.9982	7.9857	9.47905	35.5636	1.69802	57.6421	13.9208	1.24538	0.768648	40.6586	7.75064	22.7576	0.509978	1.89423	56.8506	4.66636	1.49982	1.32825	0.236947	35.4907	0.193809	1.03387	0.498023	1.00072	0.549425
Anaerococcus_rubeinfantis	0.242573	0	0	0.060579	0.415221	0	0.158276	1.69296	0	4.67737	8.2185	2.76461	149.737	0.012087	0.299267	0	0	0.522023	0	33.5985	38.0986	0.646738	5.55327	0.397664	10.489	1.00051	3.48283	15.7071	0.334863	23.8817	1.41642	0.157665	0.974122	17.7446	5.89387	17.7486	1.03771	1.25428	11.2394	3.40428	0.644931	0.14446	0.023456	14.0358	0.027738	0.486138	0	0.098611	1.28801
Anaerococcus_senegalensis	1.25468	2.16558	0	0	0	0.97339	0	3.92495	0.081711	1.20758	7.43258	3.09692	2.12863	0.019246	0.41539	0	0	0	0	30.3114	41.5742	0	3.03152	0	3.38916	0.872859	4.74658	6.23258	0	5.45606	0.613792	0	0.056538	3.60217	6.96841	8.99987	0	3.10561	3.24478	0.342735	0.014152	0.85761	0	1.21643	0	0.515184	0.193935	3.12801	1.34421
Anaerococcus_sp_HMSC065G05	0.656789	0.949562	0	0	4.74763	0	0	1.77672	0	2.1991	6.7736	0.499955	162.48	0	0	0	0	0	0	0.805252	1.90766	0	0.587224	0	2.78233	0	0	10.8453	0.917255	12.115	2.10791	0.115634	0.0687	3.20072	1.14124	7.77705	0.637802	0.670878	4.52592	0.141697	0.588837	0.034053	0.030822	11.3761	0.240594	1.51741	1.51866	0.547181	0
Anaerococcus_sp_HMSC068A02	1.15336	0.40065	0	0	0.634119	0	0	0.260942	0	0.126963	1.08754	2.50931	0.191486	0	0.164454	0	0	1.31173	0	9.31752	8.37501	0	6.51227	0	0.22558	0.245592	0.310781	1.60269	0	0.549748	0.2202	0	0	6.59307	3.04975	6.2801	0	1.08026	0.031535	0.905312	0.321915	1.00802	0.013499	0.048244	0.039283	0.300201	0.748747	1.18614	0.663
Anaerococcus_sp_HMSC075B03	0	0	0	0	0.524394	0	0	0.293419	0	0.241905	0.544369	0.076475	1.47045	0	0.273485	0	0	0	0	5.34447	15.735	0.132576	1.61511	0.132529	4.79429	1.19016	0.82859	11.0187	0.229147	5.32605	0.757281	0.719456	0	3.97613	1.32989	1.01754	0.402883	0.545673	1.76908	1.13003	0.034439	0.195777	0	2.1883	0.322531	0.178301	0.138419	0.913009	0.1323
Anaerococcus_sp_Marseille-P3625	0	1.24713	0	0	0	0.252518	0	2.87038	0.507576	2.4452	2.27647	0.837861	3.65146	0.667137	1.0339	0	0	0.301738	0	17.4113	34.1691	0.753616	9.69047	0.66558	6.53805	1.22313	1.60991	26.4346	0.3823	9.56258	10.4356	0	0.318498	4.27081	9.98402	15.6038	0.578531	1.69403	13.073	5.07746	0.959212	1.84549	0	2.61854	0	1.22952	0.98993	0.814197	1.17684
Anaerococcus_sp_Marseille-P3915	0.968265	0.431178	0.412841	0	0	0	0	2.30619	0.75818	2.3987	4.5992	4.91511	6.44603	0.023145	0.302016	0	0	0.802696	0.508833	20.9293	29.0533	0.365717	6.57401	3.02605	12.1648	1.34479	5.90969	15.4045	0.369808	15.9843	6.15007	0	0	18.9466	8.16427	25.0983	1.1659	4.18333	12.6078	1.87018	0.164056	0	0	8.17825	0.059917	0	0.610782	0.844584	0.824909
Anaerococcus_tetradius	0.397984	6.63208	0	0	0.373026	0.274913	0	13.5124	3.50585	6.07617	25.663	27.7741	9.69975	0.522083	6.27956	0.314679	0	10.3958	0	27.8269	43.8512	3.51592	14.7143	1.68578	83.7337	2.86402	36.1815	89.3175	3.62428	56.0412	17.1417	0.700913	0.059317	45.247	33.4111	46.0048	9.65882	12.8058	30.8845	30.574	11.2858	1.22231	0.477563	16.6621	0.75818	0.186968	6.2639	2.95331	2.73356
Anaerococcus_urinomassiliensis	0.041782	0.118783	0	0	0	0	0	2.18845	0	1.33871	3.02209	0.718802	2.83928	0.011484	0.561728	0	0	0.481083	0	5.68988	13.4632	0.163515	1.30274	0.157339	7.21972	4.04094	4.17154	8.5533	0	6.32764	1.15515	0	0	6.15554	1.49144	6.86136	0.221593	1.02917	7.36181	2.09315	0.880248	0.67658	0.398515	4.92343	0.048983	0.156405	0	0.253323	1.22713
Anaerococcus_vaginalis	4.30507	0.363856	0	0.555554	1.11296	0	0	5.37301	0	6.79938	8.14253	2.37313	11.1922	0.852613	0.600126	0	0	5.87385	2.2987	39.844	51.7177	0.849329	6.58517	0.948356	19.8435	9.5502	8.96472	51.0687	7.325	35.8901	8.71696	1.0365	0	27.4093	14.8226	26.382	2.0106	2.18214	28.789	2.16424	0.575256	0.364024	0.141805	7.33215	0.089379	0.416606	0.973718	8.29012	7.56866
Anaerocolumna_aminovalerica	4.42396	26.9466	0.52129	3.73964	3.19554	0.094322	0.57816	20.7779	2.26464	49.6495	55.0153	23.9317	24.2716	0.670508	8.50523	0	0.037674	2.08452	1.58691	7.33113	22.9122	10.0146	72.9114	1.73054	117.437	22.1344	24.8516	149.552	18.9423	100.78	35.9274	4.71649	3.46974	93.7537	66.083	106.624	36.0022	27.4115	103.05	40.0942	10.8211	3.64739	0.534469	30.89	1.30189	24.4483	57.8871	22.0065	2.10444
Anaerocolumna_jejuensis	2.64309	29.521	1.74103	0	2.14842	0	0.485337	8.0305	0.506933	22.0693	17.8317	10.0913	40.2405	0.067874	4.31233	0	0	1.35564	1.15014	58.1134	25.5647	0.962179	35.8691	1.22504	53.5645	9.28437	5.00563	60.9046	1.61712	47.9564	19.2342	0.146345	1.58128	58.2307	29.0721	71.7835	53.2973	6.40063	24.7752	15.6381	6.0803	2.68461	0.340743	7.65504	0.044842	31.4807	79.5546	6.88672	0.811295
Anaerocolumna_xylanovorans	0.988824	25.526	0.057506	0	0.940107	0.197069	0	15.269	3.03584	31.2164	27.2611	9.46853	16.8874	1.50771	6.62738	0.357787	0.156456	2.01379	1.32936	18.1484	10.2477	5.58093	13.7502	1.51112	84.6397	15.9512	13.783	107.835	1.98339	44.0557	11.7155	1.06729	4.06187	54.8822	30.5633	42.6031	35.8839	9.40076	34.3759	20.3223	5.62659	0.525846	0.590761	36.9967	0.461242	22.9241	81.9274	19.6721	1.61588
Anaerofilum_sp_An201	1.44402	20.8026	0	0.165377	0.394231	0	0	6.0662	0.073856	7.4018	8.98978	1.10211	2.97451	0	1.2485	0	0	0	0.552773	3.46409	17.1395	0.066585	44.775	0.04213	9.05547	1.93366	4.60403	27.8721	0.597137	15.2002	7.04208	0	0.602498	17.6987	9.76296	19.5275	38.967	4.13969	14.833	4.80549	4.42575	0.310872	0.108939	2.51348	0.021251	19.3836	63.4562	6.89978	3.10827
Anaerofustis_stercorihominis	0.840078	24.8215	0	0	0	0	0.197511	7.2373	0.184825	14.9669	6.84427	0.677496	5.713	0	1.6776	0.336061	0	0.905021	0.296252	0.956551	1.5695	6.4442	6.75221	0.212761	19.8532	5.92691	6.6367	27.4107	10.3116	12.0292	5.78565	0	1.88817	24.9239	11.1302	18.965	30.4232	5.71409	17.3733	9.07451	3.73098	0.433882	0.205319	7.0643	0.0279	20.7324	48.0279	8.28587	0.689397
Anaeroglobus_geminatus	0	1.16064	0	0	0	0	0	2.44596	0	3.34036	2.57016	0	3.73774	0.263108	0.354274	0	0	0	0	0.227153	0	0	0	0.083689	6.07183	2.56668	5.12687	15.3868	4.29338	36.7862	4.35513	0	0	0.211788	4.92924	5.31698	2.93169	1.35063	17.3061	0.249355	0.437226	0	0	1.36794	0.494657	0.906277	1.51876	0	0
Anaerohalosphaera_lusitana	0	0	0	0	0	0	0	0	0	0	0	0	0	0	0	0	0	0	0	1.05497	0	0	0	0	0	0	0	0.570049	0	0	0	0	0	0	0	0	0	0	0	2.38607	0	0	0	1.66197	0	0	0	0	0
Anaerolactibacter_massiliensis	2.94874	6.16596	0.597954	0	1.49948	0.479841	0.675238	27.1636	3.58249	210.252	19.4252	8.25114	16.1785	0.59004	7.70499	0	0	1.89513	3.19612	20.3017	2.28399	1.56375	269.158	0.890244	46.9706	11.2877	13.2277	72.3139	2.77885	99.4076	19.2079	2.03428	1.82879	45.2937	45.0828	67.9347	10.2359	7.18978	63.1997	12.5465	4.99205	2.71656	0.2781	19.9174	0.381777	6.00407	17.863	8.45885	4.63089
Anaerolinea_thermolimosa	0	0.153663	0	0	0	0	0	0.127999	0	0.236262	0.166758	0	0.33786	0	0.255882	0	0	0	0	0.036203	0.322504	0.64883	2.13414	0.105837	3.0939	0.030891	0.203275	1.01615	0.069455	0.821623	3.07007	0	2.5841	0	3.7577	1.05425	0	0.038189	0.190033	0.021198	0.064562	0	0	0.523099	0	0	0	0.881548	0.147356
Anaerolinea_thermophila	0	0	0	0	0	0	0	3.87172	0	2.13148	0	0	0	0	3.02708	0	0	0	0	0.76956	1.40288	0.310066	0	0	8.34836	0	0	0.810459	0	4.21949	3.40592	1.55089	0	0	0	1.05235	0	3.08957	3.56674	0.224073	0.361183	0	0	1.53078	0.292918	0	0	0	0
Anaerolineaceae_bacterium	0.01898	1.22343	0	0	0	0	0	6.24236	0.219312	3.5584	1.33176	0	0.715282	0	0.711269	0	0	0.140884	0	0.236517	0.451843	3.34507	0.996129	0	6.00202	0	1.03581	9.40285	2.54021	7.63926	5.02306	0	0.317707	6.80636	6.66585	2.39105	2.74027	0.032107	11.4991	0.656101	0.262245	0.233559	0	3.49547	0.050442	0.630759	1.95381	0.477112	0.097425
Anaerolineaceae_bacterium_4572_321	0	0	0	0	0	0	0	0	0	0	0	0	0.250119	0	0	0	0	0	0	0.136534	0	0	0	0	0.499838	0	0	0	0	0.153047	0.068979	0	0	0	0	0	0	0	0.081298	0.330812	0	0	0	0	0	0	0	0	0
Anaerolineaceae_bacterium_4572_322	0	0	0	0	0	0	0	0	0	0.091176	0	0	0.204538	0	0	0	0	0	0	0	0	0	0	0	1.05371	0	0	1.39519	0	0.736121	0.083458	0	0	0	0.249357	0.165864	0	0	0	0.396558	0.132058	0.26406	0	3.65852	0	0	0	0	0
Anaerolineaceae_bacterium_4572_78	0	0.298908	0	0	0	0	0	0	0.076627	0.187369	0.467945	0.526153	0.256923	0	0.040897	0.048425	0	0	0.049414	0	0.014637	0	0	0	3.86714	0.068468	0.107126	2.38467	0.154591	0.153798	0.03706	0	0	1.29224	0.777889	0.378967	0.466316	0.028213	5.36852	0.329209	0.00509	0.019768	0.029774	0.094331	0.016548	0	0	0.125488	0
Anaerolineaceae_bacterium_46_22	0	0	0	0	0	0	0	3.27901	0	0	0	0	2.0654	0	0	0	0	0	0	0	0	0	0.872477	0	0.681068	0	0	0	0	0	0.335484	0	0	0	0	2.01705	0.318362	0	0	0	0.090252	0	0	0.498654	0	1.01703	0.810731	0	0
Anaerolineaceae_bacterium_oral_taxon_439	1.84421	10.228	0.248873	2.03889	10.884	1.5417	0.246541	116.448	0.319247	48.7868	34.8246	18.7335	31.8035	0.49758	18.1974	0	1.12309	2.19842	10.9327	19.2648	29.2755	74.2777	40.2994	9.13848	222.728	19.0132	67.2895	406.645	152.502	120.488	171.944	3.71631	62.9286	88.0019	122.247	78.302	8.42391	19.498	157.679	23.3692	2.33104	9.68009	3.81079	73.6939	3.50731	2.37146	7.77453	24.2349	9.46391
Anaerolineae_bacterium	0	1.4358	0	0	0	0	0	2.06022	0	1.84403	1.1771	3.80991	0.901616	0.02688	0.589913	0	0.385944	3.60359	0	0.162715	0.839928	3.70327	0.966569	0.127859	5.01827	1.88309	2.70165	7.5389	5.66727	10.7107	14.5797	0	3.98665	5.54289	5.57922	6.45396	2.16478	0.602497	9.55771	0.376182	0.038978	0.171399	0	2.52264	0	0.751244	4.18473	1.80857	0.387576
Anaerolineae_bacterium_49_20	0.138587	0.641399	0	0	0	0	0	0.598145	0	0.165424	0.03667	0.241761	0.024782	0.062345	0.148935	0	0	0	0	0	0.05083	0	0.192593	0	0.254785	0	0.226948	0.657267	1.34687	0.882225	0.285012	0.325399	0.04868	2.27899	1.31292	1.62854	0.394002	0.142405	1.22497	0	0.17094	0.036052	0	0.210036	0	0.976714	1.24406	0.117111	0.438119
Anaerolineae_bacterium_CG2_30_64_16	0	0	0	0	0	0	0	3.42843	0	0.752224	1.26843	1.9369	0.526468	0	1.22783	0	0	0	0	0	0	0	0	0.47063	0.349268	0	0	0.186262	0	0	0	0	0	0	0	0.331925	0	0	1.90804	2.30957	0	0	0	0	0	0	0	1.4657	0
Anaerolineae_bacterium_CG_4_9_14_0_8_um_filter_58_9	0	0	0	0	0	0	0	4.00659	0	0.867829	0	0	0	0	0	0	0	0	0	0.096721	0	0.121588	0	0	1.81827	0	0.353826	1.64901	0	0.879605	1.50748	0	0	0.260779	0.889724	0	0.278204	0	1.24991	0	0.079228	0	0.104757	0.886642	0	0	0	0	0
Anaerolineae_bacterium_SG8_19	0	0.457542	0	0	0	0	0	0.612235	0	0.232733	0.616061	0	0.069385	0	0.165128	0	0	0	0.48298	0	0	0.129087	0.982426	0	0.108377	0.111084	0.105888	0.036826	0	0	0	0	0	0.088057	0.292081	0.213238	0	0	0.243137	0	0.085234	0	0	0.52905	0.110018	0.47945	0.305947	0	0
Anaerolineae_bacterium_UTCFX1	0.031185	0	0	0	0	0	0	1.83259	0	1.10917	0.613838	0.472421	0.789932	0	0.118537	0	0	0	0	0.123803	0	0.142903	0	0.206742	0.881953	0.742085	1.06627	2.0714	0.897611	6.83482	0.536192	0	0	0.573608	0.687797	0.501497	0	0.073079	2.49695	1.62315	0.071991	0	0	0.068171	0	0.149729	0	0.698904	0
Anaerolineae_bacterium_UTCFX2	0	0	1.00016	0	0	0	0	0.668967	2.77387	2.32543	0	0	6.12085	0	0.724269	0	0	0	0	0.233639	0	0	5.94692	0.467798	10.2755	4.4177	0.876697	1.8249	0	8.0937	1.86204	0	0	0	0	0	0	0	5.33811	1.14696	0	0.289733	0	20.8364	0.760122	0	0	0	0
Anaeromassilibacillus_senegalensis	0.015788	31.2469	0.105858	0	0.047641	0.207206	0	4.37966	0.153873	12.2297	9.67258	1.79951	4.79207	0.629532	4.25617	0	1.04377	0	0.215858	1.69544	1.03449	1.52408	19.1314	0.69828	11.7182	4.46073	9.09869	34.4219	1.28734	17.0093	5.31435	0.270892	1.32322	13.7818	6.5753	15.2698	48.2543	5.19592	11.7643	13.8492	7.33195	4.26717	0.026004	8.09473	0.061826	23.7126	77.5389	6.70815	1.0005
Anaeromassilibacillus_sp_An172	2.9225	58.4717	0.020013	0.158161	0.831983	0.018677	0	12.7884	0.149402	327.809	13.2928	4.25105	10.8222	0.914249	4.86205	0.117832	0.17499	0.58746	1.23149	7.95336	3.39677	4.37418	21.3664	1.28258	38.101	18.3198	14.9956	76.9159	1.88182	63.4145	22.865	2.73827	3.97099	83.8851	35.2935	30.0144	62.716	5.95359	47.3096	12.2626	10.9504	2.6793	0.909997	20.6278	0.948562	33.2949	137.188	17.26	1.31744
Anaeromassilibacillus_sp_An200	0.064208	51.9917	0	0.296068	0.599347	0.59054	0	2.94895	0	13.3551	4.41603	1.26792	6.07872	0.09127	3.8727	0	0.321554	0.516766	0	11.545	11.8927	1.90723	35.1762	0.239724	13.4483	0.75844	6.54857	22.6958	0.822017	19.4193	4.8012	0.413502	0.424046	16.7506	8.16589	10.3432	73.9014	5.88068	12.6389	5.80679	6.01772	0.531091	0	4.15873	0.169118	32.2023	99.5671	5.64732	1.15932
Anaeromassilibacillus_sp_An250	0.091441	16.6668	0	0	1.00986	0.141471	0	2.66701	0.434709	3.40758	0.484228	1.34844	2.96308	0.414687	2.40323	0	0	0.15764	0.286689	7.6706	4.15673	0.019103	11.2137	0.723599	14.5573	3.51729	7.89465	23.3875	1.10376	14.9433	2.7784	0.742929	0.219895	3.84781	0.98749	7.4041	25.5972	1.94842	17.7016	2.51694	2.55571	0.297764	0.085837	5.0205	0.054832	9.98645	58.9583	5.15032	1.02741
Anaeromassilibacillus_sp_Marseille-P3371	0.646849	13.1946	0	0	0.33062	0.032346	0	5.43592	0	11.8399	5.31287	2.97827	2.43125	0.087292	5.59286	0	0.336025	0	0.546289	1.43833	0.619138	1.34012	4.84788	0.988728	23.8136	6.35088	9.40045	71.0436	4.18783	26.7714	2.61391	0.453081	0	16.6254	7.32554	8.78259	12.4793	2.85357	34.0519	5.00003	3.85295	0.694821	0.476879	12.8923	1.47985	7.32523	32.5729	5.92343	0.420295
Anaeromassilibacillus_sp_Marseille-P4683	0.27675	19.3609	0	0	0.062469	0.141534	0	3.93714	0	5.19274	5.62165	4.12751	2.22718	0	2.58355	0.111968	0	0.091688	0.366178	3.19837	4.65888	9.33082	13.6002	0.280899	13.2947	3.91254	6.97519	19.9587	1.19935	14.5572	6.17455	0.520106	3.78155	28.1406	8.41212	14.2099	24.4798	4.02388	10.4278	9.72827	4.61902	0.360885	0.118545	7.09398	0.548102	12.9071	46.9289	6.30215	1.17785
Anaeromicrobium_sediminis	0.933334	2.63419	0	0	1.91771	0	0.219223	9.06997	0.581177	14.6353	14.5149	10.3622	20.4368	0.277689	5.17172	0	0	0.535725	0.514233	6.25237	4.47929	4.12073	7.63481	3.42241	78.0696	5.42699	16.3928	139.506	3.18324	118.984	25.3943	2.26369	1.0844	45.566	17.3853	62.3575	6.48001	10.1959	66.6125	24.7654	4.12821	3.04062	0.275365	24.4382	1.03726	3.84725	5.23352	12.6216	0.228794
Anaeromusa_acidaminophila	0	0.812123	0	0	0	0	0	0	0	0.976004	0	0	1.38857	0.596329	1.08322	0	0	0	0	0.246916	0.145472	0	1.49729	0.245998	0.129186	0.436235	0	8.82698	0	1.72798	14.3473	0	0	0	4.70467	2.73432	2.18309	1.50726	8.20636	0.104882	0.094321	0	0	0	0	1.30873	6.03006	0.042344	0
Anaeromyxobacter_dehalogenans	0	0	0	0	0	0	0	0	0	1.02769	0	0	0.639009	0	0	0	0	0	0	0	0.338689	2.11035	0	0	0.824715	0	0	0.168591	0	2.64794	0	0	0	0.200848	0	0.299237	0.208207	0	0.262685	0	0.059549	0.167777	0	0	0	0	0	2.08042	0
Anaeromyxobacter_sp_Fw109-5	0	0	0	0	1.17932	0.148237	0	0.528802	0	0.19012	1.46509	0.145258	0.273675	0	0.271235	0	0	0	0	0.028212	0	0	0.382783	0.653389	1.59362	1.14528	2.00859	0.392282	0	0.398282	0.456419	0.198628	0.464099	0.78189	0.431576	0.435944	0.373913	0.424958	0.653123	2.16046	0.218593	0.029036	0	1.04646	0.175047	0.609238	0	0.108586	0.20124
Anaeromyxobacter_sp_K	0	0	0	0	0	0	0	0	0	0	0	0	0	0	0	0	0	0	0	0	0.042486	0	0	0	0.199511	0.133434	0.127689	1.22907	0	0	0	0	0	0	0.232582	0	0	0	0	0.09051	0	0	0	0.076729	0	0	0	0	0
Anaeromyxobacter_sp_PSR-1	0	0	0	0	0	0	0	0	0	0	0	0	0	0	0	0	0	0	0	0	0	0	0	0	0	0	0	0	0	0	0	0	0	0	0	0	0	0	0	0	0	0.678546	0	0	0	0	0	0	0
Anaeromyxobacter_sp_RBG_16_69_14	0	0	0	0	0	0	0	0	0	2.713	0.025646	0	0	0.939245	0.041459	0	0.261536	0	0	0.092952	0.055433	0	0	0	0	0.057648	0.08126	0.137927	0	0.88289	0	0	0	0	0	0.62933	0	0.017817	1.56271	0.01319	0	0.15008	0.022611	0.365368	0	0	0	0	0.2532
Anaerophaga_thermohalophila	2.18723	0.345428	0.374269	0.296068	0.15944	0.098417	0	10.8681	0.18966	9.55712	5.79603	2.01763	1.63857	0.284679	5.04631	0.079039	0	0.132703	0	0.200705	0	0	0.082496	0.974782	4.32549	0.482113	2.24511	12.5386	1.28655	0.966888	0.912264	2.8821	1.85302	4.08448	4.11862	9.5734	0.698663	2.99585	14.4387	2.78568	0.094301	2.47128	0.034792	0.683532	0.060701	1.30415	0.478085	3.74483	23.1906
Anaerophilus_nitritogenes	3.14644	5.26286	0	0.154503	1.0032	0.813703	0.278106	9.60206	3.71197	21.5057	27.7407	9.66036	25.7745	0.167835	7.03021	0.453681	0.125006	1.39115	3.0821	5.91379	2.0726	4.44838	19.5389	1.78764	87.7488	15.5543	15.4335	164.187	12.2639	122.065	17.2989	3.39126	5.53882	47.7416	18.0166	69.1812	6.9027	15.2315	53.1517	29.5033	6.48068	3.54631	0.454629	30.1382	0.668913	1.35008	4.00243	5.82716	0.046021
Anaeroplasma_bactoclasticum	0.857035	20.4459	0	0	0	0	0	10.6767	0	684.299	3.41421	6.04053	0.400031	0	0.99468	0	0.016657	0	0.649302	0	0.969307	0	2.179	0.471573	0.398314	0.274429	2.85323	0.601969	0	1.86691	0.016596	1.46538	0.942159	0.723239	6.37731	1.69186	20.6063	2.32469	0.814808	0.404311	3.88691	0	0	0	0	8.38839	30.828	5.29026	0
Anaerorhabdus_furcosa	15.6699	10.5512	0.686025	0.752285	4.0659	7.14014	1.65805	88.1465	8.29788	125.228	76.597	33.3269	107.462	5.09929	35.9941	0.363187	0.687934	20.0858	2.02903	30.8311	4.64085	4.91281	148.245	3.79774	190.963	38.8963	35.2964	491.641	98.0818	416.329	95.4446	26.2981	7.68253	363.364	419.634	404.066	13.226	58.9368	711.755	35.0828	37.3113	51.0383	2.6909	100.012	8.41352	10.5304	22.7967	27.8988	1.58275
Anaerosacchariphilus_polymeriproducens	2.33149	51.6231	0	0.105792	4.08293	0.188308	0.852204	17.3215	3.35465	37.8134	33.4539	7.51258	16.5997	0.616065	5.76382	0.338741	0.651553	13.6406	0.145093	4.65998	6.15818	5.7333	27.3284	1.72763	83.1656	13.1252	22.71	94.5857	5.22523	75.4685	25.4169	3.65764	4.94358	91.6128	50.6435	114.759	72.8003	17.6278	73.6963	21.0064	9.76704	6.69963	0.045664	18.3334	1.409	37.7446	141.07	21.6152	0.533248
Anaerosalibacter_massiliensis	0.351002	6.16343	0	0.345449	1.53111	0.283287	0	13.8866	5.58575	15.2915	18.9694	10.2316	12.785	0.230296	7.73199	0	0	0.646452	0.566495	7.45744	9.3736	2.93398	10.507	2.25851	89.8254	14.8715	18.0476	127.405	5.00346	101.008	15.2811	0.498297	3.18917	88.4588	27.2453	54.9789	7.89259	7.83726	52.3396	30.7715	5.56274	4.31131	3.24671	26.9134	1.42312	3.61935	2.1849	6.34655	0.187721
Anaerosalibacter_sp_Marseille-P3206	2.01571	9.38143	0.303067	2.19752	13.2464	0.039745	1.08167	30.4477	7.4695	42.7727	50.3945	14.6021	46.5147	0.201207	13.6252	1.3218	0.047902	5.90876	4.29391	11.4498	2.10401	8.74029	30.6075	3.40389	159.403	29.2518	33.9111	256.712	8.4965	309.4	73.0604	2.66637	7.41413	180.555	69.4602	162.725	19.747	22.4886	101.035	41.9059	10.179	5.62774	3.37345	49.0755	1.32973	8.33392	7.80244	16.2562	0.142944
Anaerosphaera_aminiphila	1.54213	8.87427	0.209694	0.37005	0.723757	0.562968	0.86643	14.7877	4.31751	14.401	29.1293	13.6506	17.5921	0.820532	2.83903	0	0.46104	1.71449	4.39002	15.7817	11.847	3.41063	20.1959	1.30004	65.0405	18.4437	14.2878	127.939	4.84595	89.5633	10.2316	2.59549	2.23155	47.3299	24.7301	50.9361	8.11274	7.846	55.3108	26.7304	8.28013	3.22772	0.656185	25.0841	0.741563	3.96543	10.6377	10.1437	5.05542
Anaerosphaera_multitolerans	1.65231	4.93328	0	0.471978	1.09839	0.657088	0	22.4162	2.48335	21.228	22.7674	12.9514	23.4517	0.810691	3.88752	0.706441	0.161781	0.253361	2.28578	24.185	14.452	5.47635	17.8421	1.2853	94.0926	12.377	19.8146	185.656	6.06205	127.315	90.539	3.99562	0.808261	89.264	42.5022	101.575	6.77079	11.3419	68.5617	28.7712	7.99356	4.21304	1.0072	55.8672	0.509865	5.95988	4.22947	5.64842	1.56598
Anaerosphaera_sp_HMSC064C01	0	0	0	0	0	0	0	3.00057	0	0	0	0	0.14938	0	0	0	0	0	0	0	1.07069	0	0.486171	0	0	0	0.306845	1.5872	0	0.406375	0	0	0	0.461048	0	0	0	0	0.230065	0.207692	0	0	0	0	0	0	0	0	0
Anaerosporobacter_mobilis	1.37606	82.6832	0	0.318739	5.17605	3.26586	0.346506	14.9837	1.62714	54.5655	32.4049	10.4241	24.1875	0.805089	6.80694	0.153819	0	5.02593	1.07953	9.09049	14.4507	3.11659	63.5763	2.14273	96.5308	20.5078	13.26	86.4552	10.7164	73.2277	18.7129	4.07967	6.72226	80.1312	35.5362	69.8019	60.3846	16.8335	46.8303	21.6834	16.8437	3.89441	0.116952	30.1729	1.2781	35.0654	130.112	14.0916	3.45923
Anaerosporomusa_subterranea	0	7.42478	0	0	0	0.10521	0	2.09667	0	3.17879	0.464265	0	0.631112	0	0.473639	0	0	0.233025	0	0.279496	0	0	0.763058	0.107068	3.13625	2.59529	2.43365	3.41385	0	1.87638	1.23542	0	0.41453	5.08617	2.19812	5.30604	2.97074	0.489333	2.17908	0.731194	1.03206	0.094072	0.052475	0.587289	0	3.41336	4.38737	0.540981	0.068522
Anaerostipes_caccae	2.33472	71.2738	1.48496	0.362664	0.975124	0.351923	0.49316	22.6406	0.852083	33.9363	12.4081	7.66007	96.913	1.24835	21.4044	0	0	0.814537	4.11893	120.312	30.6454	1.67526	72.8782	0.196254	57.2347	15.4949	27.5783	139.389	14.2384	63.5194	50.9092	0	1.88137	31.2737	22.4822	59.0905	100.533	14.7359	84.9616	23.0453	14.0402	13.2145	3.51076	98.7115	4.42517	43.4461	166.154	25.2529	5.07346
Anaerostipes_hadrus	1.15671	28.6562	0.126202	0.355777	0.873229	0.341359	0	5.10305	0	30.2009	10.7527	1.41481	6.01034	2.74533	1.84365	0.115375	0	0.154147	0.242912	59.063	15.0607	0.570363	196.334	0.972114	31.5824	4.83602	13.978	28.4081	0.98168	43.7427	5.53112	0	0.494297	8.90309	10.015	29.7256	16.3473	3.90898	17.2659	5.85045	2.16075	0.246007	0.250522	4.57404	0.248155	11.1117	23.4986	4.62453	1.91341
Anaerostipes_sp_494a	1.23414	15.9177	0	0	0.084742	0.117067	0	5.95355	0.134141	13.1098	0.801251	0	0.112472	0.055194	0.16643	0.162687	0	0.136701	0.716075	0.837855	1.00128	0.328812	259.986	0.103489	3.11843	0	0.234649	2.27392	0.170372	0.470258	1.66734	0	0	1.99821	4.78949	3.82135	12.9649	5.26849	2.7323	0.5298	1.42161	0.035894	0	1.07584	0	8.38487	32.9002	2.05303	0.811666
Anaerostipes_sp_992a	0.898073	44.7114	0	0	0.985939	0	0	4.66991	0.375238	23.4017	6.60027	5.96886	7.07815	0.155092	1.48695	0	0	0.48964	0.807909	72.8835	20.5119	5.66747	69.5175	1.04197	18.9119	3.0616	3.64123	48.6377	0.73154	40.8118	8.98997	0.096805	0.249422	40.0239	14.2883	49.4422	43.2941	9.17216	23.7062	13.6891	8.35493	1.02553	0.01603	6.31695	0.439581	30.3159	130.567	9.21769	5.63059
Anaerostipes_sp_AF04-45	0.515812	1.24336	0	0	0	0.368079	0	9.34295	0	3.2312	4.7176	6.90967	14.7544	1.37432	0.047908	0	0	0	0	4.19655	0.43203	0.060487	6.8695	0.008841	19.7529	11.3536	8.05295	14.6216	0	13.2535	6.87013	0.131881	0.366292	3.93035	12.2159	23.3945	2.92082	0.697315	1.28235	5.22959	0.30628	0.518527	0.03556	2.65039	0	1.22239	1.83991	0	0.080084
Anaerostipes_sp_BG01	0	0	0	0	0	0	0	0	0	0	0	0	0	0	0	0	0	0	0	0	0	0	0	0	0	0	0	1.06218	0	0	0	0	0	0	0	0	0	0	0	0	0	0	0	0	0	0	0	0	0
Anaerostipes_sp_CAG276	0	0	0	0	0	0	0	0	0	0	1.20066	1.93095	3.48448	0	0	0	0	0	0	9.61293	3.08791	0	0	0.454301	6.69211	0	0.615785	7.41286	0	1.96018	0	0	0	1.31869	0	0.555602	0	0	2.45893	6.95697	0	0	0	0	0	0	0	0	0
Anaerostipes_sp_NSJ-7	0	1.66267	0	0	0	0	0	0	0	0	0	0	0	0	0.023537	0	0	0	0	0.018621	0	0	0	0	0	0	0	0	0	0	0	0	0	0	0	0	0.487356	0.202176	0	0	0.176964	0	0	0	0	0.325598	3.08788	0	0
Anaerotignum_faecicola	0.517471	4.82553	0	0.032392	0	0	0	1.1238	1.15906	0.284082	0.163529	0.031144	4.58307	0.046793	0.173119	0.50156	0	0	0	0.030152	0.034673	0.151848	0	0.083011	0.90192	0.247318	0.339048	0.865771	0	2.57796	0.130043	0	0	0.551245	0.072788	1.35295	21.8354	3.18964	2.44272	1.04455	1.40124	0.182214	0.099213	6.20369	0.020528	12.9231	40.2075	5.26685	0.750454
Anaerotignum_lactatifermentans	0.59997	55.369	0	0.824176	0.467009	0.201344	0.242668	17.2605	0.758801	41.1237	28.5334	4.71375	32.9883	0.454881	4.17185	0	0	2.52856	1.98819	42.2838	25.0296	2.04648	207.981	1.30972	57.4673	8.12523	11.0576	92.1793	3.9027	72.9528	25.0836	0.893795	1.47518	26.4666	36.3559	48.7136	146.77	21.9966	41.2558	19.4246	10.6496	1.40738	0.532267	13.4065	0.214685	68.1577	259.099	30.2333	3.85906
Anaerotignum_neopropionicum	1.21482	20.8041	0	0.203344	0	0	0	6.99263	1.75323	7.48268	13.4874	7.61917	300.338	0.020457	4.5869	0	1.07609	0.33778	1.90553	33.9434	16.9917	0.978522	38.4227	0.202544	23.7639	5.90327	3.05333	56.9145	9.71144	37.8003	6.33088	0.268729	1.1221	36.7039	8.85384	20.7823	95.9325	5.5298	29.2213	10.4461	5.29592	1.69813	0.117412	4.72967	0.185764	47.788	154.469	21.9128	3.54224
Anaerotignum_propionicum	1.34644	32.4801	0	0.060181	1.9618	0.125658	0.250342	15.6377	2.18214	22.9589	11.4728	11.9202	809.674	0.243262	6.9034	0.179234	2.33155	3.94798	0.424869	6.66079	15.0413	3.90911	35.4474	2.8764	80.6467	10.8111	16.1903	113.389	8.64123	93.0124	18.4191	2.01178	2.17133	52.7277	27.9147	87.6347	136.345	16.9698	60.2404	31.1655	9.097	4.9282	0.668401	16.8676	1.33562	58.4012	200.35	23.4629	4.51684
Anaerotruncus_colihominis	6.66231	209.153	0	0.11509	2.97451	0.203667	0.353569	28.2394	1.87668	70.327	44.4465	9.47929	36.9525	2.16743	15.339	0.252569	0.179458	8.53629	0.527144	26.1252	14.0236	8.05164	60.8311	1.81463	117.524	10.0469	43.9105	151.824	15.3445	122.18	30.9696	1.32664	10.8803	103.009	51.8629	101.815	336.069	33.2866	66.347	47.0502	36.4632	2.98475	1.6539	46.2726	2.5766	170.222	585.16	54.1318	3.07376
Anaerotruncus_massiliensis	0	7.89694	0	0	0	0	0	0.361514	0	0.908649	0	0	1.08201	0	0.226772	0	0	0	0	0.286564	0.044387	0.030818	0	0.260609	2.82426	0	1.91854	7.53374	0	5.10465	0.424703	0	0	1.31188	0.620186	2.09839	14.2921	1.32185	6.45397	0.386389	0.972756	0.021597	0	3.73789	0.323245	4.7703	24.0164	1.4724	0
Anaerotruncus_rubiinfantis	0	8.05951	0	0.125872	0	0.384378	0.072396	3.08394	0.176576	13.7705	7.62324	1.03799	0.177266	0	0.275054	0	0	0.294119	0	0.183081	0.422831	0.808922	0.735748	0.368187	16.2765	0.224096	1.2016	12.9198	0.548425	11.9801	0.479856	0.782203	0.231173	10.3883	7.21217	8.82642	9.13371	1.09207	5.6527	1.30235	1.18564	0.391154	0	1.76647	0.11109	5.44981	25.7976	1.76008	0.02506
Anaerotruncus_sp_1XD22-93	0.069853	1311.45	0.495469	0.551751	8.85173	2.92684	2.50467	10.1539	3.2864	37.6364	38.7884	8.77324	22.0467	0.31626	21.4292	0	7.6369	0.798033	1.72946	59.8299	60.4422	2.19261	39.9639	1.56116	38.7015	5.0643	6.48935	100.965	9.37492	54.3692	15.4152	1.09041	3.10575	53.2843	18.6682	54.7414	1502.45	114.096	41.3708	30.387	181.526	1.67596	0.66847	11.2903	0.183691	819.426	2947.75	199.244	1.19373
Anaerotruncus_sp_22A2-44	0	1.21435	0	0.021552	0.126526	0	0	0.20276	0.132659	0.085865	0.334616	0.088461	0.402486	0.005469	0.11255	0	0	0	0	0.025934	0	0	0.131288	0.028052	1.51465	0.268259	0.417887	2.7797	0.065452	0.383776	0.485382	0.083962	0.275141	3.08121	0.826715	2.33537	0.662698	0.133747	1.44635	1.41944	0.086563	0	0.004756	0.062338	0.006868	0	1.53186	0.116206	0
Anaerotruncus_sp_AF02-27	0	9.96771	0.047852	0	0	0	0	3.47103	0	2.57092	3.89963	0.226806	0.978781	0	0.530263	0	0	0	0	15.3669	0.162297	0	8.77314	0	6.28891	0.958895	0.877158	5.02847	0.513619	8.26271	1.17085	1.74542	0.105402	6.55296	0.357288	7.17975	31.2261	2.94514	4.96277	1.59471	5.35524	0.866477	0	1.21249	0	14.9739	57.4025	4.98385	0
Anaerotruncus_sp_CAG390	0.11169	20.9859	0	0	0.231841	0.209439	0	1.04774	0	45.8169	0.972417	0.785868	1.12755	0	2.48991	0	0	0	0.071839	19.0533	1.84959	0.433623	42.3268	0.099374	2.03427	1.7033	2.55858	13.7669	0.450974	7.01453	0.200408	0	0.327665	0.974069	9.34283	7.8258	24.5378	4.57679	9.09494	2.81028	5.27036	0.020355	0.374983	4.30263	0	10.8053	42.8796	4.8164	2.31426
Anaerotruncus_sp_CAG528	0	11.7799	0	0	0	0	0	0.179021	0	7.13832	0	0	0	0.947817	0.270356	0	0.222218	0	0	0.944683	21.7251	0.1593	0	0	0.684319	0	0	0	0	0.204243	0.296487	0	0	0	0.463781	0	30.2454	3.53106	0.142203	0.946249	1.74114	0	0	0.481379	0	28.4336	52.0843	2.0821	0
Anaerotruncus_sp_G32012	0.305715	456.858	0	0.499009	2.91706	0	0.235302	3.425	0	1.81455	4.39349	1.2679	1.4887	0	8.32752	0	0	0.682722	0	3.05218	3.4661	0.155145	6.11984	0.540931	19.4273	5.09305	5.96338	17.5651	0	7.04434	1.52701	0	0	15.1269	10.5639	7.0204	663.279	42.2254	1.73388	7.684	68.5901	0	0.141106	1.35732	0	381.058	1322.74	91.8334	3.09492
Anaerovibrio_lipolyticus	0	7.90658	0	0	0	0	0	2.79613	0	33.6719	1.00509	0	14.2189	0	1.41463	0	0	0	0	0.467017	0	0.201901	0	0.043011	4.78493	0.120537	0.701814	31.7478	0.320982	10.9996	11.6062	0.185287	0.247117	7.94816	5.08479	9.75289	11.2407	2.03168	57.1893	2.43096	0.931917	0.487982	0.018018	1.44513	0	11.742	23.0509	3.86308	0.051301
Anaerovibrio_sp_JC8	0	13.2002	0	0	0.089206	0	0	0.848265	0.102747	11.6828	1.81326	0	3.07852	0.239463	2.28874	0	0	0	0.81093	0.34628	0	0.029503	1.57071	0.288738	4.94145	1.28273	0.170504	7.79184	0	28.4036	9.85366	0.44367	0.386874	26.6324	4.54775	5.8455	14.6633	2.96243	12.4275	1.56306	0.670488	0.525696	0	0.881888	0	4.83836	22.834	0.708357	0.160138
Anaerovibrio_sp_RM50	0.081699	10.5493	0	0.243424	0	0.231921	0	2.17812	0	32.1165	1.04741	4.23797	13.9969	0	1.95964	0	0	0	0.161824	1.26859	0	1.60242	2.11992	0.492228	5.47487	0.815242	2.03244	32.0838	0.440866	15.9232	2.35502	0.223525	0	3.86259	4.11144	8.1131	6.7914	1.2653	26.9258	4.66293	1.22982	0.676635	0.048425	3.82087	0.039411	3.28394	18.6541	4.58907	0
Anaerovirgula_multivorans	0.226333	6.36174	0	0.365836	2.0311	0.397249	0.759263	8.52134	1.92857	22.0767	24.3591	5.88225	29.621	0.474096	7.69647	0.068017	0.547698	1.49557	1.86728	4.59232	0.581929	6.99522	15.1308	2.02218	129.262	15.7369	30.1236	131.986	3.13675	143.242	21.1386	2.41594	5.90668	60.8825	19.2283	74.8497	11.426	15.7224	51.7868	32.3514	7.86323	4.41893	0.388343	21.3332	2.37388	6.60118	21.2706	9.4248	1.36956
Anaerovorax_odorimutans	3.46582	14.2941	0.411391	0.332724	1.6051	0.893031	0	38.5732	4.79581	26.7548	45.147	55.545	84.9191	4.05064	33.8269	0	2.79532	4.12929	7.93788	8.23655	32.518	9.374	26.2782	6.93792	349.32	20.9583	42.6731	491.67	23.5318	149.466	31.399	7.20085	8.37581	246.015	137.869	180.929	34.6828	28.8302	187.175	63.9443	12.9527	10.6708	1.55776	42.3158	1.76313	13.5579	45.0277	37.4973	50.1594
Anaplasma_centrale	0	0	0	0	0	0	0	0	0	0	0	0	0	0	0	0	0	0	0	0	0	0	0	0	0	0	0	2.38209	0	1.02554	0	0	0	0	0	1.03285	0	0	0	0	0	0	0	0	0	0	0	0	0
Anaplasma_phagocytophilum	0	0	0	0	0	0	0	22.8225	0	0.125349	0	0	0	0	0	0	0	0	0	0	0	0	0	0.698534	0	0	0	0	0	0	0.686863	0	0	0	0	1.27329	0	0	0	0	0	0	0	0	0	0	2.24451	0	0
Ancrocorticia_populi	0	1.45448	0	0	0	0	0	2.35028	0	3.12345	8.63368	0.617571	1.35418	0.396963	0	6.38431	0	0.870181	0	1.70272	5.75408	1.47978	4.16927	0.324773	20.4698	4.07191	5.07244	14.6314	125.09	53.3532	9.41213	0.370573	0.324791	6.00679	4.66824	0.977044	0	0.790827	7.34136	0.315208	0	0.130406	0.22893	6.2722	0.583009	0	0.435331	2.34951	0
Ancylobacter_aquaticus	0	0.517636	0	0	0	0	0	0	0	0.625662	0	0	0	77.6938	14.3639	0	0	0	0	0	0	3.18905	0	0	0	0	0	0	0	0	0	0	0	0	0	0	0.089376	0	0	0	0.08564	0	0	0	0	0	0.086213	0	0
Ancylobacter_dichloromethanicus	0	0	0	0	0	0	0	0	0	0	0	0	0	0	0	0	0	0	0	0	0	1.26107	2.02382	0	0	0	0	0	0	0	0	0	0	0	0	0	0	0	0.635768	0	0	0	0	0	0	0	0	0	0
Ancylobacter_rudongensis	0	4.35703	0	0	1.52282	0	0	0	0	0	0	0	1.67551	0	1.55369	0	0	0	2.34924	0	0	3.90878	1.86676	0	0	0	0	0	0	0	0	0	0	0	0	0	0	0	0.602368	0	0	0	0	0	0	0	0	0	0
Ancylobacter_sp_FA202	0.095887	0	0	0	0	0	0	0	0	0	0	0	0	0	0	0	0	0	0	0	0	1.99667	1.00567	0	0	0	0	0	0	0	0	0	0	0	0	0	0.145374	0	0.253825	0.042525	0	0.0364	0	0	0	0	0.957006	0.210522	0
Ancylomarina_euxinus	0.058999	0.031524	0	0	0	0	0	1.50629	0	5.26603	3.82151	2.64964	0.915512	0.357814	2.21484	0	0	0	0	0.177725	0	0	0.916971	0.271025	2.29668	0.280142	0.62018	4.55548	3.30943	2.16954	0.188186	4.62035	0.91925	2.29472	0.434687	2.25939	0.620993	0.935232	2.29698	2.90994	0.265704	0.357699	0.171849	3.3876	0.045227	0.189492	0	1.85953	29.4936
Ancylomarina_longa	0.301777	0	0	0	0.248876	0	0	13.5381	0	4.97633	2.13869	0.122444	0.276432	0	3.17666	0	0.156543	0	0	0.21607	0	1.88052	0.130326	4.08559	0.857102	0.16636	2.38176	3.0136	0	0.518995	0.454043	1.72689	0.294644	4.29803	6.80053	2.96117	0	1.43456	4.76054	1.40421	0	0.213211	0.110935	2.13028	0	0.193854	0.067751	1.16488	17.6961
Ancylomarina_salipaludis	0	1.9377	0	0	0.197357	0	0.508129	4.85911	0	5.473	5.1981	2.98348	2.14207	0	1.83047	1.26567	0	0	0.131964	0.318248	0.190817	1.12294	6.76073	0.577248	10.2689	11.3483	7.69891	11.4993	0.538453	12.6809	4.19449	0.887931	0.65584	6.3038	2.49781	15.5765	1.38047	2.51334	15.2213	3.84359	5.24295	3.68398	0.735483	15.201	0.34925	0.07036	0.274182	0.616445	0.161794
Ancylomarina_subtilis	0.556545	4.86697	0	0.253888	0.860443	0.561805	0.176781	21.556	1.79271	1.62305	23.7323	3.90663	6.02554	0.775444	1.56324	0	0.308583	1.03211	3.03878	0.498588	0.031642	0	0.859204	1.58718	0.638923	7.4752	3.42579	22.7598	1.104	3.24233	0.114832	1.47431	2.87363	1.06924	8.14208	12.6981	3.21849	17.4283	24.1881	4.21866	0.298753	0.192635	0.044107	0.127522	0	8.23022	2.71533	6.16303	32.545
Anditalea_andensis	0.164735	0.304532	0	0	0	0	0	0	0.968969	3.77047	0.977743	0.830511	0.438151	0	2.27123	0	0	0.283693	0	0	0.037418	0	0.284938	0.696991	3.0903	0	1.14281	4.91714	2.40225	0.068684	0.425251	0	1.07005	2.07401	1.78331	1.25845	0	1.72523	1.84161	0.73804	0.150207	0.561725	0.046383	1.70108	0.603095	0	0.052531	0.416341	0
Andreesenia_angusta	0.39229	1.9512	0	0.174089	3.81058	0.189035	1.66852	6.71525	3.7279	17.2892	21.5946	6.53051	11.4724	0	3.39731	0	0	2.97426	1.14854	12.8059	1.57628	5.66433	13.2267	3.02026	46.4439	7.97531	14.1007	92.2552	1.26409	75.1541	18.4873	0.63786	1.66571	66.0671	25.3917	53.3218	5.84494	6.02645	39.0417	24.4622	6.183	4.42084	0.666741	16.5957	0.842602	2.62211	2.33362	5.36939	0.38641
Andreprevotia_chitinilytica	0	1.55614	0	0	0	0	0	5.91461	0	0	0	0	0.403318	0	0.531865	0	0	0	0	0	0	0	0	0	3.27151	0	2.75772	3.21094	0	2.78648	0.366294	1.72981	0	0.847932	0	0.675815	0	1.57094	3.84141	0	0	0	0	4.42227	0	0	0	0	1.09971
Andreprevotia_lacus	0	0.830304	0	0	0	0	0	13.1628	0	1.15559	6.9813	0.268665	0.438316	0	6.38591	0	0	1.29822	0	0.105272	0.487977	0.213346	1.81918	0.05407	3.27729	4.09455	5.3395	0.603544	3.07473	3.49421	0.865106	0	5.71133	0.233391	0.409805	1.53124	0.110566	0.578525	1.69542	1.22621	0	0.268408	0.019325	0.672503	0.018021	0	0.029592	0.196328	0.050208
Aneurinibacillus_aneurinilyticus	0	0.176182	0	0	0.313544	0	0	0.728029	0	3.30437	2.09054	4.25621	1.01644	0	0.367935	0	0	0.10121	0.124189	0.196527	1.75627	0.556361	0.971647	0	17.0606	0.711295	1.92728	15.5058	0.983641	13.9849	5.09521	0.113428	1.1984	2.28206	3.92349	6.83323	1.78437	1.44409	5.58146	0.552593	0.025509	0.149773	0.072625	1.98912	0.091978	0.132317	1.19308	0.290043	0.536326
Aneurinibacillus_migulanus	0.120386	1.3912	0	0	0.105895	0	0	1.76665	0.121204	6.39065	3.18069	0.776891	1.12972	0.043663	1.34617	0	0	0.246639	0.233078	0.453012	0	0.624527	2.55377	0.033725	7.83641	1.34527	0.903218	7.665	0.643242	5.04173	1.34604	0.492021	0.209449	0.593755	1.38201	3.74351	0.733533	5.25869	9.3023	4.03059	0.511821	0.099828	0.023836	3.26888	0.113373	0.124653	2.93019	0.694931	0
Aneurinibacillus_soli	0.103349	2.00744	0	0	0	0.030039	0	1.53338	0	0.856835	0.150573	0.345302	0.539059	0	0.310563	0	0	0.467416	0	0.187053	0	0	0.051884	0	1.87649	2.65305	1.87555	3.25215	0.090404	1.5607	0.346412	0	0.178658	1.41723	0.434146	2.64175	1.29478	0.296146	2.78649	2.36395	1.1053	0.368433	0.04178	2.92953	0	0.26097	9.03853	0.212637	0
Aneurinibacillus_terranovensis	0	0.447683	0	0	0	0	0	0	0	3.00273	0	0.300614	0.624685	0	0	0	0	0	0	0.026905	0	0.039574	0	0.021862	0.219346	0	0.151683	3.14646	0	0.487376	0.018638	0	0	0	0	0.242329	1.77573	0	4.37964	0.809229	0	0	0	0.039951	0	0	0	0.151054	0
Aneurinibacillus_thermoaerophilus	0	0	0	0	0	0	0	0	0	0	0	0	0	0	0	0	0	0	0	0	0	0	0	0	0	0	0	0.337391	0	0	0	0	0	0	0	0	0	0.260925	0	0	0	0	0	0	0	0	0	0	0
Aneurinibacillus_tyrosinisolvens	0	0.177897	0	0	0.634119	0	0	0.207218	0	3.56684	1.91401	0	0.143774	0	0	0.501409	0	0	0	0.909053	7.99563	0	3.35658	0	1.59492	0.678273	1.31848	1.86421	0	9.08194	3.77968	0.48543	0.154315	2.59007	0.289657	1.14159	0	0.955018	0.727212	0.392439	0	0	0.115262	0.792561	0	0.549378	0	0	0.064951
Angelakisella_massiliensis	0.361158	301.671	0	1.8659	2.05742	0.878982	0	15.1314	0.096472	39.3356	16.0816	8.86997	23.5883	0.534995	8.06701	0	0	1.47363	0.487607	9.26935	2.94645	13.015	24.1949	2.23526	74.3479	5.82004	17.9021	105.962	0.320798	74.5997	17.1191	1.63545	1.53567	30.6407	24.1409	60.2798	639.46	46.2284	35.1116	16.1348	42.474	3.33623	1.76438	24.4524	2.49048	323.348	1208.61	70.3082	14.8606
Angustibacter_sp_Root456	0.031297	0.080306	0	0	0	0	0	0.063591	0	0.336357	2.05198	0.294202	0.563295	0.108302	0.052545	0	0	0	0.154938	0.124635	0.175905	0.302074	0.471676	0.180078	4.30792	0.79105	2.10948	4.31104	0	9.61214	2.82284	0	0	1.23259	0.91355	1.34266	0.103462	0	2.10251	0.166873	0.015893	0.124976	0.075773	3.67302	0.035324	0	0.174567	0	0
Anoxybacillus_amylolyticus	0.070421	0.084473	0	0.111361	0	0	0	1.30194	0	1.43771	6.51108	0.107529	2.84635	0	0.294905	0	0	0	0.631974	0.315816	0.061369	4.10432	1.46147	0.023196	15.435	2.10906	1.03579	11.2954	0.480193	7.07892	1.24984	0.290625	0.600599	7.33213	1.03429	5.61467	0.111447	0.814818	1.85696	1.29187	0	0	0	1.67705	0.018021	0.127403	0	0.483072	1.08577
Anoxybacillus_ayderensis	0	0	0	0	0	0	0	0	0	0.022308	0.121062	0	0.182848	0	0	0	0	0	0	0.129657	0	0	0	0	0.010515	0.083015	0	2.79471	0	0.682652	0	0	0	0.214624	0	0	0.604243	0	3.79865	0.510838	0.007598	0	0	0	0.016561	0.958052	0.20813	0	0
Anoxybacillus_flavithermus	1.39258	0.564886	0	0	0	0	0	0.860436	0	2.35383	3.84652	0.143329	0.88467	0.006837	0.197709	0	0	0	0	0.734561	1.12921	0	9.2132	0.347261	7.36125	0.363499	0.498478	6.25329	0	5.4987	1.90173	0	0	3.25166	4.00793	5.50509	0.87415	0.917722	1.97222	0.831039	0.732757	0.434466	0.008104	0.741944	0.174677	0	0.202098	0.366393	1.78626
Anoxybacillus_gonensis	0	0	0	0	0	0	0	0	0	0.20437	0	0	3.84509	0	0	0	0	0	0	0	0.073319	1.0552	0	0	4.77697	0.717393	5.2116	7.3184	0	15.8077	3.05884	0	0	0	0	3.1672	0	0.530697	0.823483	3.28927	0	0	0.204732	3.21136	0	0	0	0	0
Anoxybacillus_kamchatkensis	0	0	0	0	0	0	0	0	0	0	0	0	0	0	0	0	0	0	0	0	0	0	0	0	0.317884	0	0	0	0	0	0	0	0	0	2.56906	1.6177	0	0	0	0	0	0	0	0	0	0	0	0	0
Anoxybacillus_karvacharensis	0	0	0	0	0	0	0	0	0	0	0	1.86806	0	0	0	0	0	0	0	0	0	0	0	0	0.110378	0	0.390045	0.479537	0	0	0.220463	0	0	1.13438	0	0.651552	0	0.242974	0.74222	0.173369	0	0	0	0.21557	0	0	0	0	0
Anoxybacillus_mongoliensis	0	0	0	0	0	0	0	0	0	0	0	0	0	0	0	0	0	0	0	0	0	0	0	0	0	0	0	0.14678	0	0	0	0	0	0	0	0	0	0	0	0.378603	0	0	0	0	0	0	0	0	0
Anoxybacillus_pushchinoensis	0	0	0	0	0	0	0	0	0	0	0	0	0	0	0	0	0	0	0	0	0	0	0	0	0.244412	0	0	0	0	0	0	0	0	0	3.26704	0.110955	0	0	0	0	0	0	0	0	0	0	0	0	0
Anoxybacillus_sp_KU2-611	4.46584	4.3807	0	0	0	0	0	1.88349	0	0.959072	0.808265	3.16868	0.474363	0	0.463494	0	0	0	0	0.331239	3.06846	0	13.4657	0.312364	0	0	0	3.23147	0	0.885197	3.37833	1.70683	0	6.55987	2.7568	18.9485	0	0	3.65541	3.66589	2.10817	1.17891	0	0	0	6.13757	1.47334	0	0
Anoxybacillus_sp_P3H1B	0	0.037699	0	0	0	0	0	0.171239	0	0.031253	0.08459	0	0	0	0.036312	0	0	0	0	0	0	0	0.416775	0.061353	0	0	0	0	0	0	0.027131	0	0	0.0774	0.085433	0.700957	0	0	0	0	0	0	0	0	0	0	0	0	0
Anoxybacillus_sp_UARK-01	0	0	0	0	0	0	0	0.052947	0	1.29431	0.077778	0.084164	0.383888	0	0	0	0	0	0	0	0	0.05079	0	0	0.211576	0	0.164319	2.82171	0.196744	0.527941	1.01998	0	0	0.119279	0	0.070375	0	0.072051	0.309591	0.107745	0.006499	0	0	0	0	0	0	0.041713	0
Anoxybacillus_suryakundensis	0	0	0	0	0	0	0	0	0	0.104897	0	0	0.087164	0	0	0	0	0	0	0.093527	0	0	0	0	0.171818	0	0	1.15023	0	0.796877	0	0	0	0	0	0	0	0	0.770141	0.076416	0	0	0	0.190423	0	0	0	0	0
Anoxybacillus_tepidamans	0	3.97461	0	0	0.214413	0	0	0.256276	0	0.682118	0.315478	1.63292	0.460283	0	0.09365	0	0	0	0	0.333029	0.04594	0	0.310781	0	3.13504	0.287534	0.340286	3.00321	0	2.99435	0.304802	0	0	0.757961	0	1.19771	3.81782	0.815641	2.76327	0.147252	1.02644	0	0	0.440268	0.071215	1.23321	4.51507	2.17829	0
Anoxybacillus_thermarum	0	0	0	0	0	0	0	0	0	0.209555	0	0	0	0	0	0	0	0	0	0	0	0	0	0	0.199349	0	0	0	0	1.40918	0.384983	0	0	0	0	0	0	0	0	0	0	5.9693	0	0	0	0	0	0	0
Anoxybacillus_vitaminiphilus	0	0	0	0	0	0.039373	0	0.137313	0	1.37199	0	0.072524	1.07198	0	0	0	0	0	0	0.00738	0.016124	0.236284	0.885749	0.016352	0.293027	0	0.872184	1.62436	0	1.01538	0.221244	0	0.118168	0	1.19008	1.53506	0.268284	0.78547	0.755656	0.32582	0	0	0	0.022259	0	0	0.020639	0	0
Anoxybacter_fermentans	0	0.476331	0	0	0	0	0	2.31898	0	8.24268	1.36519	5.73311	3.87207	0	0.528365	0	0	0	0	0.661577	0	1.32875	0.251076	0.020397	7.34528	2.01585	4.7436	15.1907	0	7.21253	1.42798	0	0.288701	4.45215	0.577484	4.91399	0.048398	0.404005	10.8044	2.49487	0.11442	0.025544	0	3.56404	0.300055	0	0	1.38691	0
Antarctobacter_heliothermus	0	0	0	0	0	0	0	0	0	1.7988	0	0	11.3644	0	0	0	0	0	0	0	0	0	0	1.40339	0	2.65068	4.38349	2.84866	0	0	0	1.54597	0	0	0	3.67948	0	0	0	0.382319	0	0	0	0	0	0	0	0	0
Antribacter_gilvus	0.597528	0.338697	0	0.123905	0	0	0	1.86612	0	2.59695	4.64805	0.59303	1.30381	0.490744	0.109658	0	0	0.784037	0.175279	1.50183	2.09749	1.51516	7.36503	0.094069	22.8597	3.27549	2.73223	11.8466	3.07423	23.0971	4.25466	0.294585	0	6.30069	6.40585	4.18852	0.122686	0.476486	5.12645	0.084593	0.065394	0.402963	0.037629	2.7867	1.0456	0.620879	0	0.158182	4.56657
Antricoccus_suffuscus	0	0.755836	0.094278	0	0.353333	0	0	0.319581	0	1.13891	0.672492	0.130271	1.64039	0.053976	0.10871	0	0	1.03275	0	0.383506	0.209085	0.22679	0.994453	0	1.44493	0.276794	0.359041	1.24473	0	5.17845	1.45252	0.138004	0	1.83993	1.56717	2.09246	0	0.932407	1.57519	0.045058	0.160747	0.097545	0.062857	0.91001	0.014628	0.034376	0.072837	0	0.061871
Aphanizomenon_flos-aquae	0	0	0	0	0	0	0	0	0	0	0	0	0	0	0	0	0	0	0	0	0.804482	0	5.45008	0	0	0	0	0.678045	0	2.16957	0	0	0	0	0	0	0	0	0	0	0	0	0	0.309096	0	0	0	0	13.1013
Aphanothece_hegewaldii	0	1.06584	0	0	0	0	0	0	0	0	0	0	0	0	0	0	0	0	0	0	0	0	0	0	0	0	0	0	0	0	0	0	0	0	0	0	1.21299	0.115887	0	0	0.062599	0	0	0	0	0.985789	2.17203	0.103613	0
Apibacter_adventoris	0.229782	0.637232	0	0	0.579604	0	1.54539	3.48772	3.11315	11.7361	1.65378	0	3.20469	0.379643	1.58233	0	0	1.01788	0.666397	0.904924	0.329444	2.31039	5.33892	1.14996	6.84863	4.08203	3.3815	11.5426	1.57174	27.1343	1.6926	0.505424	0.710908	3.10253	3.03705	16.9032	0.521643	8.71278	7.83423	4.36577	1.5379	1.17443	0.993608	7.80258	0.894255	2.40888	0.224214	1.13539	0.026594
Apibacter_mensalis	1.76246	2.01327	0	0	0	0	0	7.45909	0	7.64697	2.8602	1.4807	2.5578	3.66269	4.09923	2.02418	0	0.656063	0	0	0	0.984408	2.72681	0	23.0459	11.8794	4.476	23.3549	5.66071	15.9092	1.17228	0	0	7.76518	1.93273	10.188	2.41046	10.5644	22.4679	1.3437	2.75043	5.57972	0	2.92776	0	0	0.725461	12.1151	0
Apibacter_raozihei	0.111478	0.47293	0	0	0	0	0	0.432994	0	1.21721	1.96812	0.42801	0.306939	0	0.675872	0	0	0	0	0.020052	0	0.330046	1.66498	0.169918	13.0098	3.07811	2.10024	5.56804	0	10.3663	1.23506	0	0.33573	3.77376	0.536397	1.78723	1.05488	1.01619	3.50065	2.48139	0.081722	2.04015	0.055673	4.91925	0.399703	0.129468	0.0389	2.22027	0
Apibacter_sp_HY039	0	6.67168	0	0	0	0	0	0.090623	0.058861	2.44885	0.463405	1.85694	0.189761	0	0.288061	0	0	0	0	0.236399	0	2.004	2.12431	0.13823	10.0921	1.05478	1.93523	1.94658	0	7.71498	0.056132	0	0.375366	15.9943	0.7026	4.76495	0.675875	1.37769	2.92482	0.137261	0.50793	0.37508	0	1.76778	0.640758	2.41241	0.511123	2.94448	0
Apibacter_sp_wkB309	0	0.533963	0	0	0	0	0	0	0	4.98395	0.67438	0.916025	0.747179	0	0.321898	1.2785	0	0	0	1.5392	0	0.389604	0.402532	0	1.09929	0	2.58276	3.97759	0	2.71687	0.486927	0	0	9.9823	2.09608	2.76345	0.680687	0.747313	2.28972	2.11665	0.154399	0.722705	0.026042	0.249085	1.12084	1.22646	0.478772	0.537201	0.079721
Apilactobacillus_apinorum	0	0	0	0	0	0	0	0.125313	0	0.432603	0.123384	0	0.042797	0	0.077574	0	0	0	0	0.02035	0	0	0	0	0.899813	0	0.265959	1.30009	0	1.53184	0.057414	0	0	0	0.373337	0	0.695025	0	0.847028	0.047977	0	0	0	0.327943	0.086922	0	1.4915	0	0
Apilactobacillus_bombintestini	0	0	0	0	0	0	0	0	0	0	0	0	0	0	0	0	0	0	0	0.210495	0.969162	0	0	0	0	0	0	0	0	0	0	0	0	0	0	0	0	0	0	0	0	0	0	0	0	0	0	0	0
Apilactobacillus_kunkeei	0	0	0	0	0	0	0	0	0	0	0	0	0	0	0	0	0	0	0	0.125291	0.983459	0	0.8579	0	0	0	0	0	0	0	0	0	0	0	0	0	0	0	0	0	0	0	0	0	0	0	0	0	0
Apilactobacillus_micheneri	0	0	0	0	0	0	0	0.486097	0	0.060066	0	0	0.823031	0	0.075653	0	0	0	0	0	0	0.370141	0.581062	0.349173	4.51631	0.191221	0	2.98326	0	0.71735	0.106091	0	0.453306	0.147143	0	1.99897	0	0.236741	0.193095	1.79046	0.085087	0	0	0.910518	0	0	0	0	0
Apilactobacillus_ozensis	0	0	0	0	0	0	0	0	0	0	0	0	0	0	0	0	0	0	0	1.34125	1.11129	0	0	0	0	0	0	0	0	0	0	0	0	0	0	0.398399	0	0	0	0	0	0	0	0	0	0	0	0	0
Aquabacter_cavernae	0	0.180016	0	0	0	0	0	0.118768	0	0	0.233764	0	2.60904	0	2.72012	0	0	0	0	0	0	0	0	0	0	0	0	0.201578	0	0	0	0	0.313475	0	0	0.073704	0	0.041097	0.047225	0	0.014811	0	0	0	0	0	0	0	0
Aquabacterium_olei	0.013727	0.958961	0	0	0	0.166233	0	18.3134	0.403613	8.33575	11.3977	3.92284	1.23729	0	2.03298	0	0.052307	0	0.249729	0.08413	0	2.41871	20.3952	0.401654	5.05865	10.7826	12.5248	2.11415	0.091731	8.21615	5.76281	0	0.096495	0.161021	1.70335	1.00648	0	0.086049	5.33378	0.869782	0.57854	1.0576	0.834729	11.7437	0.112411	0	0	2.13366	0
Aquabacterium_parvum	0	1.85513	0	1.29303	0	0	0	2.20501	0	0.068063	3.84419	0	0.194202	0	2.13596	0	0	0	0	0	0	0.197243	1.79576	0.62788	0.611021	0	0	0.88051	0	0.908879	0.051337	0	0	0	0.270155	0.564978	0	5.77831	1.23943	0.899622	1.10772	0	0.299347	2.13032	0	1.47017	0	0.345947	0.363386
Aquabacterium_sp_NJ1	0	2.65114	0	0	0	0	0	0	0	0.939514	0	0	0.253815	0	1.53024	0	0	0	0	0.069124	0	0.363993	0.748684	0.223602	0.289183	0	0.244056	0.759553	0	0.62874	0.286715	0	0	0	0	1.25722	0.386457	0.154955	1.09156	0	0	1.56648	0	0.964203	0	0	0	0	0
Aquabacterium_sp_SJQ9	0	0.08478	0	0	0	1.55963	0	0.869411	1.98913	2.74965	11.2575	0.603549	0.516574	0	1.56707	0	1.06832	2.86287	0	0.133122	0.324337	9.58893	17.4609	1.17483	2.13722	0.775505	1.28599	0.618713	0	2.25216	3.11021	0	0.845128	1.28815	0.461058	0.226663	0	4.68318	3.30664	2.18288	0.236512	0.572661	0.178984	6.01751	0	0	0.809299	1.74304	0.130915
Aquabacterium_tepidiphilum	0.052605	3.31713	0.494453	0	0	0.25535	0	7.00814	1.76568	5.76646	9.2951	1.64488	1.14252	0.049301	0.679024	0.091485	0.234764	12.0372	0	1.59253	0	2.36348	34.2683	0.526904	5.82576	1.66044	2.53304	2.68019	0	4.95332	2.67463	0.911302	0.101691	1.05489	0.94549	2.43827	1.25402	3.78577	3.22719	2.00348	0.624556	0.420133	0.546297	9.50344	0.172865	0.315785	0.9451	2.2741	1.02164
Aquamicrobium_aerolatum	0	0	0	0	0	0	0	0	0	0	0	0	7.9146	0.639588	0	0	0	0	0	0	0	0	0	0	0	0	0	0	0	0	0	0	0	0	0	0	0	0	0	0	0	0	0	0.817874	0	0	0	0	0
Aquamicrobium_defluvii	0	0	0	0	0	0	0	0.276763	0	0	0.137799	0	0	0.05019	0.376086	0	0	0	0	0	0	0	0	0	0	0	0	0	0	0	0.133656	0	0	0	0	0	0	0	0	0	0	3.12075	0	0.322526	0	0	0	0	0.053815
Aquamicrobium_sp_LC103	0	1.43284	0	0	0	0	0	1.57065	0.415593	0.570137	0.992499	0	12.1612	2.8792	20.9649	0	0	0	0	0	0	5.5488	0.689855	0	0	0	0	0.988152	0	0	0	0	0	0	0	0.683946	1.20452	0.414893	0	0.289409	0.538395	1.84137	0	0	0	0	0.633472	0.086443	0
Aquaspirillum_serpens	7.1105	7.99805	25.9828	16.2378	28.6586	38.7757	5.99347	3861.67	109.113	5.16469	1099.16	505.53	24.5002	0.006845	364.29	8.29021	23.5917	8.48551	304.384	2.24758	0	0.294172	5.82879	60.2683	548.116	932.586	1117.5	359.505	239.942	23.8913	1.5896	72.6332	229.236	27.8352	332.874	121.22	0.167675	936.161	10.8742	271.243	16.5225	0	0	2.94696	0	159.346	3.7841	258.583	0.911006
Aquaspirillum_sp_LM1	0.038043	1.57266	1.20812	0.06005	1.20903	0.769923	0.335075	97.1422	0.703653	4.18384	35.7955	14.7934	0.36171	0.054963	10.2654	0.253379	0.642333	1.04849	9.05806	0.323535	0.014582	1.87179	4.04753	2.16365	12.8292	25.1045	24.1579	9.67814	4.06684	2.7142	0.10043	1.97706	5.29381	0.950807	7.01346	4.42927	0.645195	28.0667	2.68087	6.66109	0.926899	0.498045	0.047931	9.82722	0.126119	4.5556	0.349759	7.76946	0.172122
Aquella_oligotrophica	0	0	0	0	0	0	0	0	0	0.162916	0	0	0.031468	0	0	0	0	0	0	0.029112	0	0	0.151149	0	0	0	0	0.713361	0	0	0	0	0	1.49485	6.84572	0.459354	0	2.06092	0.638178	0	0	0	0	0.029356	0	0	0	0	0
Aquicella_lusitana	0	0	0	0	0	0	0	0.058973	0	0	0.174099	0.579307	0	0	0.096933	0	0	0	0	0.019141	0	4.31635	0	0	1.3597	0	0.936256	0.667259	0	0.020264	0	0	0	1.33693	0	0	0	0	0	0.277262	0	0.038636	0	0	0	0	0	0	1.79217
Aquifex_aeolicus	0	0	0	0	0	0	0	0	0	0	0	0	0	0	0	0	0	0	0	0	0	0	0	0	0	0	0	0	0	0	0	0	0	0	0	0	0	0	0	0	0	0	0	0	0	0	1.64021	0	0
Aquifex_sp	0	0	0	0	0	0	0	0	0	0	0	1.87822	0	0	0	0	0	0	0	0	0	3.5034	0	3.85571	0	1.47191	0	0.432756	0	0.616693	0	0	0	0	0	0	0	0	0	0	0	0	0	0	0	0	0	0	0
Aquificaceae_bacterium	0	0	0	0	0	0	0	0	0	0	0.537656	0	0	0	0	0	0	0.216896	0	0	0	0	0	0	0	0	0	0	0	0	0	0	0	0	1.95718	0.207638	0	0	0	0	0	0	0	0	0	0	0.100894	0	0
Aquificae_bacterium	0	0.1178	0	0	0.239468	0	0	0.353338	0	0.366798	0.811545	0.140789	0.222294	0.039038	0.10782	0	0	0	0	0.137874	0.010402	0	0	0.021045	0.280647	0.231723	0.065304	1.03427	0	2.80979	0.087967	0.063528	0	0	0.116162	0.071893	0.270436	0.260843	2.60678	0.405834	0.00774	0.238793	0.016998	1.0803	0.023648	0.055867	0	0.035723	0.011389
Aquiflexum_aquatile	0	0.249978	0	0	0	0	0	0	0	0	0	0	0	0	0	0	0	0	0	0	0	0	0	0	0	0	0	0	0	0	0	0	0	0	0	0	0.269663	0	0	0.008407	0.110616	0	0	0	0	0.710126	1.26557	0.074421	0
Aquiflexum_balticum	0	1.12756	0	0	0	0	0	0	0.444743	0.194152	7.867	0	0	0	8.55201	0	0	0	0	0	0	0.059362	0.091337	0	1.39213	0.744875	1.18574	0.213446	0	1.92019	0	0	0	0.149968	0	0.051096	0	0	0.248036	0.031587	0	0	0	0.027072	0	0	0	0	0
Aquimarina_agarilytica	0	0.751988	0	0	0	0	0	0	0	1.28811	0.669419	0.431906	0.188437	0	0	0	0	0	0	0.024546	0	0	0.166553	0.162482	0.514092	0.51054	0	0	0	0.137748	0	0.171095	0	1.12874	0	1.29787	0	0	2.63772	0.59339	0	0.050124	0.022712	0.643139	0	0	0	0.308547	0.058449
[truncated: 16,893 more rows]
[truncated: 14 more columns]
