# Supplementary material for: Profiling the composition of resistome and bacteriome in the upper respiratory tract of domestic cats with respiratory signs in China
Source: Microbiome Res Rep. 2025 Jul 28;4(3):27. doi: 10.20517/mrr.2025.04 (PMC12540054; doi:10.20517/mrr.2025.04)
Supplement: Supplementary file 1 [file mrr-4-3-27-SupplementaryMaterials.zip › mrr4004-Supplementary Tables/mrr4004-Supplementary Table 5.xlsx]

## Sheet: WhitneyU-BH-adj
Supplementary Table 5. Mann–Whitney U analysis of the abundances of specific bacterial species in cats from different Chinese regions
Bacterial strains	Group-1	Group-2	statistic	p-value	adj-p
Bordetella bronchiseptica	Central China	Northern China	34	0.596242	0.922381
Bordetella bronchiseptica	Central China	Northeast China	35	0.658843	0.922381
Bordetella bronchiseptica	Central China	Southwest China	53	0.289315	0.869891
Clostridioides difficile	Central China	Northern China	59	0.111961	0.335884
Clostridioides difficile	Central China	Northeast China	69	0.0134187	0.140896
Clostridioides difficile	Central China	Southwest China	65	0.0340692	0.221866
Campylobacter spp.	Central China	Northern China	57	0.157704	0.757306
Campylobacter spp.	Central China	Northeast China	55	0.216373	0.757306
Campylobacter spp.	Central China	Southwest China	55	0.216373	0.757306
Enterococcus faecium	Central China	Northern China	53	0.289315	0.405041
Enterococcus faecium	Central China	Northeast China	68	0.0171182	0.0898708
Enterococcus faecium	Central China	Southwest China	26	0.216373	0.349526
Enterobacter spp.	Central China	Northern China	47	0.596242	0.782567
Enterobacter spp.	Central China	Northeast China	41	1	1
Enterobacter spp.	Central China	Southwest China	24	0.157704	0.413974
Haemophilus influenzae	Central China	Northern China	48	0.536499	0.844587
Haemophilus influenzae	Central China	Northeast China	59	0.111961	0.814756
Haemophilus influenzae	Central China	Southwest China	50	0.426777	0.814756
Listeria monocytogenes	Central China	Northern China	70	0.0104443	0.140896
Listeria monocytogenes	Central China	Northeast China	65	0.0340692	0.143091
Listeria monocytogenes	Central China	Southwest China	69	0.0134187	0.140896
Moraxella spp.	Central China	Northern China	46	0.658843	0.874353
Moraxella spp.	Central China	Northeast China	46	0.658843	0.874353
Moraxella spp.	Central China	Southwest China	37	0.791082	0.874353
Neisseria spp.	Central China	Northern China	43	0.859819	0.859819
Neisseria spp.	Central China	Northeast China	21	0.0933977	0.235119
Neisseria spp.	Central China	Southwest China	60	0.0933977	0.235119
Pasteurella multocida	Central China	Northern China	51	0.377225	0.814756
Pasteurella multocida	Central China	Northeast China	62	0.0636898	0.814756
Pasteurella multocida	Central China	Southwest China	46	0.658843	0.922381
Salmonella spp.	Central China	Northern China	41	1	1
Salmonella spp.	Central China	Northeast China	36	0.723932	0.950161
Salmonella spp.	Central China	Southwest China	35	0.658843	0.950161
Shigella spp.	Central China	Northern China	39	0.929637	0.929637
Shigella spp.	Central China	Northeast China	39	0.929637	0.929637
Shigella spp.	Central China	Southwest China	33	0.536499	0.704156
Staphylococcus spp.	Central China	Northern China	49	0.479929	0.592853
Staphylococcus spp.	Central China	Northeast China	25	0.185326	0.277989
Staphylococcus spp.	Central China	Southwest China	77	0.00147846	0.00776194
Streptococcus spp.	Central China	Northern China	61	0.0773886	0.13543
Streptococcus spp.	Central China	Northeast China	74	0.00356863	0.0249804
Streptococcus spp.	Central China	Southwest China	68	0.0171182	0.0513547
Bordetella bronchiseptica	Eastern China	Central China	37	0.791082	0.922928
Bordetella bronchiseptica	Eastern China	Northern China	25	0.185326	0.869891
Bordetella bronchiseptica	Eastern China	Northeast China	36	0.723932	0.922928
Bordetella bronchiseptica	Eastern China	Southwest China	50	0.426777	0.896231
Clostridioides difficile	Eastern China	Central China	44	0.791082	0.874353
Clostridioides difficile	Eastern China	Northern China	59	0.111961	0.335884
Clostridioides difficile	Eastern China	Northeast China	70	0.0104443	0.140896
Clostridioides difficile	Eastern China	Southwest China	64	0.0422601	0.221866
Campylobacter spp.	Eastern China	Central China	36	0.723932	0.844587
Campylobacter spp.	Eastern China	Northern China	49	0.479929	0.834738
Campylobacter spp.	Eastern China	Northeast China	45	0.723932	0.844587
Campylobacter spp.	Eastern China	Southwest China	47	0.596242	0.834738
Enterococcus faecium	Eastern China	Central China	43	0.859819	0.859819
Enterococcus faecium	Eastern China	Northern China	56	0.185326	0.349526
Enterococcus faecium	Eastern China	Northeast China	71	0.00807149	0.0731099
Enterococcus faecium	Eastern China	Southwest China	33	0.536499	0.592973
Enterobacter spp.	Eastern China	Central China	44	0.791082	0.922928
Enterobacter spp.	Eastern China	Northern China	50	0.426777	0.689409
Enterobacter spp.	Eastern China	Northeast China	48	0.536499	0.782567
Enterobacter spp.	Eastern China	Southwest China	34	0.596242	0.782567
Haemophilus influenzae	Eastern China	Central China	22	0.111961	0.814756
Haemophilus influenzae	Eastern China	Northern China	26	0.216373	0.814756
Haemophilus influenzae	Eastern China	Northeast China	32	0.479929	0.839875
Haemophilus influenzae	Eastern China	Southwest China	36	0.723932	0.844587
Listeria monocytogenes	Eastern China	Central China	38	0.859819	0.859819
Listeria monocytogenes	Eastern China	Northern China	64	0.0422601	0.14791
Listeria monocytogenes	Eastern China	Northeast China	55	0.216373	0.413076
Listeria monocytogenes	Eastern China	Southwest China	66	0.0272754	0.143091
Moraxella spp.	Eastern China	Central China	31	0.426777	0.874353
Moraxella spp.	Eastern China	Northern China	39	0.929637	0.929637
Moraxella spp.	Eastern China	Northeast China	36	0.723932	0.874353
Moraxella spp.	Eastern China	Southwest China	32	0.479929	0.874353
Neisseria spp.	Eastern China	Central China	29	0.331387	0.495107
Neisseria spp.	Eastern China	Northern China	30	0.377225	0.495107
Neisseria spp.	Eastern China	Northeast China	12	0.0134187	0.0939306
Neisseria spp.	Eastern China	Southwest China	51	0.377225	0.495107
Pasteurella multocida	Eastern China	Central China	43	0.859819	0.976118
Pasteurella multocida	Eastern China	Northern China	42	0.929637	0.976118
Pasteurella multocida	Eastern China	Northeast China	52	0.331387	0.814756
Pasteurella multocida	Eastern China	Southwest China	41	1	1
Salmonella spp.	Eastern China	Central China	41	1	1
Salmonella spp.	Eastern China	Northern China	44	0.791082	0.977218
Salmonella spp.	Eastern China	Northeast China	40	1	1
Salmonella spp.	Eastern China	Southwest China	32	0.479929	0.950161
Shigella spp.	Eastern China	Central China	51	0.377225	0.704156
Shigella spp.	Eastern China	Northern China	50	0.426777	0.704156
Shigella spp.	Eastern China	Northeast China	49	0.479929	0.704156
Shigella spp.	Eastern China	Southwest China	46	0.658843	0.76865
Staphylococcus spp.	Eastern China	Central China	26	0.216373	0.28399
Staphylococcus spp.	Eastern China	Northern China	33	0.536499	0.592973
Staphylococcus spp.	Eastern China	Northeast China	1	0.000573634	0.00602315
Staphylococcus spp.	Eastern China	Southwest China	69	0.0134187	0.0469653
Streptococcus spp.	Eastern China	Central China	23	0.13332	0.174983
Streptococcus spp.	Eastern China	Northern China	61	0.0773886	0.13543
Streptococcus spp.	Eastern China	Northeast China	76	0.00199769	0.0249804
Streptococcus spp.	Eastern China	Southwest China	72	0.00619332	0.0325149
Bordetella bronchiseptica	Northern China	Northeast China	52	0.331387	0.869891
Bordetella bronchiseptica	Northern China	Southwest China	69	0.0134187	0.281792
Clostridioides difficile	Northern China	Northeast China	55	0.216373	0.378653
Clostridioides difficile	Northern China	Southwest China	48	0.536499	0.704156
Campylobacter spp.	Northern China	Northeast China	41	1	1
Campylobacter spp.	Northern China	Southwest China	46	0.658843	0.844587
Enterococcus faecium	Northern China	Northeast China	62	0.0636898	0.162516
Enterococcus faecium	Northern China	Southwest China	16	0.0340692	0.119242
Enterobacter spp.	Northern China	Northeast China	36	0.723932	0.894269
Enterobacter spp.	Northern China	Southwest China	20	0.0773886	0.326892
Haemophilus influenzae	Northern China	Northeast China	50	0.426777	0.814756
Haemophilus influenzae	Northern China	Southwest China	50	0.426777	0.814756
Listeria monocytogenes	Northern China	Northeast China	31	0.426777	0.640165
Listeria monocytogenes	Northern China	Southwest China	47	0.596242	0.736534
Moraxella spp.	Northern China	Northeast China	37	0.791082	0.874353
Moraxella spp.	Northern China	Southwest China	30	0.377225	0.874353
Neisseria spp.	Northern China	Northeast China	22	0.111961	0.235119
Neisseria spp.	Northern China	Southwest China	59	0.111961	0.235119
Pasteurella multocida	Northern China	Northeast China	52	0.331387	0.814756
Pasteurella multocida	Northern China	Southwest China	39	0.929637	0.976118
Salmonella spp.	Northern China	Northeast China	35	0.658843	0.950161
Salmonella spp.	Northern China	Southwest China	31	0.426777	0.950161
Shigella spp.	Northern China	Northeast China	42	0.929637	0.929637
Shigella spp.	Northern China	Southwest China	33	0.536499	0.704156
Staphylococcus spp.	Northern China	Northeast China	16	0.0340692	0.0794948
Staphylococcus spp.	Northern China	Southwest China	65	0.0340692	0.0794948
Streptococcus spp.	Northern China	Northeast China	64	0.0422601	0.0986069
Streptococcus spp.	Northern China	Southwest China	44	0.791082	0.830636
Bordetella bronchiseptica	Northwest China	Central China	38	0.859819	0.950326
Bordetella bronchiseptica	Northwest China	Eastern China	44	0.791082	0.922928
Bordetella bronchiseptica	Northwest China	Northern China	32	0.479929	0.916228
Bordetella bronchiseptica	Northwest China	Northeast China	42	0.929637	0.976118
Bordetella bronchiseptica	Northwest China	Southwest China	58	0.13332	0.869891
Clostridioides difficile	Northwest China	Central China	28	0.289315	0.467355
Clostridioides difficile	Northwest China	Eastern China	24	0.157704	0.353805
Clostridioides difficile	Northwest China	Northern China	47	0.596242	0.736534
Clostridioides difficile	Northwest China	Northeast China	59	0.111961	0.335884
Clostridioides difficile	Northwest China	Southwest China	56	0.185326	0.353805
Campylobacter spp.	Northwest China	Central China	34	0.596242	0.834738
Campylobacter spp.	Northwest China	Eastern China	38	0.859819	0.90281
Campylobacter spp.	Northwest China	Northern China	47	0.596242	0.834738
Campylobacter spp.	Northwest China	Northeast China	48	0.536499	0.834738
Campylobacter spp.	Northwest China	Southwest China	48	0.536499	0.834738
Enterococcus faecium	Northwest China	Central China	20	0.0773886	0.162516
Enterococcus faecium	Northwest China	Eastern China	20	0.0773886	0.162516
Enterococcus faecium	Northwest China	Northern China	36	0.723932	0.760129
Enterococcus faecium	Northwest China	Northeast China	55	0.216373	0.349526
Enterococcus faecium	Northwest China	Southwest China	11	0.0104443	0.0731099
Enterobacter spp.	Northwest China	Central China	23	0.13332	0.399961
Enterobacter spp.	Northwest China	Eastern China	21	0.0933977	0.326892
Enterobacter spp.	Northwest China	Northern China	31	0.426777	0.689409
Enterobacter spp.	Northwest China	Northeast China	20	0.0773886	0.326892
Enterobacter spp.	Northwest China	Southwest China	13	0.0171182	0.326892
Haemophilus influenzae	Northwest China	Central China	29	0.331387	0.814756
Haemophilus influenzae	Northwest China	Eastern China	50	0.426777	0.814756
Haemophilus influenzae	Northwest China	Northern China	31	0.426777	0.814756
Haemophilus influenzae	Northwest China	Northeast China	40	1	1
Haemophilus influenzae	Northwest China	Southwest China	41	1	1
Listeria monocytogenes	Northwest China	Central China	35	0.658843	0.76865
Listeria monocytogenes	Northwest China	Eastern China	33	0.536499	0.736534
Listeria monocytogenes	Northwest China	Northern China	59	0.111961	0.293899
Listeria monocytogenes	Northwest China	Northeast China	56	0.185326	0.389185
Listeria monocytogenes	Northwest China	Southwest China	65	0.0340692	0.143091
Moraxella spp.	Northwest China	Central China	37	0.791082	0.874353
Moraxella spp.	Northwest China	Eastern China	46	0.658843	0.874353
Moraxella spp.	Northwest China	Northern China	43	0.859819	0.90281
Moraxella spp.	Northwest China	Northeast China	37	0.791082	0.874353
Moraxella spp.	Northwest China	Southwest China	34	0.596242	0.874353
Neisseria spp.	Northwest China	Central China	43	0.859819	0.859819
Neisseria spp.	Northwest China	Eastern China	56	0.185326	0.349526
Neisseria spp.	Northwest China	Northern China	47	0.596242	0.695615
Neisseria spp.	Northwest China	Northeast China	26	0.216373	0.349526
Neisseria spp.	Northwest China	Southwest China	63	0.0520588	0.218647
Pasteurella multocida	Northwest China	Central China	22	0.111961	0.814756
Pasteurella multocida	Northwest China	Eastern China	26	0.216373	0.814756
Pasteurella multocida	Northwest China	Northern China	39	0.929637	0.976118
Pasteurella multocida	Northwest China	Northeast China	50	0.426777	0.814756
Pasteurella multocida	Northwest China	Southwest China	34	0.596242	0.922381
Salmonella spp.	Northwest China	Central China	36	0.723932	0.950161
Salmonella spp.	Northwest China	Eastern China	33	0.536499	0.950161
Salmonella spp.	Northwest China	Northern China	40	1	1
Salmonella spp.	Northwest China	Northeast China	33	0.536499	0.950161
Salmonella spp.	Northwest China	Southwest China	28	0.289315	0.950161
Shigella spp.	Northwest China	Central China	32	0.479929	0.704156
Shigella spp.	Northwest China	Eastern China	21	0.0933977	0.653784
Shigella spp.	Northwest China	Northern China	29	0.331387	0.704156
Shigella spp.	Northwest China	Northeast China	30	0.377225	0.704156
Shigella spp.	Northwest China	Southwest China	26	0.216373	0.704156
Staphylococcus spp.	Northwest China	Central China	41	1	1
Staphylococcus spp.	Northwest China	Eastern China	55	0.216373	0.28399
Staphylococcus spp.	Northwest China	Northern China	48	0.536499	0.592973
Staphylococcus spp.	Northwest China	Northeast China	24	0.157704	0.254753
Staphylococcus spp.	Northwest China	Southwest China	73	0.0047182	0.0198164
Streptococcus spp.	Northwest China	Central China	12	0.0134187	0.0469653
Streptococcus spp.	Northwest China	Eastern China	7	0.00356863	0.0249804
Streptococcus spp.	Northwest China	Northern China	37	0.791082	0.830636
Streptococcus spp.	Northwest China	Northeast China	64	0.0422601	0.0986069
Streptococcus spp.	Northwest China	Southwest China	43	0.859819	0.859819
Bordetella bronchiseptica	Southern China	Central China	30	0.377225	0.880191
Bordetella bronchiseptica	Southern China	Eastern China	40	1	1
Bordetella bronchiseptica	Southern China	Northern China	29	0.331387	0.869891
Bordetella bronchiseptica	Southern China	Northeast China	34	0.596242	0.922381
Bordetella bronchiseptica	Southern China	Northwest China	35	0.658843	0.922381
Bordetella bronchiseptica	Southern China	Southwest China	52	0.331387	0.869891
Clostridioides difficile	Southern China	Central China	24	0.157704	0.353805
Clostridioides difficile	Southern China	Eastern China	25	0.185326	0.353805
Clostridioides difficile	Southern China	Northern China	43	0.859819	0.90281
Clostridioides difficile	Southern China	Northeast China	49	0.479929	0.704156
Clostridioides difficile	Southern China	Northwest China	37	0.791082	0.874353
Clostridioides difficile	Southern China	Southwest China	48	0.536499	0.704156
Campylobacter spp.	Southern China	Central China	14	0.0216841	0.455366
Campylobacter spp.	Southern China	Eastern China	21	0.0933977	0.757306
Campylobacter spp.	Southern China	Northern China	30	0.377225	0.834738
Campylobacter spp.	Southern China	Northeast China	28	0.289315	0.834738
Campylobacter spp.	Southern China	Northwest China	25	0.185326	0.757306
Campylobacter spp.	Southern China	Southwest China	37	0.791082	0.874353
Enterococcus faecium	Southern China	Central China	33	0.536499	0.592973
Enterococcus faecium	Southern China	Eastern China	30	0.377225	0.495107
Enterococcus faecium	Southern China	Northern China	49	0.479929	0.592853
Enterococcus faecium	Southern China	Northeast China	65	0.0340692	0.119242
Enterococcus faecium	Southern China	Northwest China	54	0.250998	0.376497
Enterococcus faecium	Southern China	Southwest China	19	0.0636898	0.162516
Enterobacter spp.	Southern China	Central China	50	0.426777	0.689409
Enterobacter spp.	Southern China	Eastern China	43	0.859819	0.950326
Enterobacter spp.	Southern China	Northern China	54	0.250998	0.527096
Enterobacter spp.	Southern China	Northeast China	54	0.250998	0.527096
Enterobacter spp.	Southern China	Northwest China	64	0.0422601	0.326892
Enterobacter spp.	Southern China	Southwest China	40	1	1
Haemophilus influenzae	Southern China	Central China	29	0.331387	0.814756
Haemophilus influenzae	Southern China	Eastern China	51	0.377225	0.814756
Haemophilus influenzae	Southern China	Northern China	36	0.723932	0.844587
Haemophilus influenzae	Southern China	Northeast China	45	0.723932	0.844587
Haemophilus influenzae	Southern China	Northwest China	45	0.723932	0.844587
Haemophilus influenzae	Southern China	Southwest China	46	0.658843	0.844587
Listeria monocytogenes	Southern China	Central China	37	0.791082	0.830636
Listeria monocytogenes	Southern China	Eastern China	34	0.596242	0.736534
Listeria monocytogenes	Southern China	Northern China	57	0.157704	0.367977
Listeria monocytogenes	Southern China	Northeast China	53	0.289315	0.506301
Listeria monocytogenes	Southern China	Northwest China	45	0.723932	0.800135
Listeria monocytogenes	Southern China	Southwest China	62	0.0636898	0.191069
Moraxella spp.	Southern China	Central China	30	0.377225	0.874353
Moraxella spp.	Southern China	Eastern China	37	0.791082	0.874353
Moraxella spp.	Southern China	Northern China	37	0.791082	0.874353
Moraxella spp.	Southern China	Northeast China	30	0.377225	0.874353
Moraxella spp.	Southern China	Northwest China	32	0.479929	0.874353
Moraxella spp.	Southern China	Southwest China	28	0.289315	0.874353
Neisseria spp.	Southern China	Central China	21	0.0933977	0.235119
Neisseria spp.	Southern China	Eastern China	33	0.536499	0.662735
Neisseria spp.	Southern China	Northern China	26	0.216373	0.349526
Neisseria spp.	Southern China	Northeast China	8	0.0047182	0.0650298
Neisseria spp.	Southern China	Northwest China	18	0.0520588	0.218647
Neisseria spp.	Southern China	Southwest China	44	0.791082	0.859819
Pasteurella multocida	Southern China	Central China	26	0.216373	0.814756
Pasteurella multocida	Southern China	Eastern China	27	0.250998	0.814756
Pasteurella multocida	Southern China	Northern China	35	0.658843	0.922381
Pasteurella multocida	Southern China	Northeast China	46	0.658843	0.922381
Pasteurella multocida	Southern China	Northwest China	42	0.929637	0.976118
Pasteurella multocida	Southern China	Southwest China	31	0.426777	0.814756
Salmonella spp.	Southern China	Central China	57	0.157704	0.950161
Salmonella spp.	Southern China	Eastern China	53	0.289315	0.950161
Salmonella spp.	Southern China	Northern China	58	0.13332	0.950161
Salmonella spp.	Southern China	Northeast China	55	0.216373	0.950161
Salmonella spp.	Southern China	Northwest China	57	0.157704	0.950161
Salmonella spp.	Southern China	Southwest China	46	0.658843	0.950161
Shigella spp.	Southern China	Central China	62	0.0636898	0.653784
Shigella spp.	Southern China	Eastern China	46	0.658843	0.76865
Shigella spp.	Southern China	Northern China	57	0.157704	0.704156
Shigella spp.	Southern China	Northeast China	54	0.250998	0.704156
Shigella spp.	Southern China	Northwest China	68	0.0171182	0.359483
Shigella spp.	Southern China	Southwest China	50	0.426777	0.704156
Staphylococcus spp.	Southern China	Central China	18	0.0520588	0.109323
Staphylococcus spp.	Southern China	Eastern China	22	0.111961	0.195932
Staphylococcus spp.	Southern China	Northern China	19	0.0636898	0.12159
Staphylococcus spp.	Southern China	Northeast China	4	0.00147846	0.00776194
Staphylococcus spp.	Southern China	Northwest China	14	0.0216841	0.0650523
Staphylococcus spp.	Southern China	Southwest China	46	0.658843	0.691785
Streptococcus spp.	Southern China	Central China	22	0.111961	0.167942
Streptococcus spp.	Southern China	Eastern China	23	0.13332	0.174983
Streptococcus spp.	Southern China	Northern China	48	0.536499	0.625916
Streptococcus spp.	Southern China	Northeast China	69	0.0134187	0.0469653
Streptococcus spp.	Southern China	Northwest China	60	0.0933977	0.150873
Streptococcus spp.	Southern China	Southwest China	57	0.157704	0.194811
Bordetella bronchiseptica	Southwest China	Northeast China	23	0.13332	0.869891
Clostridioides difficile	Southwest China	Northeast China	40	1	1
Campylobacter spp.	Southwest China	Northeast China	34	0.596242	0.834738
Enterococcus faecium	Southwest China	Northeast China	75	0.00267971	0.056274
Enterobacter spp.	Southwest China	Northeast China	60	0.0933977	0.326892
Haemophilus influenzae	Southwest China	Northeast China	37	0.791082	0.874353
Listeria monocytogenes	Southwest China	Northeast China	30	0.377225	0.609363
Moraxella spp.	Southwest China	Northeast China	49	0.479929	0.874353
Neisseria spp.	Southwest China	Northeast China	9	0.00619332	0.0650298
Pasteurella multocida	Southwest China	Northeast China	53	0.289315	0.814756
Salmonella spp.	Southwest China	Northeast China	48	0.536499	0.950161
Shigella spp.	Southwest China	Northeast China	49	0.479929	0.704156
Staphylococcus spp.	Southwest China	Northeast China	0	0.000412295	0.00602315
Streptococcus spp.	Southwest China	Northeast China	63	0.0520588	0.109323
