# Supplementary material for: Profiling the composition of resistome and bacteriome in the upper respiratory tract of domestic cats with respiratory signs in China
Source: Microbiome Res Rep. 2025 Jul 28;4(3):27. doi: 10.20517/mrr.2025.04 (PMC12540054; doi:10.20517/mrr.2025.04)
Supplement: Supplementary file 1 [file mrr-4-3-27-SupplementaryMaterials.zip › mrr4004-Supplementary Tables/mrr4004-Supplementary Table 6.xlsx]

## Sheet: WhitneyU-BH-adj
Supplementary Table 6. Mann–Whitney U analysis of the abundances of specific bacterial species in cats from different living conditions
Bacterial species	Group-1	Group-2	stat	p-value	adj-p
Bordetella bronchiseptica	Animal hospitals	Stray bases	250	0.465686	0.698529
Bordetella bronchiseptica	Animal hospitals	Catteries	207	0.743649	0.743649
Clostridioides difficile	Animal hospitals	Stray bases	123	0.0146829	0.0220244
Clostridioides difficile	Animal hospitals	Catteries	112	0.00659125	0.0197737
Campylobacter spp.	Animal hospitals	Stray bases	93	0.00139938	0.00419814
Campylobacter spp.	Animal hospitals	Catteries	131	0.025165	0.0377475
Enterococcus faecium	Animal hospitals	Stray bases	296	0.0592033	0.123913
Enterococcus faecium	Animal hospitals	Catteries	239	0.65069	0.65069
Enterobacter spp.	Animal hospitals	Stray bases	331	0.0056552	0.0169656
Enterobacter spp.	Animal hospitals	Catteries	251	0.450446	0.450446
Haemophilus influenzae	Animal hospitals	Stray bases	162	0.144556	0.249737
Haemophilus influenzae	Animal hospitals	Catteries	165	0.166491	0.249737
Listeria monocytogenes	Animal hospitals	Stray bases	174	0.247205	0.247205
Listeria monocytogenes	Animal hospitals	Catteries	114	0.00766437	0.0229931
Moraxella spp.	Animal hospitals	Stray bases	79	0.000389705	0.00116911
Moraxella spp.	Animal hospitals	Catteries	98	0.00214776	0.00322165
Neisseria spp.	Animal hospitals	Stray bases	125	0.0168578	0.0505733
Neisseria spp.	Animal hospitals	Catteries	166	0.174334	0.174334
Pasteurella multocida	Animal hospitals	Stray bases	150	0.078255	0.234765
Pasteurella multocida	Animal hospitals	Catteries	189	0.435492	0.435492
Salmonella spp.	Animal hospitals	Stray bases	278	0.151607	0.227411
Salmonella spp.	Animal hospitals	Catteries	187	0.40646	0.40646
Shigella spp.	Animal hospitals	Stray bases	290	0.0826087	0.123913
Shigella spp.	Animal hospitals	Catteries	223	0.959874	0.959874
Staphylococcus spp.	Animal hospitals	Stray bases	159	0.124907	0.37472
Staphylococcus spp.	Animal hospitals	Catteries	177	0.279387	0.419081
Streptococcus spp.	Animal hospitals	Stray bases	204	0.687322	0.687322
Streptococcus spp.	Animal hospitals	Catteries	191	0.465686	0.687322
Bordetella bronchiseptica	Stray bases	Catteries	168	0.19084	0.57252
Clostridioides difficile	Stray bases	Catteries	180	0.314305	0.314305
Campylobacter spp.	Stray bases	Catteries	291	0.078255	0.078255
Enterococcus faecium	Stray bases	Catteries	151	0.0826087	0.123913
Enterobacter spp.	Stray bases	Catteries	120	0.0118839	0.0178258
Haemophilus influenzae	Stray bases	Catteries	224	0.939843	0.939843
Listeria monocytogenes	Stray bases	Catteries	126	0.0180476	0.0270714
Moraxella spp.	Stray bases	Catteries	259	0.339114	0.339114
Neisseria spp.	Stray bases	Catteries	288	0.0919048	0.137857
Pasteurella multocida	Stray bases	Catteries	268	0.237079	0.355618
Salmonella spp.	Stray bases	Catteries	110	0.0056552	0.0169656
Shigella spp.	Stray bases	Catteries	108	0.00484077	0.0145223
Staphylococcus spp.	Stray bases	Catteries	244	0.562871	0.562871
Streptococcus spp.	Stray bases	Catteries	200	0.614884	0.687322
